# Supplementary material for: Characterisation and expression of microRNAs in developing wings of the neotropical butterfly Heliconius melpomene
Source: BMC Genomics. 2011 Jan 26;12:62. doi: 10.1186/1471-2164-12-62 (PMC3039609; doi:10.1186/1471-2164-12-62)
Supplement: Additional file 2 — miRNA sequences and read counts detected in H. m. melpomene. FASTA file of all identified miRNA sequence variants detected in H. m. melpomene. x refers to the number of reads obtained for each sequence. [file 1471-2164-12-62-S2.TXT]

>all_combined-bantam_1_215x
TGAGATCATTGTGAAAGCTAATT
>all_combined-bantam_2_200x
TGAGATCATTGTGAAAGCTAAT
>all_combined-bantam_3_15x
TGAGATCATTGTGAAAGCTAA
>all_combined-bantam_4_8x
TGATATCATTGTGAAAGCTAAT
>all_combined-bantam_5_6x
TGAGATCATTGTGAAAGC
>all_combined-bantam_6_1x
TGAGATCATTGTGAATGCTAAT
>all_combined-bantam_7_1x
TGAGATCATTGTGAAAGCTAAC
>all_combined-bantam_8_1x
TGAGATCATTGTGAAAGCTAGTT
>all_combined-bantam_9_1x
TGAGATAATTGTGAAAGCTAAT
>all_combined-bantam_10_1x
TCAGATCATTGTGAAAGCTAAT
>all_combined-bantam_11_1x
TTAGATCATTGTGAAAGCTAAT
>all_combined-bantam_12_1x
TGAGATCATTGTGAAAGCTCATT
>all_combined-bantam_13_1x
TGAGATCATTGCGAAAGCTAAT
>all_combined-bantam_14_1x
TGAGATCATTGTGAAAGTTAATT
>all_combined-bantam_15_1x
TGAGATCATTGTGAAAGA
>all_combined-bantam_16_1x
TGAGAGCATTGTGAAAGCTAAT
>all_combined-bantam*_1_2x
CTGGTTTTCATAATGATTTGAC
>all_combined-let-7_1_9818x
TGAGGTAGTAGGTTGTATAG
>all_combined-let-7_2_968x
TGAGGTAGTAGGTTGTATAGT
>all_combined-let-7_3_326x
TGAGGTAGTAGGTTGTATAGTA
>all_combined-let-7_4_236x
TGAGGTAGTAGGTTGTATA
>all_combined-let-7_5_104x
TGAGGTAGTAGGTTGTATAGA
>all_combined-let-7_6_90x
TGAGGTAGTAGGTTGTAT
>all_combined-let-7_7_64x
TGAGGTAGTAGGTTGTATAA
>all_combined-let-7_8_62x
TGAGGTAGTAGGTTGTATAGAA
>all_combined-let-7_9_39x
TGAGGCAGTAGGTTGTATAG
>all_combined-let-7_10_37x
TGAGGTAGTAGATTGTATAGTT
>all_combined-let-7_11_33x
TGAGGGAGTAGGTTGTATAG
>all_combined-let-7_12_32x
TGATGTAGTAGGTTGTATAG
>all_combined-let-7_13_28x
TGAGGTAGTAGGTTGTATAGTAA
>all_combined-let-7_14_21x
TGAGGTATTAGGTTGTATAG
>all_combined-let-7_15_19x
TGAGGTAGTATGTTGTATAG
>all_combined-let-7_16_18x
TGAGGTAGTAGGCTGTATAG
>all_combined-let-7_17_16x
TGAGGAAGTAGGTTGTATAG
>all_combined-let-7_18_15x
GAGGTAGTAGGTTGTATAGT
>all_combined-let-7_19_14x
TGAGGTAGTAGGTTTTATAG
>all_combined-let-7_20_14x
TGAGGTAGTAGGTTGTATAGC
>all_combined-let-7_21_13x
TGAGGTAGTAGGTTGTATAT
>all_combined-let-7_22_11x
TGAGGTAGTAGGTTGTACAG
>all_combined-let-7_23_11x
GTGAGGTAGTAGGTTGTATAG
>all_combined-let-7_24_11x
TGAGGTAGTAGGTTGTATAC
>all_combined-let-7_25_11x
GAGGTAGTAGGTTGTATAG
>all_combined-let-7_26_11x
TGAGGTATTAGGTTGTATAGT
>all_combined-let-7_27_10x
TGAGGTAGTAGGTTGTATAAA
>all_combined-let-7_28_10x
TGAGGTAGGAGGTTGTATAG
>all_combined-let-7_29_9x
TGAGCTAGTAGGTTGTATAG
>all_combined-let-7_30_9x
TTAGGTAGTAGGTTGTATAG
>all_combined-let-7_31_9x
TGAGGTAGTAGGTTGCATAG
>all_combined-let-7_32_9x
TGAGTTAGTAGGTTGTATAG
>all_combined-let-7_33_9x
TGAGGTAGTAGGTTGTATAGTAT
>all_combined-let-7_34_9x
TGACGTAGTAGGTTGTATAG
>all_combined-let-7_35_8x
TGAGGTAATAGGTTGTATAG
>all_combined-let-7_36_8x
TGAGGTAGTATGTTGTATAGTA
>all_combined-let-7_37_7x
TGAGGTAGTAGGGTGTATAG
>all_combined-let-7_38_7x
GTGAGGTAGTAGGTTGTATA
>all_combined-let-7_39_6x
GTGAGGTAGTAGGTTGTATAGT
>all_combined-let-7_40_6x
TGGGGTAGTAGGTTGTATAG
>all_combined-let-7_41_6x
TGAGGTAGTAGGTTCTATAG
>all_combined-let-7_42_6x
TGAGGTAGTAGGTTGTATAGAAA
>all_combined-let-7_43_5x
TGAGGTAGCAGGTTGTATAG
>all_combined-let-7_44_5x
TGAGGTAGTAGGTTGTATAGTT
>all_combined-let-7_45_5x
TGAGGTAGTCGGTTGTATAG
>all_combined-let-7_46_5x
TGCTAGTAGGTTGTATAG
>all_combined-let-7_47_5x
AGGTAGTAGGTTGTATAG
>all_combined-let-7_48_5x
TGAGGTAGTAGGTTGTATAAT
>all_combined-let-7_49_5x
TGAGGTAGTAGGTTGTATAAAA
>all_combined-let-7_50_5x
TGAGGTAGTAGGTGGTATAG
>all_combined-let-7_51_5x
TGAGGTAGTACGTTGTATAG
>all_combined-let-7_52_4x
TGAGGTAGTGGGTTGTATAG
>all_combined-let-7_53_4x
TGCGGTAGTAGGTTGTATAG
>all_combined-let-7_54_4x
CGAGGTAGTAGGTTGTATAG
>all_combined-let-7_55_3x
TGAGGTAGTAGGTTATATAG
>all_combined-let-7_56_3x
TGAGGTAGTAGGTTGGATAG
>all_combined-let-7_57_3x
TGAGGCAGTAGGTTGTATAC
>all_combined-let-7_58_3x
TAAGGTAGTAGGTTGTATAG
>all_combined-let-7_59_3x
TGAGGTAGTAGGTTGTAA
>all_combined-let-7_60_3x
TGATGTAGTAGGTTATAGTA
>all_combined-let-7_61_3x
TGAGGTAGTAGTTTGTATAG
>all_combined-let-7_62_3x
TGAGGTAGTAGGCTGTATAGT
>all_combined-let-7_63_3x
TGAGGAAGTAGGGTGTATAG
>all_combined-let-7_64_3x
AGTGAGGTAGTAGGTTGTAT
>all_combined-let-7_65_3x
TGAGGTAGTAGGTTGTATG
>all_combined-let-7_66_2x
TGAGGTAGTAGGTTGTATCG
>all_combined-let-7_67_2x
TGAGGTAGTAGGTCGTATAG
>all_combined-let-7_68_2x
TGAGGTAGTAGGTTGTATGG
>all_combined-let-7_69_2x
TGAGGGAGTAGGTTGTATAGT
>all_combined-let-7_70_2x
TGAGGTAGTAGGTTGTCTAG
>all_combined-let-7_71_2x
TGAGGTAGTAGGTTATAG
>all_combined-let-7_72_2x
TGAGGTAGTAGCTTGTATAG
>all_combined-let-7_73_2x
TGAGGTAGTAGGATGTATAG
>all_combined-let-7_74_2x
TGAGGCAGGAGGTTGTATAG
>all_combined-let-7_75_2x
TGAGGAAGGAGGTTGTATAG
>all_combined-let-7_76_2x
TGAGGTAGTAGGTTCCATAG
>all_combined-let-7_77_2x
TGAGGTAGTAGGTTGTATCGT
>all_combined-let-7_78_2x
TGAGGCAGTAGGCTGTATAGT
>all_combined-let-7_79_2x
TGAGGCAGTAGGTTGTATAGT
>all_combined-let-7_80_2x
TGAAGTAGTAGGTTGTATAG
>all_combined-let-7_81_2x
TTAGGTAGTAGGTTGTATAGTA
>all_combined-let-7_82_2x
TGAGGTAGTAGGGTGTATAGT
>all_combined-let-7_83_2x
TGAGGTGGTAGGTTGTATAG
>all_combined-let-7_84_2x
TGAGGTAGTAGGTTGTATATT
>all_combined-let-7_85_2x
TGAGGTAGTAGGTTCTATAGT
>all_combined-let-7_86_2x
TGAGGTAGTAGGTTGTGTAG
>all_combined-let-7_87_1x
TGAGGTAGTATGTTGTATA
>all_combined-let-7_88_1x
TGAGGAAGTAGGTTGTATAGT
>all_combined-let-7_89_1x
TGAGGTAGTAGGTTGCATA
>all_combined-let-7_90_1x
CGAGGTAGTAGGTTGGATAG
>all_combined-let-7_91_1x
TGAGGTACTAGGTTGTATAG
>all_combined-let-7_92_1x
GTGAGGTAGTCGGTTGTATATT
>all_combined-let-7_93_1x
TGAGGCAGTAGGTTAAATC
>all_combined-let-7_94_1x
TGACGCAGTAGGTTGTATAC
>all_combined-let-7_95_1x
AGAGGTAGTAGGTTGTATAG
>all_combined-let-7_96_1x
TTAGGTAGTAGGTTGTATA
>all_combined-let-7_97_1x
TGAGGTAGTAGGTTCTACAG
>all_combined-let-7_98_1x
CGAGGTAGTAGGTTGTATAGT
>all_combined-let-7_99_1x
TGAGGAAGTAGGTTGAATAG
>all_combined-let-7_100_1x
TGAGGTATTAGGTTGTATAGTA
>all_combined-let-7_101_1x
TGAGGCAGTAGGTCGTATAC
>all_combined-let-7_102_1x
TGAGGTAGCAGGTTGTAT
>all_combined-let-7_103_1x
TGAGGTAGGAGGTTGGATAG
>all_combined-let-7_104_1x
TGAGGCAGTAGGTTGTAT
>all_combined-let-7_105_1x
TGAGGGAGTAGGTTGTATAAT
>all_combined-let-7_106_1x
TGATGTAGTAGGTTGTATAT
>all_combined-let-7_107_1x
TGAGGCAGTAGGTTGAATAG
>all_combined-let-7_108_1x
TGAGGTAGTAGGTTGTAGAG
>all_combined-let-7_109_1x
TGTGGTAGTAGGTTGTATAGT
>all_combined-let-7_110_1x
TGAGGGAGTAGGCTGGATAG
>all_combined-let-7_111_1x
TGAGGTAGTAGGATGTATAC
>all_combined-let-7_112_1x
TGAGGAAGTAGGGTGTCTAG
>all_combined-let-7_113_1x
TGAGGTAGAAGGTTGTATAGT
>all_combined-let-7_114_1x
TGAGGCAGTAGGCTGCATAG
>all_combined-let-7_115_1x
TGAGGTAGCAGGCTGTATAG
>all_combined-let-7_116_1x
TGAGGCAGTAGGCTGTATAG
>all_combined-let-7_117_1x
TGAGGTAGTAGGTTGTACAA
>all_combined-let-7_118_1x
TAAGGTAGTAGGTTGTATAGT
>all_combined-let-7_119_1x
TGAGGGAGTAGGTTGTATAA
>all_combined-let-7_120_1x
TGAGGGAGTAGGATGTATAG
>all_combined-let-7_121_1x
TGAGGCAGTAGGTTGCATAG
>all_combined-let-7_122_1x
TGAGGTAGTAGGTTGTGTT
>all_combined-let-7_123_1x
TGATGTAGTAGGTTGTATAGAA
>all_combined-let-7_124_1x
TGAGGGAGGAGGTTGTATAG
>all_combined-let-7_125_1x
TGAGGGAGGAGGGTGGATAG
>all_combined-let-7_126_1x
AGAGGTAGTAGGTTTTATAG
>all_combined-let-7_127_1x
TGAGGGAGTAGGTTGTAGAG
>all_combined-let-7_128_1x
TGAGGTAGTAGGTTTTATA
>all_combined-let-7_129_1x
TGAGGTAGTAGGTTGTATAGGA
>all_combined-let-7_130_1x
TGATGTAGTAGGTTGTATAA
>all_combined-let-7_131_1x
TGGGGTAGTAGGTTGTATA
>all_combined-let-7_132_1x
TGAGGCAGTAGGTTGTCTAG
>all_combined-let-7_133_1x
TGAGGTAGTTGGTTGTATAG
>all_combined-let-7_134_1x
TGAGTTAGTAGGTTGTATAGT
>all_combined-let-7_135_1x
GTGAGGGAGTAGCTTGTATAGT
>all_combined-let-7_136_1x
TGAGGCAGAAGGTAGTATAG
>all_combined-let-7_137_1x
TGAGGTAGTAGGTTGTAAAG
>all_combined-let-7_138_1x
TGAGGTAGTAGGTTGTCTAGTA
>all_combined-let-7_139_1x
TGAGGTAGTAGGTTGAATAG
>all_combined-let-7_140_1x
TGAGGTAGTAGATTGTATAG
>all_combined-let-7_141_1x
TGAGGGAGTAGGTTGTAT
>all_combined-let-7_142_1x
TGAGGAAGTAGGTTGTATAC
>all_combined-let-7_143_1x
TGAGGTAGTAGGTTGTACAGA
>all_combined-let-7_144_1x
TGAGGTAGTATGTTGTATAT
>all_combined-let-7_145_1x
GGAGGTAGGAGGTTCTATAG
>all_combined-let-7_146_1x
AGAGGAAGTAGGTTGTATAG
>all_combined-let-7_147_1x
TGAGGAAGTAGGCTGTATAG
>all_combined-let-7_148_1x
TGAGGGAGTAGGTTGGATAG
>all_combined-let-7_149_1x
TGAGGGAGTAGGGTGTATAG
>all_combined-let-7_150_1x
TGAGGTAGTAGGGTGTATAGTAT
>all_combined-let-7_151_1x
TGAGGTAGTAGGTTGTACAGT
>all_combined-let-7_152_1x
TGAGGTAGTAGCTTCTATAGT
>all_combined-let-7_153_1x
TGAGGCAGTAGGCTGAATAG
>all_combined-let-7_154_1x
TGAGGTAGTAGGGTGTATAGA
>all_combined-let-7_155_1x
AGTGAGGTAGTAGGTTGGAT
>all_combined-let-7_156_1x
TGAGGTAGTCGGTTGTATTGTT
>all_combined-let-7_157_1x
TGAGGGAGTAGGTTGTATA
>all_combined-let-7_158_1x
GAGGTAGTAGGTTGTATCGT
>all_combined-let-7_159_1x
TGAGGCAGTAGGTTGTATAGTA
>all_combined-let-7_160_1x
TGAGGTCGTAGGTTGTATAGC
>all_combined-let-7_161_1x
TGAGGTAGAAGGTTGTATAG
>all_combined-let-7_162_1x
TGAGGAAGTAGGTTGCATAG
>all_combined-let-7*_1_5x
CTGTATAGCCTGCTAACTTTCCT
>all_combined-let-7;_miR-98_1_13x
TGAGGTAGTAGGTTGTATT
>all_combined-let-7;_miR-98_2_2x
TGAGGTAGTAGGTTGTATTT
>all_combined-let-7;_miR-98_3_2x
TGAGGTAGTAGGTTGTATTG
>all_combined-let-7;_miR-98_4_1x
TCAGGTAGTAGGTTGTATT
>all_combined-let-7;_miR-98_5_1x
TGAGGTAGTAAGTTGTATAGTA
>all_combined-miR-1_1_9423x
TGGAATGTAAAGAAGTATGGAG
>all_combined-miR-1_2_961x
TGGAATGTAAAGAAGTATGGA
>all_combined-miR-1_3_61x
TGGAATGTAAAGAAGTATGGAGA
>all_combined-miR-1_4_51x
TGGAATGTAAAGAAGTATGG
>all_combined-miR-1_5_50x
TGGAATGTAAAGAAGTATGGAA
>all_combined-miR-1_6_44x
TGGAATGTAAAGAAGCATGGAG
>all_combined-miR-1_7_34x
TGGAATGTAAAGAAGTATTGAG
>all_combined-miR-1_8_32x
TGGAATGTAAAGAAGTATGTAG
>all_combined-miR-1_9_24x
TGGAATGTAAAGAAGAATGGAG
>all_combined-miR-1_10_23x
TGGAATGTAAAGAAGTATGGAGT
>all_combined-miR-1_11_22x
TGTAATGTAAAGAAGTATGGAG
>all_combined-miR-1_12_20x
TGGAATGTAAAGAAGGATGGAG
>all_combined-miR-1_13_19x
TTGAATGTAAAGAAGTATGGAG
>all_combined-miR-1_14_16x
TGGAATGTAAAGAAGTATGGAAA
>all_combined-miR-1_15_14x
GGAATGTAAAGAAGTATGGAG
>all_combined-miR-1_16_14x
TGGAATGTAAAGAACTATGGAG
>all_combined-miR-1_17_14x
TGGAATGTAAAGAAGTATGCAG
>all_combined-miR-1_18_14x
TGGAATGTAAAGAAGTATGGAGAA
>all_combined-miR-1_19_12x
TGGAATGTAAAGAAGTATGGAT
>all_combined-miR-1_20_11x
TGGAATGTAAATAAGTATGGAG
>all_combined-miR-1_21_10x
GTGGAATGTAAAGAAGTATGGA
>all_combined-miR-1_22_8x
TGGAATGTAAGGAAGTATGGAG
>all_combined-miR-1_23_7x
TGGAATGTAAAGAAGTATAGAG
>all_combined-miR-1_24_7x
TGGAATGCAAAGAAGTATGGAG
>all_combined-miR-1_25_7x
TGGAATGTAAAGAAGTATGGG
>all_combined-miR-1_26_7x
TGGAATGTAAAGCAGTATGGAG
>all_combined-miR-1_27_7x
TGGAATGTAAAGAAGTATCGAG
>all_combined-miR-1_28_7x
TGGAATGTAAACAAGTATGGAG
>all_combined-miR-1_29_7x
ATGGAATGTAAAGAAGTATGGAG
>all_combined-miR-1_30_7x
TGGAATGTAAAGAAGTACGGAG
>all_combined-miR-1_31_6x
TGGAATGTAAAGAAGTCGAG
>all_combined-miR-1_32_6x
TGGAACGTAAAGAAGTATGGAG
>all_combined-miR-1_33_6x
TGGAATGTAAAGAAGTATGGAGTA
>all_combined-miR-1_34_6x
TGGAATGTAAAGAAGTATGGAC
>all_combined-miR-1_35_5x
TGGAATGTAAAGAAGGATGGA
>all_combined-miR-1_36_4x
ATCGAATGTAAAGAAGTATGGAG
>all_combined-miR-1_37_4x
TGGAATGTAAAGAAGTATG
>all_combined-miR-1_38_4x
TGGCATGTAAAGAAGTATGGAG
>all_combined-miR-1_39_4x
TGGAATGTAGAGAAGTATGGAG
>all_combined-miR-1_40_4x
TGGAATGTAAAGAAGCATGGA
>all_combined-miR-1_41_4x
TGGAATGGAAAGAAGTATGGAG
>all_combined-miR-1_42_4x
TGGAATGTAAAGAAGTATAGA
>all_combined-miR-1_43_4x
TGGGATGTAAAGAAGTATGGAG
>all_combined-miR-1_44_4x
TGGAATGTAAAGAATTATGGAG
>all_combined-miR-1_45_3x
TGGAATGTACAGAAGTATGGAG
>all_combined-miR-1_46_3x
TGGAATGTCAAGAAGTATGGAG
>all_combined-miR-1_47_3x
TGGAATGTAAAGAAGTATTGA
>all_combined-miR-1_48_3x
TGGAATGTAAAGAAGTGTGGAG
>all_combined-miR-1_49_3x
TGGAATGTAAAGAAGCATGGAA
>all_combined-miR-1_50_3x
TGGAATGTAAAGAAGTCTGGAG
>all_combined-miR-1_51_3x
TGGAATGTAAAGAAGTATGGGG
>all_combined-miR-1_52_3x
TGGAATCTAAAGAAGTATGGAG
>all_combined-miR-1_53_3x
AGGAATGTAAAGAAGTATGGAG
>all_combined-miR-1_54_3x
TGGAATGTAAAGAAGTATGGCG
>all_combined-miR-1_55_3x
TGAATGTAAAGAAGTATGGAG
>all_combined-miR-1_56_3x
TGGAATGTAAAGAAGTATGGATA
>all_combined-miR-1_57_3x
TGGGAAGTAAGGAAGCACGGA
>all_combined-miR-1_58_2x
TGGAATGTAAAGGAGTATGGAG
>all_combined-miR-1_59_2x
TGGAATGTAAAGAACTATGCAG
>all_combined-miR-1_60_2x
TGGAATGTGAAGAAGTATGGAG
>all_combined-miR-1_61_2x
TGGAATGTAAAGTAGTATGGAG
>all_combined-miR-1_62_2x
TGGAATATAAAGAAGTATGGAG
>all_combined-miR-1_63_2x
TGGAATGTAAAGAAGTAGGGAG
>all_combined-miR-1_64_2x
TCGAATGTAAAGAAGTATGGAG
>all_combined-miR-1_65_2x
TGGAATGTAAAGAAGAATGG
>all_combined-miR-1_66_2x
ATGGAATGTAAAGAAGTATGGA
>all_combined-miR-1_67_2x
TTGAATGTAAAGAAGTATGGA
>all_combined-miR-1_68_2x
TGGAATGTAAAGAAGTATGGT
>all_combined-miR-1_69_2x
TGGAATGTAACGAAGTATGGAG
>all_combined-miR-1_70_2x
TGGACTGTAAAGAAGTATGGAG
>all_combined-miR-1_71_2x
TGGAAGGTAAAGAAGTATGGAG
>all_combined-miR-1_72_2x
TGCAATGTAAAGAAGTATGGAG
>all_combined-miR-1_73_2x
TGGAATTTAAAGAAGTATGGAG
>all_combined-miR-1_74_2x
TAGAATGTAAAGAAGTATGGA
>all_combined-miR-1_75_2x
TGGAATGTAAAGACGTATGGAG
>all_combined-miR-1_76_2x
TGGATTGTAAAGAAGTATGGAG
>all_combined-miR-1_77_2x
TGTAATGTAAAGAAGTATGGA
>all_combined-miR-1_78_2x
TGGAATGTAAAGAAGTTGAG
>all_combined-miR-1_79_2x
TGGGAAGTAAGGAAGCACGGAA
>all_combined-miR-1_80_1x
TGGAATGTAAAGACGTATGGAC
>all_combined-miR-1_81_1x
TGGTATGTAAAGAAGTATGGA
>all_combined-miR-1_82_1x
TGGAATGTAAAGAACTATGGAGA
>all_combined-miR-1_83_1x
TGGAATGTAAAGCAGTATGGCG
>all_combined-miR-1_84_1x
TGGAATGTAAAGTAGTATGTAA
>all_combined-miR-1_85_1x
CGGAATGTAAAGAAGTATGGAG
>all_combined-miR-1_86_1x
TGGAATGAAAAGAACAATGGAG
>all_combined-miR-1_87_1x
TGGCATGTAAAGAAGTATGGA
>all_combined-miR-1_88_1x
TTGAATGTAAAGAAGGATGGAG
>all_combined-miR-1_89_1x
TGGAATGTAAAGAACTATGG
>all_combined-miR-1_90_1x
TGGAATGTAAAAAAGTATGGAG
>all_combined-miR-1_91_1x
TGGAATGTAAAGAGGTATGGAG
>all_combined-miR-1_92_1x
TGGAATGTAAAGAACTATCGAG
>all_combined-miR-1_93_1x
TGGAATGTAAAGAAGTATGGTG
>all_combined-miR-1_94_1x
TGGAATGTAAAGAAGAATGCA
>all_combined-miR-1_95_1x
TGGCATGTAAAGAACTATGGA
>all_combined-miR-1_96_1x
TGGGATGTAAAGAAGTATTGAT
>all_combined-miR-1_97_1x
TGGAATGTAAACAAGAATAGAG
>all_combined-miR-1_98_1x
TGGAATGTAAAGAAGCATGCAG
>all_combined-miR-1_99_1x
TGGAATGTAAAGAAGTATGCA
>all_combined-miR-1_100_1x
TGGAATGTACAGAAGTCTGGAC
>all_combined-miR-1_101_1x
TGGAATGTAAAGAAGCATCGAG
>all_combined-miR-1_102_1x
CGGAATGTAAAGAAGTATTGAG
>all_combined-miR-1_103_1x
TGGCATGTAAAGAAGAATGGAG
>all_combined-miR-1_104_1x
TGGAATGTAAAGAAGTATGCAA
>all_combined-miR-1_105_1x
AGGAATGTAAAGAAGTATGGA
>all_combined-miR-1_106_1x
TGGAATGTAAAGAAGAATGGA
>all_combined-miR-1_107_1x
TGGAATGTAAACAAGAATGGAG
>all_combined-miR-1_108_1x
TGGAATGAAAAGAAGAATGGAG
>all_combined-miR-1_109_1x
TGGAATGGAAAGAAGTATGGAA
>all_combined-miR-1_110_1x
TGGACTGTAAAGAAGTCTGGAG
>all_combined-miR-1_111_1x
TAGAATGTAAAGAAGCATGGAG
>all_combined-miR-1_112_1x
TGGCATGTAAAGAAGTATGCAG
>all_combined-miR-1_113_1x
TGGAATGTAAAGAAGTACTGAG
>all_combined-miR-1_114_1x
TGGAAAGTAAAGAAGTCTGGAG
>all_combined-miR-1_115_1x
TGGAATGTAAAGAAATATGGAG
>all_combined-miR-1_116_1x
TGGAATGTCCAGCAGTATGGAG
>all_combined-miR-1_117_1x
CGGAATGTAAAGAAGCATGGAG
>all_combined-miR-1_118_1x
TGTAATGTAAAGAAGTATGGAGT
>all_combined-miR-1_119_1x
TGGAATGTAAAGAAGTATGTAA
>all_combined-miR-1_120_1x
TGGAATGTAAATAAGTATGGA
>all_combined-miR-1_121_1x
TGGAATGTAAAGAAGTACAGAG
>all_combined-miR-1_122_1x
TGGAATGTAAAGAAGTATTTA
>all_combined-miR-1_123_1x
TGGGATGTAAAGAAGTATGGA
>all_combined-miR-1_124_1x
TGGAAAGTAAAGAGGTATGGAG
>all_combined-miR-1_125_1x
TGGAATGTAAAGAAGGATGCA
>all_combined-miR-1_126_1x
TGGAATGGAAAGAAGCATGGAG
>all_combined-miR-1_127_1x
TGGATGTAAAGAAGTATGGAG
>all_combined-miR-1_128_1x
TGGACCGTAAAGAAGTATGGAG
>all_combined-miR-1_129_1x
CGTAATGTAAAGAAGTATGGAG
>all_combined-miR-1_130_1x
TGGCATGTAAAGACGTATGGAG
>all_combined-miR-1_131_1x
TGGAATGTAAATAACTATGGAG
>all_combined-miR-1_132_1x
TGGAATGTAAAGAAGGATGGAC
>all_combined-miR-1_133_1x
TGGAATGTAAAGAAGTATGGC
>all_combined-miR-1_134_1x
TGGACTGTAAAGAAGCATGGAG
>all_combined-miR-1_135_1x
TAGAATGTAAAGAAGTATGGAG
>all_combined-miR-1_136_1x
TGGAATTTAAAGAAGTATGGA
>all_combined-miR-1_137_1x
TGGAATGTAAAGAAGTATGTA
>all_combined-miR-1_138_1x
TGGAATGTAAAGGAGAATGGAG
>all_combined-miR-1_139_1x
TGGAATGTAAAGGAGTATGGA
>all_combined-miR-1_140_1x
TGGAATGTCAAGAAGTATGGTT
>all_combined-miR-1_141_1x
TGGAATGTAACGAAGGATGGAG
>all_combined-miR-1_142_1x
TGGAGTGTAAAGAAGTATGGAG
>all_combined-miR-1_143_1x
TGGAATGTAAAGAAGCATGGAGA
>all_combined-miR-1_144_1x
TGGAATGTAAAGCACTATGGAG
>all_combined-miR-1_145_1x
TGCAATGTCAAGAAGTATGGAG
>all_combined-miR-1_146_1x
TGGTATGTAAAGAAGTATGGAG
>all_combined-miR-1_147_1x
TGGAATGTAAAGAAGTATTGAGA
>all_combined-miR-1_148_1x
TGGAATATAAAGAAGTATGGA
>all_combined-miR-1_149_1x
TGGGAAGTAAGGAAGCACGGAC
>all_combined-miR-1_150_1x
TGGAATGTAAAGAAGTGTGGAGAA
>all_combined-miR-1_151_1x
CGGAAGGTAAAGAAGTATGGAG
>all_combined-miR-1_152_1x
TGGAATGTAAAGAAGTTAAGA
>all_combined-miR-1_153_1x
TGGAATGTAAAGAAACATGGAG
>all_combined-miR-1_154_1x
TGTAATGTAAAGAAATATGGAG
>all_combined-miR-1_155_1x
TGGAATGTAAAGTAGTATCGAA
>all_combined-miR-1_156_1x
TGGAATGTAAAGAAGAATGGAA
>all_combined-miR-1_157_1x
TGGAATGGAAAGAAGTATGCAG
>all_combined-miR-1_158_1x
TGGAATGGAAAGAAGTATGTAG
>all_combined-miR-1_159_1x
TGGAATGTAAAGAAGTAAGGAG
>all_combined-miR-1_160_1x
GGAATGTAAAGAAGTACGGAG
>all_combined-miR-1_161_1x
TGGAATGTAAAGAAGTATGAAG
>all_combined-miR-1_162_1x
TGGAATCTAAAGAAGTATGGA
>all_combined-miR-1_163_1x
TGGAATGTAAAGAAGCATGGAGTA
>all_combined-miR-10_1_9416x
TACCCTGTAGATCCGAATTTGT
>all_combined-miR-10_2_625x
TACCCTGTAGAACCGAATTTGT
>all_combined-miR-10_3_488x
TACCCTGTAGATCCGAATTTG
>all_combined-miR-10_4_107x
TACCCTGTAGATCCGAAT
>all_combined-miR-10_5_77x
TACCCTGTAGATCCGAATTTGA
>all_combined-miR-10_6_56x
TACCCTGTAGATCCGCATTTGT
>all_combined-miR-10_7_51x
TACCCTGTAGATCCGAATTTTT
>all_combined-miR-10_8_51x
TACCCTGTAGAACCGAATTTGTG
>all_combined-miR-10_9_50x
TACCCTGTAGATCCGAATTT
>all_combined-miR-10_10_47x
TACTCTGTAGATCCGAATTTGT
>all_combined-miR-10_11_42x
TACCCTGTAGATCCGAATTTGTA
>all_combined-miR-10_12_40x
TACCCTGTAGATCCTAATTTGT
>all_combined-miR-10_13_29x
TACCATGTAGATCCGAATTTGT
>all_combined-miR-10_14_27x
ACCCTGTAGACTCGAATTTGTG
>all_combined-miR-10_15_26x
TACCCTGTAGATCCCAATTTGT
>all_combined-miR-10_16_25x
TACCCTGTAGAACCGAATTTG
>all_combined-miR-10_17_25x
TACCCTGTAGATCCGACTTTGT
>all_combined-miR-10_18_25x
TACTCTGTAGAACCGAATTTGT
>all_combined-miR-10_19_23x
TATCCTGTAGATCCGAATTTGT
>all_combined-miR-10_20_23x
TACCCTGTAGATCTGAATTTGT
>all_combined-miR-10_21_22x
TACCCTGTAGAACCGAATTTGTGA
>all_combined-miR-10_22_21x
TACCCTGTAGATCCGAATTGT
>all_combined-miR-10_23_19x
TACCCTGTAGATCCGAATTTGTAA
>all_combined-miR-10_24_19x
TACCCTGTAGATCCGAATTTGTG
>all_combined-miR-10_25_18x
TACCCTGTAGATCCGAATT
>all_combined-miR-10_26_16x
TACCCTGTAGATTCGAATTTGT
>all_combined-miR-10_27_16x
TACACTGTAGATCCGAATTTGT
>all_combined-miR-10_28_16x
TACCTTGTAGATCCGAATTTGT
>all_combined-miR-10_29_15x
TACCCCGTAGATCCGAATTTGT
>all_combined-miR-10_30_15x
TACCCTGTAGATACGAATTTGT
>all_combined-miR-10_31_14x
TACCCTGTAGATCCGAACTTGT
>all_combined-miR-10_32_14x
TACCCTGTAGATCCGAATTTCT
>all_combined-miR-10_33_13x
ACCCTGTAGAACCGAATTTGTGT
>all_combined-miR-10_34_11x
TACCCTGTAGATCCGAATTTGC
>all_combined-miR-10_35_11x
TACCCTGTAGAACCGAATTTGTCC
>all_combined-miR-10_36_11x
TACCCTGTATATCCGAATTTGT
>all_combined-miR-10_37_10x
TACCCTGTAGATCCGAATCTGT
>all_combined-miR-10_38_10x
TACCCTGTAGAACCGAAT
>all_combined-miR-10_39_9x
TACCCTGTAGATCAGAATTTGT
>all_combined-miR-10_40_9x
TACCCTGTAGACTCGAATTTG
>all_combined-miR-10_41_9x
ACCCTGTAGACTCGAATTTGTGA
>all_combined-miR-10_42_9x
TACCCTGTAGATCCAAATTTGT
>all_combined-miR-10_43_9x
TACCCTGCAGATCCGAATTTGT
>all_combined-miR-10_44_8x
TACCCTATAGATCCGAATTTGT
>all_combined-miR-10_45_8x
TACCCTGTAGATCCGAATTTGG
>all_combined-miR-10_46_7x
ACCCTGTAGATCCGAATTTGTG
>all_combined-miR-10_47_7x
TACCCCCTAGATCCGAATTTGT
>all_combined-miR-10_48_6x
ACCCTGTAGACTCGAATTTGTGT
>all_combined-miR-10_49_6x
TACCCTGTAGATCCGAATTTGTGA
>all_combined-miR-10_50_5x
TACCCTGTAGATCCGAAATTGT
>all_combined-miR-10_51_5x
TACCCTGTAGATGCGAATTTGT
>all_combined-miR-10_52_5x
TACCCTGTAGATCCGAATTTGTGT
>all_combined-miR-10_53_4x
TACCCTGTAGACTCGAATTTGT
>all_combined-miR-10_54_4x
TACCCTGTAGATCCTAATTTG
>all_combined-miR-10_55_4x
TAACCTGTAGATCCGAATTTGT
>all_combined-miR-10_56_4x
TACCCTGTAGACCCGAATTTGT
>all_combined-miR-10_57_4x
TACCCTGTAGATCCGAATTCGT
>all_combined-miR-10_58_4x
TACCCTGTAGATCCGAATTTT
>all_combined-miR-10_59_4x
TACCCTGTAGAACCGAATTT
>all_combined-miR-10_60_3x
TACCCTCTAGATCCGAATTTGT
>all_combined-miR-10_61_3x
TACCCTGTGGATCCGAATTTGT
>all_combined-miR-10_62_3x
TACCCTGTAGAACCGAATTTGG
>all_combined-miR-10_63_3x
TACCCTGTAGATCCGAATTTC
>all_combined-miR-10_64_3x
TACCATGTAGATCCGAATTTG
>all_combined-miR-10_65_3x
TACCCTGTAGATCCCAATTTG
>all_combined-miR-10_66_3x
TACCCTGTAGCTCCGAATTTGT
>all_combined-miR-10_67_3x
TACCCTGTAGATCCGAATTTGTC
>all_combined-miR-10_68_3x
TACCCTGTAGATCCGAGTTTGT
>all_combined-miR-10_69_3x
TACCCTGTAGATCCGAATTTAT
>all_combined-miR-10_70_3x
TACACTGTAGAACCGAATTTGT
>all_combined-miR-10_71_3x
TACCCTGTAAATCCGAATTTGT
>all_combined-miR-10_72_2x
TACCCTGTAGAACCGCATTTGT
>all_combined-miR-10_73_2x
ACCCTGTAGATCCGAATTTGTGA
>all_combined-miR-10_74_2x
TACCCTGCAGATCCGAATCTGT
>all_combined-miR-10_75_2x
TACTCTGTAGACTCGAATTTGT
>all_combined-miR-10_76_2x
TTACCCTGTAGATCCGAA
>all_combined-miR-10_77_2x
TCCCCTGTAGATCCGAATTTGT
>all_combined-miR-10_78_2x
TACCCTGTAGAACCGAATTTGC
>all_combined-miR-10_79_2x
TACCCCCTAGATCCGAATTTG
>all_combined-miR-10_80_2x
TACCCTGTAGATCCGCATTTTT
>all_combined-miR-10_81_2x
TACCCTGTAGATCCGCATTTG
>all_combined-miR-10_82_2x
TACCCTGTAGATCCGAATTGGT
>all_combined-miR-10_83_2x
TACCCTGTAGATCCGGATTTGT
>all_combined-miR-10_84_2x
TATCCTGTAGAACCGAATTTGT
>all_combined-miR-10_85_2x
TACCCTGTAGATCCGAATGTGT
>all_combined-miR-10_86_2x
TACCCTGTAGATCCGCCTTTGT
>all_combined-miR-10_87_2x
TACCCGGTAGATCCGAATTTGT
>all_combined-miR-10_88_2x
TACCTTGTAGATCCGAATTTG
>all_combined-miR-10_89_2x
TACCCTGGAGATCCGAATTTGT
>all_combined-miR-10_90_2x
TATCCTGTAGATCCGAATTTG
>all_combined-miR-10_91_2x
TACCCTGTAGATCCTAATTTTT
>all_combined-miR-10_92_2x
ACCCCGTAGATCCGAATTTGT
>all_combined-miR-10_93_2x
AACCCTGTAGATCCGAATTTGT
>all_combined-miR-10_94_2x
TACCCTGTAGAACCGAATTTTTG
>all_combined-miR-10_95_2x
TACCCTGTAGACTCGAATTTGTG
>all_combined-miR-10_96_1x
TACCCTGTAGATCCGAATTTAC
>all_combined-miR-10_97_1x
TATCCTGTAGATCCCAATTTGT
>all_combined-miR-10_98_1x
TGCCCTGTAGATCCGAATTTGT
>all_combined-miR-10_99_1x
TACCCTGCAGATCCGCATTTGT
>all_combined-miR-10_100_1x
TACCCAGTAGATCCGAATTTGT
>all_combined-miR-10_101_1x
TACCCTGGAGAACCGAATTTGT
>all_combined-miR-10_102_1x
TACCCTGTATAACCGAATTTGTCC
>all_combined-miR-10_103_1x
TACGCTGTAGATCCGAATTTGT
>all_combined-miR-10_104_1x
TACCCTGTAGAACCGTATCTGT
>all_combined-miR-10_105_1x
TCTTCTGTAGATCCGAATTTGT
>all_combined-miR-10_106_1x
TACCCCGTAGATCCGAATTTG
>all_combined-miR-10_107_1x
TCCCCTGTAGAACCGAATTTGT
>all_combined-miR-10_108_1x
ACCCTGTAGACTCGCATTTGTG
>all_combined-miR-10_109_1x
TACCCTGTAGATCCAAATTTG
>all_combined-miR-10_110_1x
TACCCCGTAGATCCCAATTTTT
>all_combined-miR-10_111_1x
TACCCGGTAGATCCGAATTGGC
>all_combined-miR-10_112_1x
TACCCTGTAGATCCGAATTAG
>all_combined-miR-10_113_1x
TACCATGTAGAACCGAATTTGT
>all_combined-miR-10_114_1x
TACCCTCTAGATCCGAATTTG
>all_combined-miR-10_115_1x
TACCCTGTAGATCCCAATTCGT
>all_combined-miR-10_116_1x
TACACTGTAGAACCGAATTTGTG
>all_combined-miR-10_117_1x
TACCCTGTACAACCGAATTTGT
>all_combined-miR-10_118_1x
TACTTTGTAGATCCGAATTTGT
>all_combined-miR-10_119_1x
TACCCTGTAGATCCGCATTTGA
>all_combined-miR-10_120_1x
TACCCTGTAGAACCGCCTTTAT
>all_combined-miR-10_121_1x
TACCCTGTAGATACGAATTT
>all_combined-miR-10_122_1x
TACACTGTAGATCCGAATTTG
>all_combined-miR-10_123_1x
TACCCTGCAGATCCCAATTTG
>all_combined-miR-10_124_1x
TACCCTGTAGACTCGAATCTGTG
>all_combined-miR-10_125_1x
TACCATGTAGATCCGAATTTGTG
>all_combined-miR-10_126_1x
TACCCTGTAGATCCCAATTTCT
>all_combined-miR-10_127_1x
TACCCTGTAGACTCAAATTTG
>all_combined-miR-10_128_1x
TACCCTGCAGATCCGAATTCGT
>all_combined-miR-10_129_1x
TACCCTGTAGAACCGAACTTGT
>all_combined-miR-10_130_1x
TACCCTGTAGAACCGAATTTCT
>all_combined-miR-10_131_1x
TACCCTGTAGATCCGAACCTGT
>all_combined-miR-10_132_1x
TACCCTGTAGATCCGAAGTTGT
>all_combined-miR-10_133_1x
TACCCTGTATAACCGAATTTGTG
>all_combined-miR-10_134_1x
TACTATGTAGAACCGAATTTGT
>all_combined-miR-10_135_1x
AACCCTGTAGATCCGAATTTTT
>all_combined-miR-10_136_1x
TATCCTGTAGAACCGAATTT
>all_combined-miR-10_137_1x
TACCCGGTAGATCAGAATTTGT
>all_combined-miR-10_138_1x
TACCCTGTAGAACCGAAGTTGT
>all_combined-miR-10_139_1x
TACCCTGTAGATCCGAATTGGG
>all_combined-miR-10_140_1x
TACCCCGTAGAACCGAATTTGT
>all_combined-miR-10_141_1x
ACCCCGCAGATCCGAATTTG
>all_combined-miR-10_142_1x
TACCCTGTAGATCTGAATTTG
>all_combined-miR-10_143_1x
TACCATGTAGATCCGAATTTGA
>all_combined-miR-10_144_1x
TACTCTGTATATCCGAATTTGT
>all_combined-miR-10_145_1x
TACCCTGTATAACCGAATTTGT
>all_combined-miR-10_146_1x
TACCATGTAGATCCGAATTT
>all_combined-miR-10_147_1x
TACCCAGTAGATCCGCATTTG
>all_combined-miR-10_148_1x
TACCCTGTAGATCCAAATCTT
>all_combined-miR-10_149_1x
TACCCTGTCGCTCCCAATTTG
>all_combined-miR-10_150_1x
TACCCTGTAGATCCGAACTTG
>all_combined-miR-10_151_1x
ACCCCGTAGATCCGAATTTGTC
>all_combined-miR-10_152_1x
TACCCTGTAGATACGAATTTG
>all_combined-miR-10_153_1x
TACCCCCTAGATCCGCATTTGT
>all_combined-miR-10_154_1x
TACCCTGTATATCCGAATTTG
>all_combined-miR-10_155_1x
TACCCTGTAGATCCTACTTTGT
>all_combined-miR-10_156_1x
TACCCTGTACATCCGAATTTGT
>all_combined-miR-10_157_1x
TACACTGTAGATCAGAATTTGT
>all_combined-miR-10_158_1x
TACCCTGTAGAACAGAATTTGT
>all_combined-miR-10_159_1x
TACCATGTAGATCCGAACTTGT
>all_combined-miR-10_160_1x
TACCCTATAGATCCGAACTTGT
>all_combined-miR-10_161_1x
TACCCTGTAGAACCGAATTTAT
>all_combined-miR-10_162_1x
TACCCTGTAGATCTGAATTTGTG
>all_combined-miR-10_163_1x
TACCCTGTAGATCCGGATTTTT
>all_combined-miR-10_164_1x
TACCCCGTAGATCCGAATTCGT
>all_combined-miR-10_165_1x
TACCCTGTAGATCCCAATTTTT
>all_combined-miR-10_166_1x
TACCCTGTAGATCCGACTTTGA
>all_combined-miR-10_167_1x
TACCCTGTAGATCCGAACTTCT
>all_combined-miR-10_168_1x
TACCCTGTAGATTCGAAT
>all_combined-miR-10_169_1x
TACCCTGTAGACTAGAATTTG
>all_combined-miR-10_170_1x
TACCCTGTAAAACCGAATTTGT
>all_combined-miR-10_171_1x
TACCCTGTAGATCCGTATTTGC
>all_combined-miR-10_172_1x
TACCCTGTAGAACCGACTTTGTG
>all_combined-miR-10_173_1x
TACCCTGTAGATAAGAATTTGT
>all_combined-miR-10_174_1x
TACCCTGTAGATCCGAATA
>all_combined-miR-10_175_1x
CACCCTGTAGACTCGAATTTG
>all_combined-miR-10_176_1x
TACCCTGTAGATCTGAACTTGT
>all_combined-miR-10_177_1x
TACCCTGCAGAACCGAATTTGT
>all_combined-miR-10_178_1x
TACCCTGCAGATCCGACTTTGT
>all_combined-miR-10_179_1x
TACCATGTAGATCCGCATTTGT
>all_combined-miR-10_180_1x
TACCCTGTAGATCAGAATTTG
>all_combined-miR-10_181_1x
TACCCTGTAGATCCGAGTTT
>all_combined-miR-10_182_1x
TACCCTGTAGATCCGAATCGGC
>all_combined-miR-10_183_1x
TACCCTGTAGATCCGCATCTG
>all_combined-miR-10_184_1x
TACCCTGTAGAACCCAATTTGT
>all_combined-miR-10_185_1x
TACCCTGTAGAACCTAATTTG
>all_combined-miR-10_186_1x
TACTCTGTAGAACCGACTTTGT
>all_combined-miR-10_187_1x
TACCCTGTAGATCCGCATTGT
>all_combined-miR-10_188_1x
TACCCTGTAGATCCGAAATTGC
>all_combined-miR-10_189_1x
TACCCTGTAGAACCGACTTTGT
>all_combined-miR-100_1_23x
AACCCGTACATCCAAACTTGTG
>all_combined-miR-100_2_9x
AACCCGTAGATCCGAACTTGTG
>all_combined-miR-100_3_1x
AACCAGTACATCCAAACTTGTG
>all_combined-miR-100_4_1x
AACCCGTACGTCCAAACTTGTG
>all_combined-miR-103;_miR-107_1_14x
AGCAGCATTGTACAGGGC
>all_combined-miR-103;_miR-107_2_14x
AGCAGCATTGTACAGGGCTA
>all_combined-miR-103;_miR-107_3_11x
AGCAGCATTGTACAGGGCTAA
>all_combined-miR-103;_miR-107_4_1x
ACCAGCATTGTACAGGGCTAA
>all_combined-miR-103;_miR-107_5_1x
AGCATCATTGTACAGGGC
>all_combined-miR-106;_miR-17_1_8x
CAAAGTGCTTACAGTGCAG
>all_combined-miR-10;_miR-10*_1_2530x
ACCCTGTAGATCCGAATTTGTT
>all_combined-miR-10;_miR-10*_2_767x
ACCCTGTAGATCCGAATTTGT
>all_combined-miR-10;_miR-10*_3_644x
CAAATTCGGTTCTAGAGAGGTTT
>all_combined-miR-10;_miR-10*_4_197x
AAATTCGGTTCTAGAGAGGTTT
>all_combined-miR-10;_miR-10*_5_138x
AAATTCGGTTCTAGAGAGGTTTG
>all_combined-miR-10;_miR-10*_6_79x
ACCCTGTAGATCCGAATTTG
>all_combined-miR-10;_miR-10*_7_72x
TACCCTGTAGATCCGAATTTGTT
>all_combined-miR-10;_miR-10*_8_55x
ACCCTGTAGATCCGAATTTGTTT
>all_combined-miR-10;_miR-10*_9_47x
AAATTCGGTTCTAGAGAGGTTTT
>all_combined-miR-10;_miR-10*_10_44x
CAAATTCGGTTCTAGAGAGGTTTT
>all_combined-miR-10;_miR-10*_11_32x
CAAATTCGGTTCTAGAGAGGTTTG
>all_combined-miR-10;_miR-10*_12_29x
ACCCTGTAGATCCGAATTTGTTA
>all_combined-miR-10;_miR-10*_13_29x
CAAATTCGGTTCTAGAGAGGTT
>all_combined-miR-10;_miR-10*_14_22x
ACCCTGGAGATCCGAATTTGTT
>all_combined-miR-10;_miR-10*_15_20x
ACCCTGTAGATCCGCATTTGTT
>all_combined-miR-10;_miR-10*_16_19x
ACCCTGTAGATCCGACTTTGTT
>all_combined-miR-10;_miR-10*_17_17x
ACCCTGTAGATCCGAATTTGTA
>all_combined-miR-10;_miR-10*_18_13x
ACCCTGTAGATCCGAATTGTT
>all_combined-miR-10;_miR-10*_19_12x
ACCCTGTAGATCCGAATTTGTTAA
>all_combined-miR-10;_miR-10*_20_12x
ACCCTGTAGATCCTAATTTGTT
>all_combined-miR-10;_miR-10*_21_11x
CAAATTCGGTTCTAGAGAGGTTTTT
>all_combined-miR-10;_miR-10*_22_11x
ATCCTGTAGATCCGAATTTGTT
>all_combined-miR-10;_miR-10*_23_11x
ACCCTGTAGATCCGAATT
>all_combined-miR-10;_miR-10*_24_8x
ACCATGTAGATCCGAATTTGTT
>all_combined-miR-10;_miR-10*_25_8x
AAATTCGGTTCTAGAGAGGTT
>all_combined-miR-10;_miR-10*_26_8x
ACCCTGTATATCCGAATTTGT
>all_combined-miR-10;_miR-10*_27_8x
ACCCTGTAGATCTGAATTTGTT
>all_combined-miR-10;_miR-10*_28_7x
ACCCTGTAGATCCGAATTTCTT
>all_combined-miR-10;_miR-10*_29_7x
CAAATTCGGTTCTAGAGAGGTTTA
>all_combined-miR-10;_miR-10*_30_7x
ACCCTGTAGATCCGAATTTGTC
>all_combined-miR-10;_miR-10*_31_7x
AAATTCGGTTCTAGAGAGGTTTGA
>all_combined-miR-10;_miR-10*_32_7x
CAAATTTGGTTCTAGAGAGGTTT
>all_combined-miR-10;_miR-10*_33_7x
TACCCTGTAGATCCGAATTTGTTC
>all_combined-miR-10;_miR-10*_34_6x
ACCCTGTAGATCCGACTTTGT
>all_combined-miR-10;_miR-10*_35_6x
TACCTGTAGATCCGAATTTGT
>all_combined-miR-10;_miR-10*_36_6x
AAATTCGGTTCTAGAGAGGTTTAT
>all_combined-miR-10;_miR-10*_37_6x
AATTCGGTTCTAGAGAGGTTTG
>all_combined-miR-10;_miR-10*_38_6x
ACTCTGTAGATCCGAATTTGTT
>all_combined-miR-10;_miR-10*_39_5x
ACCCTGTATATCCGAATTTGTT
>all_combined-miR-10;_miR-10*_40_5x
CAAATTCGGTTCTAGAGAGGT
>all_combined-miR-10;_miR-10*_41_5x
TTCGGTTCTAGAGAGGTTT
>all_combined-miR-10;_miR-10*_42_5x
ACCCTGTAGATCTGAATTTGT
>all_combined-miR-10;_miR-10*_43_5x
ACCTTGTAGATCCGAATTTGTT
>all_combined-miR-10;_miR-10*_44_5x
AAATTCGGTTCTAGAGAGTTTTG
>all_combined-miR-10;_miR-10*_45_5x
ACCCTGTAGATCCGAATTTGCT
>all_combined-miR-10;_miR-10*_46_5x
AAATTCGGTTCTAGAGAGGTTA
>all_combined-miR-10;_miR-10*_47_5x
ACCCTGTAGATCCGAATTCGTT
>all_combined-miR-10;_miR-10*_48_5x
ACCCTGTAGATCCAAATTTGTT
>all_combined-miR-10;_miR-10*_49_5x
ACCCTGTAGATCCGAATTT
>all_combined-miR-10;_miR-10*_50_5x
CAAATTCGGTTCTAGATAGGTTT
>all_combined-miR-10;_miR-10*_51_5x
CAAATTCGGTTTTAGAGAGGTTT
>all_combined-miR-10;_miR-10*_52_5x
ACCCTGTAGATCCGAAAA
>all_combined-miR-10;_miR-10*_53_4x
ACCTGTAGATCCGAATTTGT
>all_combined-miR-10;_miR-10*_54_4x
ACCCTGTAGATCCTAATTTGT
>all_combined-miR-10;_miR-10*_55_4x
ACCCTGTAGATCAGAATTTGTT
>all_combined-miR-10;_miR-10*_56_4x
ATCCTGTAGATCCGAATTTGT
>all_combined-miR-10;_miR-10*_57_4x
AATTCGGTTCTAGAGAGGTTTGA
>all_combined-miR-10;_miR-10*_58_4x
CAAATTCGGTTCTAGAGCGGTTT
>all_combined-miR-10;_miR-10*_59_4x
AAATTCGGTTCTAGAGAGGTTTTT
>all_combined-miR-10;_miR-10*_60_4x
CACCCTGTAGATCCGAATTTGT
>all_combined-miR-10;_miR-10*_61_4x
ACACTGTAGATCCGAATTTGTT
>all_combined-miR-10;_miR-10*_62_4x
ACCATGTAGATCCGAATTTGT
>all_combined-miR-10;_miR-10*_63_3x
ACCCTGTAGATCCGAATTTGA
>all_combined-miR-10;_miR-10*_64_3x
CAAATTCGGTTCTAGAGAGGTTTTA
>all_combined-miR-10;_miR-10*_65_3x
CAAATTCGGTTCTAGAGATGTTT
>all_combined-miR-10;_miR-10*_66_3x
CAAATTCTGTTCTAGAGAGGTTT
>all_combined-miR-10;_miR-10*_67_3x
AAAATTCGGTTCTAGAGAGGTTT
>all_combined-miR-10;_miR-10*_68_3x
ACCCTGTAGATCCGAATTTGTTTT
>all_combined-miR-10;_miR-10*_69_3x
CAAATTCGGTTCTAGAGAGGTTTAT
>all_combined-miR-10;_miR-10*_70_3x
AAATTCGGTTCTAGAGAGGCTTG
>all_combined-miR-10;_miR-10*_71_3x
ACCCTGTAGCTCCGAATTTGTT
>all_combined-miR-10;_miR-10*_72_3x
CAAATTCGTTTCTAGAGAGGTTT
>all_combined-miR-10;_miR-10*_73_3x
CAAATTCGGTTCTAGAGAG
>all_combined-miR-10;_miR-10*_74_3x
ACCCTGTAGATCCGGATTTGTT
>all_combined-miR-10;_miR-10*_75_3x
ACACTGTAGATCCGAATTTGT
>all_combined-miR-10;_miR-10*_76_3x
AATTCGGTTCTAGAGAGGTTT
>all_combined-miR-10;_miR-10*_77_3x
AAATTCGGTTCTAGAGAGGTTTGT
>all_combined-miR-10;_miR-10*_78_3x
AAATTCGGTTCTAGAGAGGTTG
>all_combined-miR-10;_miR-10*_79_3x
ACCCTGTAGATCCGCATTTGT
>all_combined-miR-10;_miR-10*_80_3x
CAAATTCGGTTCTAGAGAGG
>all_combined-miR-10;_miR-10*_81_3x
ACCCTGTAGATCCCAATTTGTT
>all_combined-miR-10;_miR-10*_82_3x
ACCCTGTAGATCCGAATCTGTT
>all_combined-miR-10;_miR-10*_83_3x
AATTCGGTTCTAGAGAGGTTTGT
>all_combined-miR-10;_miR-10*_84_3x
ACCCTGTAGATCCGCCTTTGTT
>all_combined-miR-10;_miR-10*_85_3x
CAAATTCGGTTCTAGAGAGGTTTGT
>all_combined-miR-10;_miR-10*_86_2x
AAATTCGGTTCTAGAGAGGTTAA
>all_combined-miR-10;_miR-10*_87_2x
AACCTGTAGATCCGAATTTGTT
>all_combined-miR-10;_miR-10*_88_2x
ACCCTGTAGATCCGAATTTGAT
>all_combined-miR-10;_miR-10*_89_2x
TAAATTCGGTTCTAGAGAGGTTT
>all_combined-miR-10;_miR-10*_90_2x
ACCCTGTAGATCCGAATTTTT
>all_combined-miR-10;_miR-10*_91_2x
CCCCTGTAGATCCGAATTTGTT
>all_combined-miR-10;_miR-10*_92_2x
ACCCTGTAGATCCGAATTTTTT
>all_combined-miR-10;_miR-10*_93_2x
ACCCTGTAGATACGAATTTGTT
>all_combined-miR-10;_miR-10*_94_2x
ACCCTCTAGATCCGAATTTGTT
>all_combined-miR-10;_miR-10*_95_2x
AAATTCGGTTCTATAGAGGTTTG
>all_combined-miR-10;_miR-10*_96_2x
CAAATTCGGTTCTAGAGAGGCTT
>all_combined-miR-10;_miR-10*_97_2x
ACTCTGTAGATCCGAATTTGT
>all_combined-miR-10;_miR-10*_98_2x
AAATTCGGTTCTAGAGATGTTT
>all_combined-miR-10;_miR-10*_99_2x
ACCCTGCAGATCCGAATTTGTT
>all_combined-miR-10;_miR-10*_100_2x
ACCCTGGAGATCCGAATTTGTTT
>all_combined-miR-10;_miR-10*_101_2x
ACCCCGTAGATCCGAATTTGTT
>all_combined-miR-10;_miR-10*_102_2x
AAATTCGGTTCTAGAGAGGCTT
>all_combined-miR-10;_miR-10*_103_1x
ACCCTGTAGAGCCGAATTTGTC
>all_combined-miR-10;_miR-10*_104_1x
CAAATTCGGTTCTATAGAGGT
>all_combined-miR-10;_miR-10*_105_1x
ACCCTGTAGATCAGAAGTTGT
>all_combined-miR-10;_miR-10*_106_1x
CAAATTCGGTTCTAGATATGTTT
>all_combined-miR-10;_miR-10*_107_1x
CAAATTCGGTTCTATAGAGGTTT
>all_combined-miR-10;_miR-10*_108_1x
CAAATTCGGTTCTCGCGATGTTT
>all_combined-miR-10;_miR-10*_109_1x
CAAACTCGGTTCTAGAGAGGTTT
>all_combined-miR-10;_miR-10*_110_1x
ACCCTGTAGACCCGAATTTGT
>all_combined-miR-10;_miR-10*_111_1x
CAAATTCGGCTCTAGAGAGGTTT
>all_combined-miR-10;_miR-10*_112_1x
AAATTCGGTTCTAGAGAGGCTTC
>all_combined-miR-10;_miR-10*_113_1x
ACCCTGTAGATCCGAATTTATT
>all_combined-miR-10;_miR-10*_114_1x
CACCCTGTACATCCGAATTTGT
>all_combined-miR-10;_miR-10*_115_1x
ACCCTGTAGATCCGCCTTTGT
>all_combined-miR-10;_miR-10*_116_1x
ACCCTGTCGATCCGAATTTGTT
>all_combined-miR-10;_miR-10*_117_1x
CAAATTCGGTTCTAGAGAGGTTC
>all_combined-miR-10;_miR-10*_118_1x
ACCCTGTACATCCGACTTTGTT
>all_combined-miR-10;_miR-10*_119_1x
CAACTTCGGTTCTAGAGAGGTTT
>all_combined-miR-10;_miR-10*_120_1x
TAATTCGGTTCTAGAGAGGTTTG
>all_combined-miR-10;_miR-10*_121_1x
ACCCTGTAGATCCCAATTTGT
>all_combined-miR-10;_miR-10*_122_1x
AACCTGTAGATCCTAATTTGTT
>all_combined-miR-10;_miR-10*_123_1x
GCCCTGTAGATCCGAATTTGT
>all_combined-miR-10;_miR-10*_124_1x
ACCCTAGAGATCCGAATTTCT
>all_combined-miR-10;_miR-10*_125_1x
ACCCTGTAGATCCGAATTTTG
>all_combined-miR-10;_miR-10*_126_1x
ACCCTGTAGATCCGAAATTGT
>all_combined-miR-10;_miR-10*_127_1x
ACTCTGTAGATCCGCATTTGTT
>all_combined-miR-10;_miR-10*_128_1x
AAATTCGGTTCTAGAGAGGATT
>all_combined-miR-10;_miR-10*_129_1x
ACCCTCGAGATCCGACTTTGTT
>all_combined-miR-10;_miR-10*_130_1x
ACGCTGTAGATCCGAATTTGT
>all_combined-miR-10;_miR-10*_131_1x
ACCCTGCAGATCCGAATTTCTA
>all_combined-miR-10;_miR-10*_132_1x
TACCCTGTAGATTCGAATTTGTT
>all_combined-miR-10;_miR-10*_133_1x
TACCCTGTAGATCCGCATTTGTT
>all_combined-miR-10;_miR-10*_134_1x
GACCCTGTAGATCCGAATTTGT
>all_combined-miR-10;_miR-10*_135_1x
ACCCTGTAGATCCGAATTTCT
>all_combined-miR-10;_miR-10*_136_1x
CAAATTCGGTTCTAGAGAGTTTT
>all_combined-miR-10;_miR-10*_137_1x
AAATTCGGTTCTAGACACGTTT
>all_combined-miR-10;_miR-10*_138_1x
AAATTCGGTTCTAGAGACGTTT
>all_combined-miR-10;_miR-10*_139_1x
ACCCGGTAGATCCGAATTTGTT
>all_combined-miR-10;_miR-10*_140_1x
ACCCTGTAGATCCGACTTTCTT
>all_combined-miR-10;_miR-10*_141_1x
ACCCTGGCGATCCGAATTTGTT
>all_combined-miR-10;_miR-10*_142_1x
CAAATTCGGTTCTAGAGAGGTCT
>all_combined-miR-10;_miR-10*_143_1x
CAAATTTGGTTCTAGATAGGTTT
>all_combined-miR-10;_miR-10*_144_1x
ACCCTGTAGACCCGAATTTGTTT
>all_combined-miR-10;_miR-10*_145_1x
CAAATTCGGTTCTAGGGAGGTTT
>all_combined-miR-10;_miR-10*_146_1x
ACCCTGGAGATCCGAATATCT
>all_combined-miR-10;_miR-10*_147_1x
ACCCTGTAGATCCGACTTTCT
>all_combined-miR-10;_miR-10*_148_1x
CAAAGTCGGCTCTAGACAGGTTT
>all_combined-miR-10;_miR-10*_149_1x
CAAATTCGGGTCTAGAGAGGTTTT
>all_combined-miR-10;_miR-10*_150_1x
AAATTTGGTTCTAGAGAGGTTT
>all_combined-miR-10;_miR-10*_151_1x
CAAATTCTGTTCTAGAGAGGTTTT
>all_combined-miR-10;_miR-10*_152_1x
CAAATTCGGTTCTAGAGAGGCTTA
>all_combined-miR-10;_miR-10*_153_1x
CAAATTCGGTTCTAGAGAGCTTT
>all_combined-miR-10;_miR-10*_154_1x
ACCCTGTAGATCCGCCTTTGTTT
>all_combined-miR-10;_miR-10*_155_1x
ACTCTGTAGATCTGAATTTGTT
>all_combined-miR-10;_miR-10*_156_1x
ACCCTGTAGCTCCGAAGTCGTT
>all_combined-miR-10;_miR-10*_157_1x
AATTCGGTTCTAGAGAGGTTTTA
>all_combined-miR-10;_miR-10*_158_1x
CAAATTCGGTTCTCGAGAGGTTT
>all_combined-miR-10;_miR-10*_159_1x
AAATTCGGCTCTAGAGAGGCTT
>all_combined-miR-10;_miR-10*_160_1x
ACCCTGTAGATCAGAATTGTT
>all_combined-miR-10;_miR-10*_161_1x
AAATTCGGTTCTAGACAGGTTT
>all_combined-miR-10;_miR-10*_162_1x
ACCCTGTAGATCCGAAATTGG
>all_combined-miR-10;_miR-10*_163_1x
ACCCTGTAGATTCGAATTTGTT
>all_combined-miR-10;_miR-10*_164_1x
ACCCTGGAGATCCGAATCTGTT
>all_combined-miR-10;_miR-10*_165_1x
CAAATTCGGTTCTAGAGACGTTT
>all_combined-miR-10;_miR-10*_166_1x
ACCATGTAGATCCCAATTTGTT
>all_combined-miR-10;_miR-10*_167_1x
CAAATTCGGGTCTAGAGAGGTTT
>all_combined-miR-10;_miR-10*_168_1x
CAAATTCGGTTCTAGTGAGGTTT
>all_combined-miR-10;_miR-10*_169_1x
ACCCTGTAGATCCGCATTTGTA
>all_combined-miR-10;_miR-10*_170_1x
TACCCTGTAGATCCGCCTTTGTT
>all_combined-miR-10;_miR-10*_171_1x
CAAATTAGGTTCTAGAGAGGTTT
>all_combined-miR-10;_miR-10*_172_1x
CAAATTCGGTTCTAGCGAGGTTT
>all_combined-miR-10;_miR-10*_173_1x
ACCCTGTAGATCAGACTTTGTT
>all_combined-miR-10;_miR-10*_174_1x
AAATTCTGTTCTAGAGAGGTTT
>all_combined-miR-10;_miR-10*_175_1x
ACCCTGTGGATCCGAATTTGTT
>all_combined-miR-10;_miR-10*_176_1x
CAAATTCGGTTCTAGAGAAGTTT
>all_combined-miR-10;_miR-10*_177_1x
CAAATTCGGTTCTATAGAGGTTTT
>all_combined-miR-10;_miR-10*_178_1x
ACCCTGTAGATTTGAATTTGTT
>all_combined-miR-10;_miR-10*_179_1x
ACCTGTAGATCCGAATTTGA
>all_combined-miR-10;_miR-10*_180_1x
ACCCTGTAGATCCGATTTTGTT
>all_combined-miR-10;_miR-10*_181_1x
AACTTCGGTTCTAGAGAGGTTTGA
>all_combined-miR-10;_miR-10*_182_1x
ACCCTGTAGACCCGAATTTGCT
>all_combined-miR-10;_miR-10*_183_1x
CCCTGTAGATCCGAATTTGTT
>all_combined-miR-10;_miR-10*_184_1x
CAACTTCGGTTCTAGAGAGGTTTT
>all_combined-miR-10;_miR-10*_185_1x
CAGATTCGGTTCTAGAGAGGTTTT
>all_combined-miR-10;_miR-10*_186_1x
AAATTCGGGTCTAGAGAGGTTT
>all_combined-miR-10;_miR-10*_187_1x
CAAATTCGGATCTAGAGAGGTT
>all_combined-miR-10;_miR-10*_188_1x
ACCCAGTAGATCCGAATTTGTT
>all_combined-miR-10;_miR-10*_189_1x
CAAATTCGGTTCTAGAGAGGGT
>all_combined-miR-10;_miR-10*_190_1x
ACCCTGTAGATCCGAATTTGGT
>all_combined-miR-10;_miR-10*_191_1x
ACCCTGTAGATCCGAAGTTGTT
>all_combined-miR-10;_miR-10*_192_1x
ACCCTGTAGATCCGCATTTGTC
>all_combined-miR-10;_miR-10*_193_1x
ACCCTATAGATCCGAATTGTT
>all_combined-miR-10;_miR-10*_194_1x
ACCCTGTAGACCCGAATTTGTT
>all_combined-miR-10;_miR-10*_195_1x
AAATTCGGTTCTAGAGAGGTCT
>all_combined-miR-10;_miR-10*_196_1x
ACCATGGAGATCCGAATTTGTT
>all_combined-miR-10;_miR-10*_197_1x
ACCCTGTAGATCCGAACTTGTT
>all_combined-miR-10;_miR-10*_198_1x
AAATTCGGTTCTAGAGAGGTCTG
>all_combined-miR-10;_miR-10*_199_1x
CAAATTCGGTTCTAGAGCTGTTT
>all_combined-miR-10;_miR-10*_200_1x
TACCCTGTAGATCTGAATTTGTT
>all_combined-miR-10;_miR-10*_201_1x
ACCCTGTAGATCCGAATTTGC
>all_combined-miR-10;_miR-10*_202_1x
ACCCTTTAGATCCGAATTTGTTA
>all_combined-miR-10;_miR-10*_203_1x
CAAATTCGGTTCTAGAGAGCTT
>all_combined-miR-10;_miR-10*_204_1x
AAATTCGGTTCCAGCGAGGTTT
>all_combined-miR-10;_miR-10*_205_1x
ACCCTGTAGATCAGAATTTGT
>all_combined-miR-10;_miR-10*_206_1x
ACCCTGTACATCCGAATTTGTT
>all_combined-miR-10;_miR-10*_207_1x
AAATTAGGTTCTAGAGAGGTTTG
>all_combined-miR-10;_miR-10*_208_1x
CCAATTCGGTTCTAGAGAGGTTT
>all_combined-miR-10;_miR-10*_209_1x
AACCCTGTAGATCCGAATTTGTT
>all_combined-miR-10;_miR-10*_210_1x
ACCCTGTAGATCCGAATCTGT
>all_combined-miR-10;_miR-10*_211_1x
ACCCTGTAGACCCGCATTTGT
>all_combined-miR-10;_miR-10*_212_1x
CAAATTCGGTTCTAGAGAGGGTT
>all_combined-miR-10;_miR-10*_213_1x
CACATTCGGTTCTAGAGAGGTTT
>all_combined-miR-10;_miR-10*_214_1x
CAAATTCCGTTCTAGAGAGGTTT
>all_combined-miR-10;_miR-10*_215_1x
CAAATTCGGTTCTAGAGATGTTTG
>all_combined-miR-11_1_817x
CATCACAGTCAGAGTTCTAGCT
>all_combined-miR-11_2_182x
CATCACAGTCAGAGTTCTAGC
>all_combined-miR-11_3_21x
CATCACAGTCAGAGTTCTAG
>all_combined-miR-11_4_18x
CATCACAGTCAGAGTTCTAGCTT
>all_combined-miR-11_5_13x
CATCACAGTCAGAGCTCTAGCT
>all_combined-miR-11_6_11x
CATCACAGTCAGAGTTCTAGCTAT
>all_combined-miR-11_7_9x
CATCACAGTCAGAGTTCTAGCC
>all_combined-miR-11_8_7x
CATCACAGTCAGAGTTCTAGCA
>all_combined-miR-11_9_6x
CATCACAGTCAGATTTCTAGCT
>all_combined-miR-11_10_5x
TATCACAGTCAGAGTTCTAGCT
>all_combined-miR-11_11_5x
CATCACAGTCAGAGTTCTAGCAA
>all_combined-miR-11_12_4x
CATCACAGTCAGAGTTCCAGCT
>all_combined-miR-11_13_3x
CATCACAGTCAGAGTTCTATCT
>all_combined-miR-11_14_3x
CATCACAGTCAGACTTCTAGCT
>all_combined-miR-11_15_3x
CATCACAGTCAGAGTTCTCGCT
>all_combined-miR-11_16_3x
AATCACAGTCAGAGTTCTAGCT
>all_combined-miR-11_17_2x
CATCACAGTCAGAGCTCTAGC
>all_combined-miR-11_18_2x
ATCACAGTCAGAGTTCTAGCT
>all_combined-miR-11_19_2x
CATCATAGTCAGAGTTCTAGC
>all_combined-miR-11_20_2x
CATCACAGTCAGAGTTATAGCT
>all_combined-miR-11_21_2x
CATCACAGTCATAGTTCTAGCT
>all_combined-miR-11_22_1x
CATCACAGGCAGAGTTCTAGCT
>all_combined-miR-11_23_1x
CAGCACAGTCAGAGCTCTAG
>all_combined-miR-11_24_1x
CATCACAGTCAGAGATCTACC
>all_combined-miR-11_25_1x
CATCACAGTCAGAGTTCTAGAT
>all_combined-miR-11_26_1x
CATCACACTCAGCGTTCTAGC
>all_combined-miR-11_27_1x
CATCGCAGTCAGAGTTCTAGC
>all_combined-miR-11_28_1x
CATCACAGTAAGAGTTCTACCT
>all_combined-miR-11_29_1x
CATCACAGTCAGCGTTCTAGCT
>all_combined-miR-11_30_1x
CAGCACAGTCAGAGCTCTAGCT
>all_combined-miR-11_31_1x
CATCGCAGTCAGAGTTCTAGCT
>all_combined-miR-11_32_1x
CACCACAGTCAGAGCTCTAGCT
>all_combined-miR-11_33_1x
CATAACAGTCAGAGTTCTAGCT
>all_combined-miR-11_34_1x
CATCACAGTCGGAGTTCTAGCT
>all_combined-miR-11_35_1x
CATCACAGTCAGAGCTCTATC
>all_combined-miR-11_36_1x
CATCACAGTCAGAGCTCTAG
>all_combined-miR-11_37_1x
CATCACAGTCAGAGTTCGAGCT
>all_combined-miR-11_38_1x
CATCATAGTCAGAGTTCTAGCA
>all_combined-miR-11_39_1x
CACCACAGACAGACTTCTAGCT
>all_combined-miR-11_40_1x
CATCACAGGCAGAGTTCTAGC
>all_combined-miR-11_41_1x
CATCACAGCCAGAGTTCTAGC
>all_combined-miR-11_42_1x
ATCACAGTCAGAGTTCTACCT
>all_combined-miR-11_43_1x
CATCACAGTCAGAGTTCTACCT
>all_combined-miR-11_44_1x
CATAACAGTCAGAGTTCTAGC
>all_combined-miR-11_45_1x
CATCACAGGCAGAGTTCTAGCTT
>all_combined-miR-11_46_1x
CATTACAGTCAGAGTTCTAGCTT
>all_combined-miR-11_47_1x
CATCACAGTCAGAGTTCTATC
>all_combined-miR-11_48_1x
CATCACAGTCAGAGTTCTAAC
>all_combined-miR-11_49_1x
CCTCACCGTCAGAGTTCTAGCT
>all_combined-miR-11_50_1x
CATCACAGTCAGAGCTCCAGCT
>all_combined-miR-11_51_1x
CATCACAGTCAGAGCTCTAGCC
>all_combined-miR-11_52_1x
CAACACAGTCAGAGTTCTAGC
>all_combined-miR-11_53_1x
CATCACAGTCAGAGATCTAGCT
>all_combined-miR-11_54_1x
CATCACAGTCAGAGTTCCAGC
>all_combined-miR-11_55_1x
CATCACAGCCAGAGTTCTAGCT
>all_combined-miR-11_56_1x
ATCACAGTCAGAGTTCTAGCC
>all_combined-miR-11_57_1x
ACAGTCAGAGTTCTAGCT
>all_combined-miR-1182_1_3x
GTCTTCGGATGGATTTGA
>all_combined-miR-12_1_14x
TGAGTATTACTTCAGGTACTGG
>all_combined-miR-12_2_1x
TGAGTATTACTTCATGTATTGG
>all_combined-miR-12_3_1x
TGAGTATTACTTCAGGAACTGG
>all_combined-miR-12_4_1x
TGAGTATTACTTCAGGCACTGG
>all_combined-miR-12_5_1x
TGAGTATTACTTCAGGTACCGG
>all_combined-miR-1207_1_2x
AGGGAGGCAGGGAGGGCT
>all_combined-miR-1224_1_8x
AGGACTGGAGAGGTGGTA
>all_combined-miR-1230_1_9x
TGGGTAGGGGAATCTCGCA
>all_combined-miR-1230_2_1x
TGGGTAGGGGAATCTCGAA
>all_combined-miR-1244_1_1x
TAGTTGGTATGAAAGAGA
>all_combined-miR-125;_miR-125*_1_7x
TCCCTGAGACCCTAACTTGTGA
>all_combined-miR-125;_miR-125*_2_1x
TCCCTGAGACCCTAACTTGCTA
>all_combined-miR-1260_1_12x
ATCCCACCGCTGTCACCA
>all_combined-miR-1260_2_1x
ATCCCACCGCTGTCAACA
>all_combined-miR-1261_1_4x
GGATAAGGCATCGGCTTC
>all_combined-miR-1274_1_3x
TCAGGTCCCTGTTCGGGCGCCA
>all_combined-miR-127;_miR-127*_1_4x
GAACATGAGAGGGCTCTG
>all_combined-miR-127;_miR-127*_2_1x
GAACATGAGAGGGCTCTGA
>all_combined-miR-128_1_7x
TCACAGTGAACCGGTCTCT
>all_combined-miR-128_2_5x
TCACAGTGAACCGGTCTCTTT
>all_combined-miR-128_3_4x
TCACAGTGAACCGGTCTC
>all_combined-miR-128_4_1x
TCACAGTAAACCGAGCTCTTT
>all_combined-miR-1282_1_5x
TCGTATGCCGTTTTCTGCTTG
>all_combined-miR-1282_2_1x
TCGTATGCCGTCTTCTGC
>all_combined-miR-1282_3_1x
CGTATGCCGTCTTCTGCTT
>all_combined-miR-1282_4_1x
TCGTATGCCGTCTTCTGCT
>all_combined-miR-1290_1_2x
TGGATTTTTGGAGCAGGGAGA
>all_combined-miR-13_1_14x
TATCACAGCCATTTTTGACGAGT
>all_combined-miR-13_2_12x
TATCACAGCCATTTTTGACGAGTT
>all_combined-miR-13_3_6x
TCACAGCCAGCTTGATGAGCA
>all_combined-miR-13_4_5x
TATCACAGCCACTTTGATGTGG
>all_combined-miR-13_5_2x
TATCACAGCCATTTTTGACGA
>all_combined-miR-13_6_2x
TATCACAGCCATTTTTGA
>all_combined-miR-13_7_1x
TATCACAGCCATTTTTTACCA
>all_combined-miR-13_8_1x
TATCACAGCCATTTTTGACCAGT
>all_combined-miR-13*_1_2x
GTAAAGATGGATGTGTCG
>all_combined-miR-13*_2_2x
CTGTCAAAGAGGCGGTGAAAAG
>all_combined-miR-13*_3_1x
CTGTCAAAGGGGCGGTGAAATG
>all_combined-miR-13*_4_1x
CTGTCAAAGAGGCGGTGGA
>all_combined-miR-13*_5_1x
CTGTCAAAGAGGCGGGGAA
>all_combined-miR-13*_6_1x
CTGTCAAAGAGGCGGGGGA
>all_combined-miR-130_1_4x
CAGTGCAATATTAAAAGG
>all_combined-miR-130_2_3x
CAGTGCAATAATGAAAGG
>all_combined-miR-1301_1_2x
CTTGAAGCGGCCTGGGAG
>all_combined-miR-1337_1_3x
AGGGACGGTCGGGGGAGA
>all_combined-miR-137_1_2x
TTATTGCTTGAGAATACACGTAG
>all_combined-miR-139*_1_2x
GGAGATGCGGCGTTGATG
>all_combined-miR-14_1_130x
TCAGTCTTTTTCTCTCTCCTAT
>all_combined-miR-14_2_10x
TCAGTCTTTTTCTCTCTCCTA
>all_combined-miR-14_3_5x
TCAGTCTTTCTCTCTCTCCTAT
>all_combined-miR-14_4_5x
TCAGTCTTTTTCTCTCCT
>all_combined-miR-14_5_2x
TGAGTCTTTTTCTTTCTCCTAT
>all_combined-miR-14_6_1x
TCAGTCTCTTTCTCTCTCCTAT
>all_combined-miR-14_7_1x
CCAGTCTTTTTCTCTCTCCTA
>all_combined-miR-14_8_1x
TCAGTCTTTTTCTCTCTCCTAA
>all_combined-miR-1408_1_3x
CGGGGAGGGCGGGCGGCG
>all_combined-miR-140;_miR-140*_1_20x
ACCACAGGGTAGAACCACGGA
>all_combined-miR-140;_miR-140*_2_9x
ACCACAGGGTAGAACCACGG
>all_combined-miR-140;_miR-140*_3_7x
CCACAGGGTAGAACCACGGA
>all_combined-miR-140;_miR-140*_4_5x
TACCACAGGGTAGAACCACGGA
>all_combined-miR-140;_miR-140*_5_1x
ACCACAGGGTAGAACCGCGG
>all_combined-miR-1419_1_1x
TTCTAGGAGATGGTACCA
>all_combined-miR-1419*_1_1x
AGGGCCGGGCGTTGGCATCA
>all_combined-miR-1419*_2_1x
AGTGCCGGTCGGGGGCATCAG
>all_combined-miR-1419*_3_1x
GACGGTAGGGGGCATCAG
>all_combined-miR-1419*_4_1x
AGTGACGGGCGGGGGCATCA
>all_combined-miR-1421_1_2x
GCGGACACAGGTGGTGCAT
>all_combined-miR-143_1_6x
TGAGATGAAGCACTGTAGC
>all_combined-miR-143_2_2x
TGAGATGAAGCACTGTAGCTC
>all_combined-miR-143_3_1x
TGAGCTGAAGCACTGTAGCTC
>all_combined-miR-1456_1_14x
AAAGGACGGAGGCGGCCCGCGCG
>all_combined-miR-1456_2_12x
AAAGGACGGAGGCGGCCCGCGCA
>all_combined-miR-1456_3_9x
AAAGGACGGAGGCGGCCCGCGC
>all_combined-miR-1456_4_9x
AAAGGACGGAGGCGGCCCGCGCT
>all_combined-miR-1456_5_8x
GAAAGGACGGAGGCGGCCCGCGAT
>all_combined-miR-1456_6_6x
GAAAGGACGGAGGCGGCCC
>all_combined-miR-1456_7_4x
AAAGGACGGAGGCGGCCCGCGCAT
>all_combined-miR-1456_8_2x
GAAAGGACGGAGGCGGCCCGCGCT
>all_combined-miR-1456_9_1x
AAAGGACGGAGGCGGCCCGCGCC
>all_combined-miR-1456_10_1x
AAAGGACGGAGGTGGCCCGCGC
>all_combined-miR-1456_11_1x
AAAGGACGGAGGCGGCCCGCGCCT
>all_combined-miR-1456_12_1x
AAAGGACGGAGGCGGCCCGCGAG
>all_combined-miR-1456_13_1x
GAAAGGACGCAGGCGGCCCGCGAT
>all_combined-miR-146_1_25x
TGAGAACTGAATTCCATGGACTG
>all_combined-miR-146_2_1x
TGAGAACTGACTTCCATGGACTG
>all_combined-miR-146;_miR-146*_1_39x
TGAGAACTGAATTCCATGGACT
>all_combined-miR-146;_miR-146*_2_4x
TGAGAACTGAATTCCATGGAA
>all_combined-miR-146;_miR-146*_3_1x
TGAGAACTGAATCCCATTGACT
>all_combined-miR-148_1_2x
TCAGTGCACTACAGAACTTTG
>all_combined-miR-149*_1_3x
TAGGGAGGGTCGGGGGCA
>all_combined-miR-149*_2_2x
GGGGGAGGGGCGGGGGCGGCG
>all_combined-miR-149*_3_1x
TAGGGACGGACGGGGGCC
>all_combined-miR-149*_4_1x
AGGGAGGGTCGGGGGCAT
>all_combined-miR-149*_5_1x
GGGGGAGGGACGGGGGCGGCG
>all_combined-miR-149*;_miR-1777_1_2x
TAGGGACGGTCGGGGGCG
>all_combined-miR-149*;_miR-365;_miR-365*_1_2x
AGGGACGGTCGGGGGCAG
>all_combined-miR-15_1_12x
TAGCAGCACATCATGGTTTG
>all_combined-miR-1557_1_3x
TCAGTCGGCAGAGCGGCT
>all_combined-miR-1576_1_3x
TGGGTCGGGCGGAGCGGT
>all_combined-miR-1576_2_1x
CGGGCGGGTGGGGCGGCG
>all_combined-miR-1576_3_1x
CGGCGAGTGGAGCGGCAC
>all_combined-miR-1584_1_3x
TGAGGGCTGGGCTCGGGG
>all_combined-miR-1594_1_1x
TAGGGATCGGGTGGGGTT
>all_combined-miR-1596*_1_1x
GTGGCCGGCGGTGAATGT
>all_combined-miR-1611_1_4x
AGGGCGTGTAGGCGGTAT
>all_combined-miR-1631_1_107x
AACTGGCGATGCGGGATG
>all_combined-miR-1631_2_1x
AACTGGCGATGCGGGAGG
>all_combined-miR-1631_3_1x
ACTGGCGATGTGGGATGA
>all_combined-miR-1631_4_1x
AACTGGCGATGTGGGATG
>all_combined-miR-1631_5_1x
AACTGGCGATGTGGGATGA
>all_combined-miR-1631_6_1x
AACTGGCGATGCGGGACGA
>all_combined-miR-1692_1_3x
ATTTAGCTCAGTTGGGAGA
>all_combined-miR-1692_2_2x
GTAGCTCAGATGGTAGAAA
>all_combined-miR-1692_3_1x
CGTAGCTCAGATTGTAGA
>all_combined-miR-1692_4_1x
CGTAGCTCAGATGGTGGA
>all_combined-miR-1692_5_1x
CGTAGCTCAGATGGTACA
>all_combined-miR-1692_6_1x
CGTAGCTCAGATGGCAGA
>all_combined-miR-1763_1_43x
TGGGCGGAAGCGGTGCGCG
>all_combined-miR-1763_2_30x
GGGCGGAAGCGGTGCGCGGT
>all_combined-miR-1763_3_21x
GGGCGGAAGCGGTGCGCG
>all_combined-miR-1763_4_21x
GGCGGAAGCGGTGCGCGGT
>all_combined-miR-1763_5_9x
TGGGCGGAAGCGGTGCGCGG
>all_combined-miR-1763_6_8x
TGGGCGGAAGCGGTGCGC
>all_combined-miR-1763_7_2x
GGGCGGAAGCGGCGCGCG
>all_combined-miR-1763_8_2x
GCGGAAGCGGTGCGCGGT
>all_combined-miR-1763_9_1x
GGGCGGAAGCGATGCGCG
>all_combined-miR-1763_10_1x
CTGGGCGGAAGCGGAGCGCG
>all_combined-miR-1763_11_1x
GGGCGGAAGCGGGGCGCGGT
>all_combined-miR-1770_1_3x
TCGGGGGAGGAGGGTGGCG
>all_combined-miR-1777_1_25x
TAGGGACGGTGGGGGGCA
>all_combined-miR-1777_2_8x
TGGGGACGGTCGGGGGCA
>all_combined-miR-1777_3_1x
GTGGTCGGTGCGGAGGGGC
>all_combined-miR-1782_1_1x
TCAGTCGAGCAGGGACAA
>all_combined-miR-1788_1_1x
GAGCGAAAGCGAGTCTGA
>all_combined-miR-1795_1_7x
CAGGAAGAAGAACAGGCC
>all_combined-miR-1809_1_2x
GTGGGGAGTTTGGCTGGG
>all_combined-miR-181_1_9x
AACATTCAACGCTGTCGGTGAGTT
>all_combined-miR-181_2_7x
AACATTCATTGCTGTCGGTGGGT
>all_combined-miR-181_3_6x
AACATTCATTGCTGTCGGTGGGTT
>all_combined-miR-181_4_1x
AACATTAATTGCTGTCGGTGGGTT
>all_combined-miR-181_5_1x
AACATTCAACGCTGTCGGGGAGTT
>all_combined-miR-181_6_1x
AACATTCAACGCTGCCGGTGAGTT
>all_combined-miR-181_7_1x
AACATTCATTGCTGTCGGTGGGCT
>all_combined-miR-181_8_1x
AACATTCATTGCTGTCAGTGGGT
>all_combined-miR-181_9_1x
AACATTCATTGCTGTCGGTTTGTT
>all_combined-miR-181_10_1x
AACATTCAACGCTGTCGGCGAGTT
>all_combined-miR-182_1_12x
CTTGGCACTGGTAGAATTCAC
>all_combined-miR-182_2_7x
TTTGGCAATGGTAGAACTCACACTG
>all_combined-miR-182_3_4x
TTTGGCAATGGTAGAAAA
>all_combined-miR-182_4_2x
CTTGGCACTGGTAGAATTCA
>all_combined-miR-182_5_1x
TTTGGCAATTGTAGAACTCACACTG
>all_combined-miR-182;_miR-183;_miR-263_1_1x
TGGCACTGGCAGAATTCAC
>all_combined-miR-182;_miR-263_1_15x
CTTGGCACTGGGAGAATTCACT
>all_combined-miR-182;_miR-263_2_3x
CTTGGCACTGGGAGAAATTACT
>all_combined-miR-182;_miR-263_3_1x
CTTGGCACTGGTAGAATTCACAG
>all_combined-miR-182;_miR-263_4_1x
CTTGGCACTTGTAGAATTCACA
>all_combined-miR-182;_miR-263_5_1x
CTTGGCACTGGTAGAATTCACA
>all_combined-miR-183_1_7x
TATGGCACTGGTAGAATTCACT
>all_combined-miR-183_2_5x
TATGGCACTGGTAGAATTCACTG
>all_combined-miR-183_3_5x
AATGGCACTGAAGAATTCAC
>all_combined-miR-183_4_2x
AATGGCACTGGTAGAATTCACGGG
>all_combined-miR-183_5_1x
AATGGCACTGTAAGAATTCACT
>all_combined-miR-183_6_1x
CATGGCACTGGTAGAATTCACGGG
>all_combined-miR-183_7_1x
AATGGCCCTGTACGAATTCAC
>all_combined-miR-183_8_1x
AATGGCACTGGTAGAATTCACGG
>all_combined-miR-183_9_1x
TACGGCACTGGTAGAATTCACT
>all_combined-miR-1837_1_3x
CATAGGGACTGCGAAAGC
>all_combined-miR-183;_miR-228;_miR-263_1_1x
AATGGCACTAGCAGAATTCACGG
>all_combined-miR-183;_miR-263_1_33x
AATGGCACTGGCAGAATTCACGG
>all_combined-miR-183;_miR-263_2_33x
AATGGCACTGTAAGAATTCAC
>all_combined-miR-183;_miR-263_3_30x
AATGGCACTGGCAGAATTCACGGG
>all_combined-miR-183;_miR-263_4_21x
AATGGCACTGGGAGAATTCACGGG
>all_combined-miR-183;_miR-263_5_15x
AATGGCACTGGGAGAATTCACGG
>all_combined-miR-183;_miR-263_6_10x
AATGGCACTGGCAGAATTCACGGGA
>all_combined-miR-183;_miR-263_7_6x
AATGGCACTGGGAGAATTCAC
>all_combined-miR-183;_miR-263_8_5x
AATGGCACTGTAAGAATT
>all_combined-miR-183;_miR-263_9_5x
AATGGCACTGGGACAATTCACGG
>all_combined-miR-183;_miR-263_10_4x
AATGGCACTGGGAGAATTCACGGGA
>all_combined-miR-183;_miR-263_11_3x
AATGGCACTGGCAGCATTCACGG
>all_combined-miR-183;_miR-263_12_3x
AATGGCACTGGCAGAATTCAC
>all_combined-miR-183;_miR-263_13_2x
AATGGCACTGGCAGAATTC
>all_combined-miR-183;_miR-263_14_2x
AATGGCACTGGGAGAATTCACGGA
>all_combined-miR-183;_miR-263_15_2x
AATGGCACTGGCAGCATTCACGGG
>all_combined-miR-183;_miR-263_16_2x
AATGGCACTGTAAGAATTCA
>all_combined-miR-183;_miR-263_17_1x
AATGGCACTGGCAGAATTCACGC
>all_combined-miR-183;_miR-263_18_1x
AATGGCACTGGCAGACTTCACGGG
>all_combined-miR-183;_miR-263_19_1x
AATGGCACTGTAAGAATTTAC
>all_combined-miR-183;_miR-263_20_1x
AATGGCACTGGGAGAATTCACG
>all_combined-miR-183;_miR-263_21_1x
AATGGCCCTGGCAGAATTCACGGG
>all_combined-miR-183;_miR-263_22_1x
AATGGCACTGGCAGAATCCACGGC
>all_combined-miR-183;_miR-263_23_1x
AATGGCACTGGCAGCATTCACCG
>all_combined-miR-183;_miR-263_24_1x
AATGGCACTGGCACAATTCACGC
>all_combined-miR-183;_miR-263_25_1x
AATAGCACTGGCAGAATTCACGGG
>all_combined-miR-183;_miR-263_26_1x
AATGGCACTGGCATCATTCACGG
>all_combined-miR-183;_miR-263_27_1x
AATGGCACTGGCAGAAGTCACGG
>all_combined-miR-183;_miR-263_28_1x
AATGGCACTGGCATAATTCACGG
>all_combined-miR-183;_miR-263_29_1x
AATGGCACTGTAAGAATTCACTGGA
>all_combined-miR-183;_miR-263_30_1x
AATGGCACCGGCAGAATACACGG
>all_combined-miR-183;_miR-263_31_1x
TATGGCACTGGAAGAATTCAC
>all_combined-miR-183;_miR-263_32_1x
AATGGCACTGGGAGAATTCAAGGG
>all_combined-miR-183;_miR-263_33_1x
AATGGCACTGGAGGAATTCACTGG
>all_combined-miR-183;_miR-263_34_1x
ACTGGCACTGGCAGAATTCACG
>all_combined-miR-183;_miR-263_35_1x
AATGGCACTGTAAGAATTCACAA
>all_combined-miR-183;_miR-263_36_1x
AATGGCACTGGCAGAATTCCCGGG
>all_combined-miR-183;_miR-263_37_1x
AATGGCACTTGGAGAATTCACGGG
>all_combined-miR-183;_miR-263_38_1x
AATGGCACTGGCAGACTTCACGG
>all_combined-miR-183;_miR-263_39_1x
AATGGCACTGGCAGAATTCACGGAA
>all_combined-miR-183;_miR-263_40_1x
AATGGCACTGGCAGAATTCATGGG
>all_combined-miR-183;_miR-263_41_1x
AATGGCACTGGCAGAATTCACGGTA
>all_combined-miR-183;_miR-263_42_1x
AAGGGCACTGGCAGAATTCACGGG
>all_combined-miR-183;_miR-263_43_1x
AATGGCACTGGCAGAATTAACGG
>all_combined-miR-183;_miR-263_44_1x
AATGGCACTGGCAGCATTCAC
>all_combined-miR-183;_miR-263_45_1x
AATGGCACTTTAAGAATTCAC
>all_combined-miR-183;_miR-263_46_1x
AATGGCACTGTAAGAATTCACTGG
>all_combined-miR-183;_miR-263_47_1x
AATGGCACTGGGCCAATTCACGG
>all_combined-miR-183;_miR-263_48_1x
AATGGCACTGTAAGAATTT
>all_combined-miR-183;_miR-263_49_1x
ATGGCACTGGAAGAATTCACTGG
>all_combined-miR-183;_miR-263_50_1x
AATGCACTGGCAGAATTCACGG
>all_combined-miR-183;_miR-263_51_1x
AATGGCACTGTAAGAATCCACCG
>all_combined-miR-183;_miR-263_52_1x
AATGGCACTGGCAGAATCCACGGG
>all_combined-miR-183;_miR-263_53_1x
AATGGCACTGGCAGAATTCACGGGT
>all_combined-miR-183;_miR-263_54_1x
AATGGCACTGGCAGAATTGACGG
>all_combined-miR-183;_miR-263_55_1x
AACGGCACTGGGAGAATTCA
>all_combined-miR-183;_miR-263_56_1x
AATGGCACTGGCAGAATTAAC
>all_combined-miR-184_1_42510x
TGGACGGAGAACTGATAAGGGC
>all_combined-miR-184_2_12537x
TGGACGGAGAACTGATAAGGGCA
>all_combined-miR-184_3_11391x
TGGACGGAGAACTGATAAGG
>all_combined-miR-184_4_8495x
TGGACGGAGAACTGATAAGGGCAT
>all_combined-miR-184_5_3623x
TGGACGGAGAACTGATAAGGG
>all_combined-miR-184_6_3205x
TGGACGGAGAACTGATAAGGGCT
>all_combined-miR-184_7_1609x
TGGACGGAGAACTGATAAG
>all_combined-miR-184_8_1154x
TGGACGGAGAACTGATAAGGGCAA
>all_combined-miR-184_9_936x
TGGACGGAGAACTGATAAGGGCTT
>all_combined-miR-184_10_794x
TGGACGGAGAACTGATAAGGGCTA
>all_combined-miR-184_11_344x
TGGACGGAGAACTGATAAGGGA
>all_combined-miR-184_12_186x
CGGAGATCTGATGACGGT
>all_combined-miR-184_13_164x
TGGACGGAGAACTTATAAGGGC
>all_combined-miR-184_14_157x
TGGACGGAGAACTGATAAGGA
>all_combined-miR-184_15_156x
TGGACGTAGAACTGATAAGGGC
>all_combined-miR-184_16_143x
TGGACTGAGAACTGATAAGGGC
>all_combined-miR-184_17_130x
TTGACGGAGAACTGATAAGGGC
>all_combined-miR-184_18_126x
TGGACGGAGAACTGATAATGGC
>all_combined-miR-184_19_111x
TGGACGGAGAACTGATAAGCGC
>all_combined-miR-184_20_108x
TGGACGGAGAACTGATAATGGCA
>all_combined-miR-184_21_89x
TGGACGGAGAACTGATAAGTGC
>all_combined-miR-184_22_87x
TGGACGGAGAACTGCTAAGGGC
>all_combined-miR-184_23_82x
TGGACGGAGAACTGATAAGGGCC
>all_combined-miR-184_24_81x
TGGACGGATAACTGATAAGGGC
>all_combined-miR-184_25_81x
TGGACGGAGAACTGATAAGGGCTG
>all_combined-miR-184_26_80x
TGGATGGAGAACTGATAAGGGC
>all_combined-miR-184_27_80x
TGGACGGAGAACTGATAAGGAA
>all_combined-miR-184_28_78x
GGACGGAGAACTGATAAGGGC
>all_combined-miR-184_29_78x
TGGACGGAGAACTGATAAGA
>all_combined-miR-184_30_76x
TGTACGGAGAACTGATAAGGGC
>all_combined-miR-184_31_75x
TGGACGGAGAACTGATAAGGGT
>all_combined-miR-184_32_62x
TGGACGGAGAACTTATAAGGGCA
>all_combined-miR-184_33_62x
TGGACGGAGAACTGATAAGCGCA
>all_combined-miR-184_34_57x
TGGACGGAGAACTGATAAGGTC
>all_combined-miR-184_35_56x
TGGACGGAGAACTCATAAGGGC
>all_combined-miR-184_36_53x
CGGACGGAGAACTGATAAGGGC
>all_combined-miR-184_37_52x
TGGACGGAGAACTGATAAGGCC
>all_combined-miR-184_38_51x
TGGACGGAGAACTGACAAGGGC
>all_combined-miR-184_39_49x
TGGACGGAGAACTGATAATGGCAT
>all_combined-miR-184_40_49x
TGGACGGAGAACTGATAAGCGCAT
>all_combined-miR-184_41_49x
TGGACGGAGAACTGATAAGGGCAC
>all_combined-miR-184_42_48x
TGGACGGAGAACTTATAAGG
>all_combined-miR-184_43_45x
AGGACGGAGAACTGATAAGGGC
>all_combined-miR-184_44_44x
TGGACGTAGAACTGATAAGGGCA
>all_combined-miR-184_45_42x
TGGACTGAGAACTGATAAGGGCAT
>all_combined-miR-184_46_42x
TGGACGGAGAACTGATACGGGC
>all_combined-miR-184_47_39x
TGGACGGATAACTGATAAGG
>all_combined-miR-184_48_39x
TGGACGTAGAACTGATAAGG
>all_combined-miR-184_49_39x
TTGACGGAGAACTGATAAGG
>all_combined-miR-184_50_37x
TGGAAGGAGAACTGATAAGGGC
>all_combined-miR-184_51_37x
TGGACGGAGAACTGATAAGTGCA
>all_combined-miR-184_52_35x
TGGACGGAGAACTGATAACGGC
>all_combined-miR-184_53_35x
TGGACTGAGAACTGATAAGG
>all_combined-miR-184_54_33x
TGGACTGAGAACTGATAAGGGCA
>all_combined-miR-184_55_32x
TTGACGGAGAACTGATAAGGGCA
>all_combined-miR-184_56_31x
TGGACGGACAACTGATAAGGGC
>all_combined-miR-184_57_31x
TGGACGGAGAACTGATAAGGGCG
>all_combined-miR-184_58_31x
TGGACGGAGAACTGATAAAGGC
>all_combined-miR-184_59_31x
TGGACGGAGAACTGATAATG
>all_combined-miR-184_60_30x
CTGGACGGAGAACTGATAAGGGC
>all_combined-miR-184_61_30x
TGGACGGAGAACTGATAAGGC
>all_combined-miR-184_62_30x
TGGACGGCGAACTGATAAGGGC
>all_combined-miR-184_63_29x
TGGACCGAGAACTGATAAGGGC
>all_combined-miR-184_64_29x
TGGACGGAGAACTGATAAGGGCCT
>all_combined-miR-184_65_28x
TGGACGGAGAACCGATAAGGGC
>all_combined-miR-184_66_28x
TGTACGGAGAACTGATAAGGGCA
>all_combined-miR-184_67_27x
TGGACGGAGAACTGATAATGG
>all_combined-miR-184_68_27x
TGGACAGAGAACTGATAAGGGC
>all_combined-miR-184_69_27x
TGGACGGATAACTGATAAGGGCAT
>all_combined-miR-184_70_26x
TGGACGGAGAACTGATAAGGT
>all_combined-miR-184_71_26x
TGGACGGAGAACTGCTAAGGGCA
>all_combined-miR-184_72_25x
GGGACGGAGAACTGATAAGGGC
>all_combined-miR-184_73_25x
TGGACGGGGAACTGATAAGGGC
>all_combined-miR-184_74_24x
TGGACGGAGAACTTATAAGGGCAT
>all_combined-miR-184_75_23x
TTGACGGAGAACTGATAAGGGCAT
>all_combined-miR-184_76_23x
TGGACGGAGAACTAATAAGGGC
>all_combined-miR-184_77_23x
TGGACGGAGAACTGAGAAGGGC
>all_combined-miR-184_78_23x
TGGACGGAGAACTGATACGGGCA
>all_combined-miR-184_79_22x
TGGACGGAGAACTGATAACGGCA
>all_combined-miR-184_80_21x
TGGACGGAGAACTGGTAAGGGC
>all_combined-miR-184_81_21x
TGGACGGAGAACTGATAAGGGTA
>all_combined-miR-184_82_20x
TGGACGGAGAATTGATAAGGGC
>all_combined-miR-184_83_20x
TGGACGGAGAACTGATAAGGGAA
>all_combined-miR-184_84_20x
TGGACTGAGAACTGATAAGGGCT
>all_combined-miR-184_85_20x
TGGACGGAGCACTGATAAGGGC
>all_combined-miR-184_86_20x
GGACGGAGAACTGATAAGGGCA
>all_combined-miR-184_87_19x
TGGACGTAGAACTGATAAGGGCAT
>all_combined-miR-184_88_19x
TTGACGGAGAACTGATAAGGGCT
>all_combined-miR-184_89_18x
TGGACGGATAACTGATAAGGGCA
>all_combined-miR-184_90_18x
TGGATGGAGAACTGATAAGG
>all_combined-miR-184_91_17x
TGGACGGAGAACTGATAAA
>all_combined-miR-184_92_17x
TAGACGGAGAACTGATAAGGGC
>all_combined-miR-184_93_17x
TGGACGGAGAACTCATAAGGGCAT
>all_combined-miR-184_94_17x
TGGACGGAGAACTGATAAGAGC
>all_combined-miR-184_95_17x
TGGACGGAGAACTGACAAGG
>all_combined-miR-184_96_17x
TGGACGGAGAACTGATAAGGTCA
>all_combined-miR-184_97_17x
TGGACGGAGAACTGATAAGT
>all_combined-miR-184_98_16x
TGGATGGAGAACTGATAAGGGCA
>all_combined-miR-184_99_16x
TGTACGGAGAACTGATAAGG
>all_combined-miR-184_100_16x
TGGACGTAGAACTGATAAGGGCT
>all_combined-miR-184_101_16x
TGGACGGAGAACTGATAAGTGCT
>all_combined-miR-184_102_16x
TGGACGGAGAACTGATGAGGGC
>all_combined-miR-184_103_16x
CGGACGGAGAACTGATAAGG
>all_combined-miR-184_104_15x
TGGACGGAGAACTGCTAAGG
>all_combined-miR-184_105_15x
TGGACGGAGAACTCATAAGG
>all_combined-miR-184_106_15x
AGGACGGAGAACTGATAAGG
>all_combined-miR-184_107_15x
TGGACGGAGAACTGATACGG
>all_combined-miR-184_108_14x
TGGACCGAGAACTGATAAGG
>all_combined-miR-184_109_14x
TGGACGGAGAACCGATAAGG
>all_combined-miR-184_110_14x
TGGACGAAGAACTGATAAGGGC
>all_combined-miR-184_111_14x
TGGACGGAGAACTTATAAGGG
>all_combined-miR-184_112_14x
TGGACGGAGAATTGATAAGGGCA
>all_combined-miR-184_113_14x
TGGACGGAGAACTGCTAAGGGCAT
>all_combined-miR-184_114_14x
TGGACGGAGAACTGATACGGGCAT
>all_combined-miR-184_115_14x
TTGACGGAGAACTGATAAGGG
>all_combined-miR-184_116_14x
TCGACGGAGAACTGATAAGGGC
>all_combined-miR-184_117_14x
TGGACGGAGAACTGACAAGGGCA
>all_combined-miR-184_118_13x
TGGACGGAGAACTGATAATGGCT
>all_combined-miR-184_119_13x
TGGACGGAGAACTGATAAGGGCGG
>all_combined-miR-184_120_13x
TGGACGGAGAACTGACAAGGGCAT
>all_combined-miR-184_121_13x
TGGACGGAGAACTGATAAGGGAAA
>all_combined-miR-184_122_12x
TGGACGGAGAACTGATAAGGGTAT
>all_combined-miR-184_123_12x
TGGCCGGAGAACTGATAAGGGC
>all_combined-miR-184_124_12x
TGACGGAGAACTGATAAGGGC
>all_combined-miR-184_125_12x
GGACGGAGAACTGATAAGGG
>all_combined-miR-184_126_12x
TGGACGGAGAACTGATAAGAA
>all_combined-miR-184_127_12x
GGACGGAGAACTGATAAGG
>all_combined-miR-184_128_12x
TGGACGGAGAACTGATAAGTGCAT
>all_combined-miR-184_129_12x
TGGACGGAGAACTGATAAGC
>all_combined-miR-184_130_12x
TGGATGGAGAACTGATAAGGGCAT
>all_combined-miR-184_131_11x
TGGACGGAGAACTGATAAGAGCA
>all_combined-miR-184_132_11x
TGGACGGAGAACTGATAAGGCCA
>all_combined-miR-184_133_11x
TGGACGGAGGACTGATAAGGGC
>all_combined-miR-184_134_11x
TGGAAGGAGAACTGATAAGG
>all_combined-miR-184_135_11x
TGCACGGAGAACTGATAAGGGC
>all_combined-miR-184_136_11x
CTGGACGGAGAACTGATAAGGGCA
>all_combined-miR-184_137_11x
TGGACGGAGAACTTATAAG
>all_combined-miR-184_138_10x
TGGACGGAGAACTGATAAGGCGGT
>all_combined-miR-184_139_10x
TGGAAGGAGAACTGATAAGGGCA
>all_combined-miR-184_140_10x
TGGACGGAGAACTGATCAGGGC
>all_combined-miR-184_141_10x
TGGACGGAGAATTGATAAGG
>all_combined-miR-184_142_10x
TGGACGGAGAACTGATAACGGCAT
>all_combined-miR-184_143_10x
TGTACGGAGAACTGATAAGGGCAT
>all_combined-miR-184_144_10x
TGGAAGGAGAACTGATAAGGGCAT
>all_combined-miR-184_145_10x
TGGACGGAGAACTCATAAGGGCA
>all_combined-miR-184_146_10x
CGGACGGAGAACTGATAAGGGCA
>all_combined-miR-184_147_10x
TGGACTGAGAACTGATAAGGG
>all_combined-miR-184_148_10x
TGGACGTAGAACTGATAAGGG
>all_combined-miR-184_149_9x
TGGACGGAGACCTGATAAGGGC
>all_combined-miR-184_150_9x
TGGACGGAGAACTGATAA
>all_combined-miR-184_151_9x
TGGGCGGAGAACTGATAAGGGC
>all_combined-miR-184_152_9x
TAGACGGAGAACTGATAAGG
>all_combined-miR-184_153_9x
TGGACGGAGAACTGACAAGGG
>all_combined-miR-184_154_9x
TGGACGGAGAACTGATAAGGAC
>all_combined-miR-184_155_9x
TGGACGGAGAACTGATAGGGGC
>all_combined-miR-184_156_9x
TGGACGGAGAACTGCTAAGCGC
>all_combined-miR-184_157_8x
TGGACGGAGCACTGATAAGG
>all_combined-miR-184_158_8x
TGGACGGAGAACTGATAAGGGCAG
>all_combined-miR-184_159_8x
TGGACGGAGAACTGATAAGGCA
>all_combined-miR-184_160_8x
TGGACGGAGAACTGATAAGGGAT
>all_combined-miR-184_161_8x
TGGACGGCGAACTGATAAGGGCAT
>all_combined-miR-184_162_8x
CGGACGGAGAACTGATAAGGGCT
>all_combined-miR-184_163_8x
TGGACGGAGAACTGCTAAGGGCT
>all_combined-miR-184_164_8x
TGGACGGCGAACTGATAAGGGCA
>all_combined-miR-184_165_8x
TGGACGGAGAACTGATAAGCGCT
>all_combined-miR-184_166_8x
TGGACGGAGAACCGATAAGGGCA
>all_combined-miR-184_167_7x
TGGACGCAGAACTGATAAGGGCA
>all_combined-miR-184_168_7x
TGGACGGAGAACTGATAACG
>all_combined-miR-184_169_7x
GGACGGAGAACTGATAAGGGCAT
>all_combined-miR-184_170_7x
TGGACGGAGAACTAATAAGGGCA
>all_combined-miR-184_171_7x
TGGACGGAGAACTGATAAC
>all_combined-miR-184_172_7x
TGACGGAGAACTGATAAGGGCA
>all_combined-miR-184_173_7x
TGGACGGAGAACTTATAAGGGCAA
>all_combined-miR-184_174_7x
TGGACGGGGAACTGATAAGG
>all_combined-miR-184_175_7x
TGGACGGAGAACTGATAAGGACA
>all_combined-miR-184_176_7x
TGGACGGACAACTGATAAGGGCAT
>all_combined-miR-184_177_7x
TGAACGGAGAACTGATAAGGGC
>all_combined-miR-184_178_7x
TGGACGGAGAACTGATAAGTG
>all_combined-miR-184_179_7x
TGGACGGAGAAATGATAAGGGC
>all_combined-miR-184_180_7x
AGGACGGAGAACTGATAAGGGCA
>all_combined-miR-184_181_7x
TAGACGGAGAACTGATAAGGGCA
>all_combined-miR-184_182_7x
TGGACGGAGAACTGTTAAGGGC
>all_combined-miR-184_183_7x
TGGACGAAGAACTGATAAGGGCAT
>all_combined-miR-184_184_7x
TGGACGGAGAACTGATAAGGGAAT
>all_combined-miR-184_185_7x
TGGACGGATAACTGATAAGGGCT
>all_combined-miR-184_186_6x
CTGGACGGAGAACTGATAAGG
>all_combined-miR-184_187_6x
TGTACGGAGAACTGATAAGGG
>all_combined-miR-184_188_6x
TGGACGGATAACTGATAAGGGCTT
>all_combined-miR-184_189_6x
TGGACAGAGAACTGATAAGG
>all_combined-miR-184_190_6x
GGGACGGAGAACTGATAAGGGCA
>all_combined-miR-184_191_6x
TGGACGGAGAACTGATAAAGGCAT
>all_combined-miR-184_192_6x
CGGACGGAGAACTGATAAGGGCAT
>all_combined-miR-184_193_6x
TGGACGGAGAACTGATAAGGGCTC
>all_combined-miR-184_194_6x
TGGACGGATAACTGATAAG
>all_combined-miR-184_195_6x
TGGACGAAGAACTGATAAGGGCA
>all_combined-miR-184_196_6x
TGGACGGAGAATTGATAAGGGCAT
>all_combined-miR-184_197_6x
TGGACGGAGAACGGATAAGGGC
>all_combined-miR-184_198_6x
TGGACGCAGAACTGATAAGGGC
>all_combined-miR-184_199_6x
TGGACGGAGAACTGATAAGGACAT
>all_combined-miR-184_200_6x
TGTACGGAGAACTGATAAGGGCT
>all_combined-miR-184_201_6x
TGGACGGAGAACTGATAAGAGCAT
>all_combined-miR-184_202_6x
TGGACGGAGAACTGACAAGGGCT
>all_combined-miR-184_203_6x
TGGACGGAGAACTGGTAAGGGCA
>all_combined-miR-184_204_6x
TGGACGGATAACTGATAAGGGCC
>all_combined-miR-184_205_6x
AGGACGGAGAACTGATAAGGGCAT
>all_combined-miR-184_206_6x
TGGACGGAGAACTGATAAGCGCAA
>all_combined-miR-184_207_6x
TGGACGGAGAACTTATAAGGGCT
>all_combined-miR-184_208_6x
TGGACGGAGAACTGCTAAGGG
>all_combined-miR-184_209_5x
TGGACGGAGAACTGATAAGGCGG
>all_combined-miR-184_210_5x
TGGACGGAGAACTGATAAGGCAT
>all_combined-miR-184_211_5x
TGGGCGGAGAACTGATAAGG
>all_combined-miR-184_212_5x
TGGACGGACAACTGATAAGGGCA
>all_combined-miR-184_213_5x
TGGACGGAGAACTGATAAGGGTT
>all_combined-miR-184_214_5x
TGGACGGAGAAATGATAAGG
>all_combined-miR-184_215_5x
TGGACGGAGGACTGATAAGGGCAT
>all_combined-miR-184_216_5x
GACGGAGAACTGATAAGGGCA
>all_combined-miR-184_217_5x
TGGACGGAGAACTCATAAGGGCT
>all_combined-miR-184_218_5x
GACGGAGAACTGATAAGGG
>all_combined-miR-184_219_5x
TGGACGGGGAACTGATAAGGGCA
>all_combined-miR-184_220_5x
GACGGAGAACTGATAAGGGC
>all_combined-miR-184_221_5x
TTGACGGAGAACTGATAAGGGCAA
>all_combined-miR-184_222_5x
TGGACGGGGAACTGATAAGGGCAA
>all_combined-miR-184_223_5x
TGGACGGAGAACTGATAAGGCGT
>all_combined-miR-184_224_5x
TCGACGGAGAACTGATAAGG
>all_combined-miR-184_225_5x
TGGACGGAGCACTGATAAGGGCA
>all_combined-miR-184_226_5x
TGGACGGATAACTGATAAGGGCAA
>all_combined-miR-184_227_4x
TGGGCGGAGAACTGATAAGGGCA
>all_combined-miR-184_228_4x
TGGACGGACAACTGATAAGGG
>all_combined-miR-184_229_4x
GGGACGGAGAACTGATAAGGGCAT
>all_combined-miR-184_230_4x
GGACGGAGAACTGATAAGGGCT
>all_combined-miR-184_231_4x
TGGACGGAGAACTGATAAGGTCT
>all_combined-miR-184_232_4x
TGGACGGAGAACTGATCAGGGCA
>all_combined-miR-184_233_4x
TGGACGGAGAACTGAAAAGGGC
>all_combined-miR-184_234_4x
TGGACAGAGAACTGATAAGGGCAT
>all_combined-miR-184_235_4x
TGGACGGTGAACTGATAAGGGCA
>all_combined-miR-184_236_4x
TGGACGGAGAACTAATAAGGGCT
>all_combined-miR-184_237_4x
TGGACGGAGAACTAATAAGG
>all_combined-miR-184_238_4x
TGGACGGAGATCTGATAAGGGC
>all_combined-miR-184_239_4x
TGGACGGAGAACTGCTAAGCGCA
>all_combined-miR-184_240_4x
TGGACGGAGAACTGATAAGGCCAT
>all_combined-miR-184_241_4x
TGGACGGTGAACTGATAAGGGC
>all_combined-miR-184_242_4x
TGGACGGAGACCTGATAAGG
>all_combined-miR-184_243_4x
TGGACGGCGAACTGATAAGG
>all_combined-miR-184_244_4x
TGGACTGAGAACTGATAAG
>all_combined-miR-184_245_4x
TGGATGGAGAACTGATAAGGGCT
>all_combined-miR-184_246_4x
TGGACGGAGAACTGATTAGGGCA
>all_combined-miR-184_247_4x
TGGACGGAGAACTGATAAAGGCA
>all_combined-miR-184_248_4x
TGGACAGAGAACTGATAAGGGCA
>all_combined-miR-184_249_4x
TGGACTTAGAACTGATAAGGGC
>all_combined-miR-184_250_4x
TGGCCGGAGAACTGATAAGG
>all_combined-miR-184_251_4x
TGGACGTAGAACTGATAAGGGCAA
>all_combined-miR-184_252_4x
TGGACGGGGAACTGATAAGGGCAT
>all_combined-miR-184_253_4x
TGGACGGAGAGCTGATAAGGGC
>all_combined-miR-184_254_4x
TGGATGGAGAACTGATAAGGG
>all_combined-miR-184_255_4x
CTGGACGGAGAACTGATAAGGGCAT
>all_combined-miR-184_256_4x
TGGACGGAGAACTGATAAGTGCAA
>all_combined-miR-184_257_4x
TGGACGGAGACCTGATAAGGGCAT
>all_combined-miR-184_258_4x
TGGACGGAGAACTGATAGGGC
>all_combined-miR-184_259_4x
TGGACGGAGAACTGATACG
>all_combined-miR-184_260_4x
TGACGGAGAACTGATAAGG
>all_combined-miR-184_261_4x
TGGACGGAGAACTGATAACGG
>all_combined-miR-184_262_4x
TGGACGGAGAACTGATAAGGGG
>all_combined-miR-184_263_4x
TGGACGGAGAACTGATGAGGGCA
>all_combined-miR-184_264_4x
TTGACGGAGAACTGATAAG
>all_combined-miR-184_265_4x
TGGACGGATAACTGATAAGGG
>all_combined-miR-184_266_4x
TGGACGGAGAACTGATAAGGGCGT
>all_combined-miR-184_267_3x
TGGACGGAGAAATGATAAGGGCAT
>all_combined-miR-184_268_3x
TGGACGGAGAACTGATAAGGTCAT
>all_combined-miR-184_269_3x
TGGACGGAGAACTGATTAGG
>all_combined-miR-184_270_3x
GTGGACGGAGAACTGATAAG
>all_combined-miR-184_271_3x
TGGACGGAGAAATGATAAGGGCA
>all_combined-miR-184_272_3x
TGGACGAAGAACTGATAAGG
>all_combined-miR-184_273_3x
TGGACCGAGAACTGATAAGGGCA
>all_combined-miR-184_274_3x
TGGACGGCGAACTGATCAGGGC
>all_combined-miR-184_275_3x
TGGACGGAGAACTGATAAGGTGC
>all_combined-miR-184_276_3x
TGGACGGAGAACTGCTAAGGGCAA
>all_combined-miR-184_277_3x
TGGACGGAGAACTGATAATGGCTA
>all_combined-miR-184_278_3x
TGGACTGAGAACTGATAAGGAA
>all_combined-miR-184_279_3x
TGGACGGAAAACTGATAAGGGC
>all_combined-miR-184_280_3x
TGGACGGAGCACTGATAAGGGCAT
>all_combined-miR-184_281_3x
TGGACGGAGAACTGATCAGGG
>all_combined-miR-184_282_3x
TGGACGGAGAACTGATGAGGGCAT
>all_combined-miR-184_283_3x
TGGACGGAGAACTGATAAAG
>all_combined-miR-184_284_3x
TGGACGGAGAACTGAGAAGGGCA
>all_combined-miR-184_285_3x
TGGACGGAGAACTGCTAAGGGCTT
>all_combined-miR-184_286_3x
TGGACGGAGAACTGCTAAGGC
>all_combined-miR-184_287_3x
TGGACGGAGAACTGATAGGGGCAT
>all_combined-miR-184_288_3x
TGGACGGAGAGCTGATAAGG
>all_combined-miR-184_289_3x
TGGACGGAGAACTGGTAAGG
>all_combined-miR-184_290_3x
TGGACGGAGAACTGATAAGGACT
>all_combined-miR-184_291_3x
TGGACGGAGAACTGATAAT
>all_combined-miR-184_292_3x
TGGAAGGAGAACTGATAAGGG
>all_combined-miR-184_293_3x
TGGACGGAGAACTGATAAGTGCTT
>all_combined-miR-184_294_3x
TGGACGGATAACTCATAAGGGC
>all_combined-miR-184_295_3x
TGGACGCAGAACTGATAAGGGCT
>all_combined-miR-184_296_3x
TGGACGGAGAACCGATAAGGGCAT
>all_combined-miR-184_297_3x
TGGACGGAGAACTGATCAGGGCAT
>all_combined-miR-184_298_3x
TGGACGGAGAACTGATACGGG
>all_combined-miR-184_299_3x
GGGACGGAGAACTGATAAGG
>all_combined-miR-184_300_3x
TGGACGGAGAACTGATAATGGA
>all_combined-miR-184_301_3x
TGGCCGGAGAACTGATAAGGGCAT
>all_combined-miR-184_302_3x
TGGACGGAGAACTAATAAGGG
>all_combined-miR-184_303_3x
TGTACGGAGAACTGATAAGGGCAA
>all_combined-miR-184_304_3x
TGGATGGAGAACTGATAAGGGCTA
>all_combined-miR-184_305_3x
TAGACGGAGAACTGATAAGGGCAT
>all_combined-miR-184_306_3x
TGGACGGAGAACTGATAATGGCTT
>all_combined-miR-184_307_3x
TGGACGGAGAACTGATAGGGGCA
>all_combined-miR-184_308_3x
TGGACGGAGAATTGATAAGGG
>all_combined-miR-184_309_3x
TGGACGGAGAACTGATAAGGCGGG
>all_combined-miR-184_310_3x
TGGACGGAGAACTGATAATGGCAA
>all_combined-miR-184_311_3x
TGGACTGAGAACTGATAAGGGA
>all_combined-miR-184_312_3x
TGGACGGAGGACTGATAAGGGCA
>all_combined-miR-184_313_3x
TGGACGGAGAACTGATAAGAGCT
>all_combined-miR-184_314_3x
TGGACGGATAACTGATAAGGGCTA
>all_combined-miR-184_315_3x
TGGACGGAGAACTGATAAGGCGAC
>all_combined-miR-184_316_3x
TGGACGGAGAACTGAAAAGGGCA
>all_combined-miR-184_317_3x
TGGACGGAGAACTGATCAGG
>all_combined-miR-184_318_3x
TGGACGGAGAACTGATGAGG
>all_combined-miR-184_319_3x
TGCACGGAGAACTGATAAGG
>all_combined-miR-184_320_3x
TGGACGGAGAACTAATAAGGGCAT
>all_combined-miR-184_321_2x
TGGAAGGAGAACTGATAAGGGCAA
>all_combined-miR-184_322_2x
TGGACGGAGAACTGGTAAG
>all_combined-miR-184_323_2x
TGGACGGAGAACTGATAAGGCCT
>all_combined-miR-184_324_2x
TGGACGGAGAACTCATAACGGC
>all_combined-miR-184_325_2x
TGGACTGAGAACTGATAACGGCT
>all_combined-miR-184_326_2x
TGGACGGAGAACTGATAGGG
>all_combined-miR-184_327_2x
TGGACGGAGAACTGATAAAGGCAA
>all_combined-miR-184_328_2x
TGGACGGAGAACTGAGAAGGGCAT
>all_combined-miR-184_329_2x
TGGACGGAGAACTGATTAGGGC
>all_combined-miR-184_330_2x
TGCACGGAGAACTGATAAGGC
>all_combined-miR-184_331_2x
TGGACGGAGAACTTATAAGCGCA
>all_combined-miR-184_332_2x
TGGACGGGGAACTGATAAGGGCT
>all_combined-miR-184_333_2x
TGGACGGAGAACTGACAAGGCC
>all_combined-miR-184_334_2x
TGGACGGAGAACTGATAAAGCC
>all_combined-miR-184_335_2x
TCGACGGAGAACTGATAAGGGCA
>all_combined-miR-184_336_2x
TGGACGGAGAACTGATACGGGCAA
>all_combined-miR-184_337_2x
TGGACGGAGAACTGGTAAGGGCT
>all_combined-miR-184_338_2x
TGGACTGAGAACTGATAAGGGCTA
>all_combined-miR-184_339_2x
TGGACGGAGAACTGATACGGGCTT
>all_combined-miR-184_340_2x
TGTACGGAGAACTGATAAGGGCTT
>all_combined-miR-184_341_2x
TGGACGGAGAACAGATAAGGGC
>all_combined-miR-184_342_2x
TGGACGGAGAACTGATAACGCC
>all_combined-miR-184_343_2x
TGGACGGAGAACTGAAGGGC
>all_combined-miR-184_344_2x
TGGACGGAGAACTGAGAAGGG
>all_combined-miR-184_345_2x
TGGACGGAGAACTGACAAGGGCTA
>all_combined-miR-184_346_2x
TGGACGGACAACTGATAAG
>all_combined-miR-184_347_2x
TGGACGGAGAACTGATAAGGACTT
>all_combined-miR-184_348_2x
TGGACGGAGAACTGATAAGGGCCA
>all_combined-miR-184_349_2x
TGGACGGAGAACTGCTACGGGC
>all_combined-miR-184_350_2x
TGGACGGAGAACTGAGAAGG
>all_combined-miR-184_351_2x
TGGACGGAGAACTGATAACGGA
>all_combined-miR-184_352_2x
TGGACGGAGAACTGACAAGGGCAA
>all_combined-miR-184_353_2x
TGGACGGAGAACTGATGAGGGCAA
>all_combined-miR-184_354_2x
TTGACGGAGAACTAATAAGGGC
>all_combined-miR-184_355_2x
TGGACGGATAACTGATAAGTGC
>all_combined-miR-184_356_2x
TGGACGGTGAACTGATAAGGGCAT
>all_combined-miR-184_357_2x
TGGACGGAGAACCGATACGGGCA
>all_combined-miR-184_358_2x
TGGACGGAGACCTGATAAGGGCT
>all_combined-miR-184_359_2x
TGGACGGAGAACTTATAAGGGCTA
>all_combined-miR-184_360_2x
CGGACGGAGAACTGATAAGGG
>all_combined-miR-184_361_2x
TGACGGAGAACTGATAAGGG
>all_combined-miR-184_362_2x
TGGCCGGAGAACTGATAAGGG
>all_combined-miR-184_363_2x
TGGACGGAGAACTCATAAGGG
>all_combined-miR-184_364_2x
TGGTCGGAGAACTGATAAGGGC
>all_combined-miR-184_365_2x
TGGACGGAGAACTTATAAGGGCTT
>all_combined-miR-184_366_2x
TGGACGGAGAACTGCTAAGGCC
>all_combined-miR-184_367_2x
AGGACGGAGAACTGATAAGGG
>all_combined-miR-184_368_2x
TGGACGGAGGACTGATAAGG
>all_combined-miR-184_369_2x
CGGACGGAGAACTGATAAGGA
>all_combined-miR-184_370_2x
TGGACGGAGAACTGCTAAGGGCTA
>all_combined-miR-184_371_2x
TGGACGGAGAACTGATACTGGC
>all_combined-miR-184_372_2x
TGGACGGAGAACTGATAAAGACA
>all_combined-miR-184_373_2x
TGGACGGAGAACTGATAAGGGTTA
>all_combined-miR-184_374_2x
TAGACGGAGAACTGATAAG
>all_combined-miR-184_375_2x
TGGAAGGAGAACTGATAAG
>all_combined-miR-184_376_2x
TGGACGGAGAACTGATAAGCGGC
>all_combined-miR-184_377_2x
TGGACGCAGAACTGATAAGG
>all_combined-miR-184_378_2x
AGGACGGAGAACTGATAAG
>all_combined-miR-184_379_2x
TGTACGGAGAACTGATAAGGGCTA
>all_combined-miR-184_380_2x
TGCACGGAGAACTGATAAGGGCTT
>all_combined-miR-184_381_2x
TGGACGGAGAACTGATAATGGTA
>all_combined-miR-184_382_2x
TGGACGGAGAACTGATAATCGCA
>all_combined-miR-184_383_2x
TGGGCGGAGAACTGATAAGGGCAT
>all_combined-miR-184_384_2x
TGACGGAGAACTGATAAGGGCAT
>all_combined-miR-184_385_2x
GGGACGGAGAACTGAGAAGGGCT
>all_combined-miR-184_386_2x
TGGAAGGAGAACTGATAAGGGCT
>all_combined-miR-184_387_2x
TGGACGGAGAACTGATAAGCCCA
>all_combined-miR-184_388_2x
TGGACGGAGAACTGATAAGCG
>all_combined-miR-184_389_2x
TGGACGGCGAACTGATACGG
>all_combined-miR-184_390_2x
TGAACGGAGAACTGATAAGG
>all_combined-miR-184_391_2x
TGGACGGAGAACTGAGAAGGGCAA
>all_combined-miR-184_392_2x
AGGACGGAGAACTGAAAAGGGCA
>all_combined-miR-184_393_2x
GGGACGGAGAACTGATAACGGC
>all_combined-miR-184_394_2x
TGGACGTAGAACTGATAAGGGT
>all_combined-miR-184_395_2x
TGGACAGAGAACTGATAAGGG
>all_combined-miR-184_396_2x
TGGACAGAGAACTGATAAGGGCT
>all_combined-miR-184_397_2x
TGGACGGAAAACTGATAAGGGCA
>all_combined-miR-184_398_2x
TGGACGGAGAACGGATAAGG
>all_combined-miR-184_399_2x
TGGCCGGAGAACTGCTAAGGGC
>all_combined-miR-184_400_2x
TGGGCGGAGAACTGATAAGGG
>all_combined-miR-184_401_2x
TGGACGGAGAACTGATATGGGCA
>all_combined-miR-184_402_2x
TTGACTGAGAACTGATAAGGGCA
>all_combined-miR-184_403_2x
CGGACGGAGAACTGATAAG
>all_combined-miR-184_404_2x
TTGGACGGAGAACTGATAAGGGCT
>all_combined-miR-184_405_2x
TGGACAGAGAACTGATAAGGGCTA
>all_combined-miR-184_406_2x
TGGACGGAGAACTGATAATTGC
>all_combined-miR-184_407_2x
TGGACGGAGAACTGAGAAGGGCT
>all_combined-miR-184_408_1x
TGGACTGAGAACTGATAAGGT
>all_combined-miR-184_409_1x
TGGACGGAGAACTGATAACGGCTT
>all_combined-miR-184_410_1x
TGGACGGAGAACTGATACGGTC
>all_combined-miR-184_411_1x
CTGGACGGAGAACTGATAAGGGT
>all_combined-miR-184_412_1x
TGGACGGAGAACTGAGAAC
>all_combined-miR-184_413_1x
TGTACGGAGAACTTATAAGGGC
>all_combined-miR-184_414_1x
TGGACGGAGCACTGATAAGGG
>all_combined-miR-184_415_1x
TGGACGGATAACTGATAAGGACA
>all_combined-miR-184_416_1x
TGGACGGAGAACTGAGAAGCGCA
>all_combined-miR-184_417_1x
CGGAAGGAGAACTGATAAGGGC
>all_combined-miR-184_418_1x
TAGACGGAGAACTGATAAGGG
>all_combined-miR-184_419_1x
GGGACGGAGAACGGATAAGGGC
>all_combined-miR-184_420_1x
TGGACGGAGAACTGATAACAGC
>all_combined-miR-184_421_1x
TGGATGGAGAACTGATAAGGGTAT
>all_combined-miR-184_422_1x
TGGACGGAGAACTGATACGGGCTG
>all_combined-miR-184_423_1x
GGACGGAGAACTGATAAGGGCG
>all_combined-miR-184_424_1x
AGGACCGAGAACTGATAAGCGC
>all_combined-miR-184_425_1x
TGGACGGAGACCTGATAAGTGC
>all_combined-miR-184_426_1x
TGGACGGCGAACTGATAAGGGCAA
>all_combined-miR-184_427_1x
TGAACGGAGAACTGATAAGGGCA
>all_combined-miR-184_428_1x
TGGACGGCGAACTGATAAGGCCA
>all_combined-miR-184_429_1x
TGGACGGAGAACTAATAAGGCC
>all_combined-miR-184_430_1x
TGGCCGGAGAACTGATACGGG
>all_combined-miR-184_431_1x
TGGACGGAGCACTGACAAGG
>all_combined-miR-184_432_1x
AGGACCGAGAACTGATAAGGGC
>all_combined-miR-184_433_1x
GGGACGTAGAACTGATAAGGGCA
>all_combined-miR-184_434_1x
TGGACGGAGAACTGACAAGGC
>all_combined-miR-184_435_1x
TGTACGGAGAACTTATACGGGC
>all_combined-miR-184_436_1x
TGGACGGAGAACTGATAACCG
>all_combined-miR-184_437_1x
AGGACGGAGAACTGATAAGCGCA
>all_combined-miR-184_438_1x
TGGACTGATAACTGATAAGGGC
>all_combined-miR-184_439_1x
TGGACGGAGAACCGATAAGGGCT
>all_combined-miR-184_440_1x
TGGACGGAGAACTGACAACG
>all_combined-miR-184_441_1x
TGGAATGAGAACTGATAAGGGC
>all_combined-miR-184_442_1x
TGGACGGAGAACTGATACTGGAA
>all_combined-miR-184_443_1x
TGGACGGAGACCTGATAAGGGCTA
>all_combined-miR-184_444_1x
TGGATGGAGAGCTGATAAGGGC
>all_combined-miR-184_445_1x
TGGACGGAGAACTGATATGG
>all_combined-miR-184_446_1x
TGGACTGAGAACTGACAAGGGC
>all_combined-miR-184_447_1x
TGGACTTAGAACTGATAAGGGCT
>all_combined-miR-184_448_1x
TGGACGGAGAACTTCTAAGG
>all_combined-miR-184_449_1x
TGGACGGAGAACAGATAAGGGCTA
>all_combined-miR-184_450_1x
TGGACGGAGAACTCATAAGGGCAA
>all_combined-miR-184_451_1x
TGGACGGAGAACTGATAAAGGCTT
>all_combined-miR-184_452_1x
TGGACGGAGCACTGCTAAGGGC
>all_combined-miR-184_453_1x
TGGACGGATAACTTATAAGG
>all_combined-miR-184_454_1x
TGGACGGAGAACCGATAACGGCA
>all_combined-miR-184_455_1x
TGGACGGAGAACCGCTAAGGGC
>all_combined-miR-184_456_1x
TGGACGGAGAGCTGATACGGGC
>all_combined-miR-184_457_1x
TGGACGGCGAACTGATACTGGC
>all_combined-miR-184_458_1x
TTGACGGAGAACTAATAAGG
>all_combined-miR-184_459_1x
TGGATGGAGAACTGATAATGGCA
>all_combined-miR-184_460_1x
TGGACGGAGAACTGATAGGGCTT
>all_combined-miR-184_461_1x
TGGACGGAGAACTGCGAAGGGCA
>all_combined-miR-184_462_1x
AGGACGGAGAACTGCTAAGCGC
>all_combined-miR-184_463_1x
TGGCCGGAGAACTGATCCGGGC
>all_combined-miR-184_464_1x
TGGACGGAGCCCTGATAAGG
>all_combined-miR-184_465_1x
TGGACTGAGAACTGATAAGCGC
>all_combined-miR-184_466_1x
TGTACGGAGAACTTATAAGG
>all_combined-miR-184_467_1x
TGGACGGAGCACTGATAACG
>all_combined-miR-184_468_1x
TGGATGGAGAACTGATACGGGC
>all_combined-miR-184_469_1x
TGGCCGGAGAACTGATAAGCGC
>all_combined-miR-184_470_1x
TGGACGGAAAACTGATAAGG
>all_combined-miR-184_471_1x
TGGACTGAGAACTGATAAGGGCTT
>all_combined-miR-184_472_1x
TGAACGAGAACTGATAAGG
>all_combined-miR-184_473_1x
TGGACGGAGAACTCATAAGCGC
>all_combined-miR-184_474_1x
CGGACGGAGAACTGATAAGGGCTA
>all_combined-miR-184_475_1x
TGGACCGAGAACTGATAAGGGCAT
>all_combined-miR-184_476_1x
TTGACGGAGAACTGATAAGGGA
>all_combined-miR-184_477_1x
TGGACGGAGAACTCACAACGGC
>all_combined-miR-184_478_1x
TGGACGGAGACCTGATAACGGCA
>all_combined-miR-184_479_1x
TGGACGGAGAACCGATAAG
>all_combined-miR-184_480_1x
TGAACGGAGAACTGATAAGGGCAT
>all_combined-miR-184_481_1x
TGGACGGAGAACGGATAAGGGCA
>all_combined-miR-184_482_1x
TGGACCGAGAACTGATAAGCGCA
>all_combined-miR-184_483_1x
TGGACGGAGAACAGATAAGGGCAT
>all_combined-miR-184_484_1x
AGGACGGAGAACTGCTAAGGGC
>all_combined-miR-184_485_1x
TGGACGGAGAACTGCTAAGGGTA
>all_combined-miR-184_486_1x
TGGACGGAGAACTGATAAGAGCTT
>all_combined-miR-184_487_1x
TGGACGCAGAACTGATAAGGCGG
>all_combined-miR-184_488_1x
TGGACGTAGAACTTATAAGGG
>all_combined-miR-184_489_1x
TGGACGGAGAACTGATAAGTGT
>all_combined-miR-184_490_1x
TGGACGGAGAACTGATAGGGGCTG
>all_combined-miR-184_491_1x
TGGACGGAGAACTTATACGGGCA
>all_combined-miR-184_492_1x
GGGACGGAGAACTGATAAGGGCAA
>all_combined-miR-184_493_1x
CGGACGGAGAACTTATAAGGGCT
>all_combined-miR-184_494_1x
CGGACGGAGAACTGGTAAGGGCC
>all_combined-miR-184_495_1x
TGGACGGAGAACTGATAAGCGAA
>all_combined-miR-184_496_1x
TGGACGGATCACTGATAAGGGC
>all_combined-miR-184_497_1x
TGTACGGAGAACTGATAATGGCA
>all_combined-miR-184_498_1x
TGGCCGGAGAACTTATAAGGG
>all_combined-miR-184_499_1x
TGGACGGAGAACTAATAAGGGA
>all_combined-miR-184_500_1x
TGGACGGAGAACTGCTAATG
>all_combined-miR-184_501_1x
GGGACGGAGAACTGATAAGAA
>all_combined-miR-184_502_1x
TTGACGGAGAACTGATAATGGC
>all_combined-miR-184_503_1x
TGGACGGCGAACTGATAAGGCC
>all_combined-miR-184_504_1x
TGGACGGAGCACTGATAAGGGCTT
>all_combined-miR-184_505_1x
TGGACGGCGAACTGAGAAGGGCA
>all_combined-miR-184_506_1x
TGGACGGAGAACTGCTAAGTGCA
>all_combined-miR-184_507_1x
TGGACGGAGAACTGATAAGAGCC
>all_combined-miR-184_508_1x
TGGCCGGAGAACTGCTAAGCGC
>all_combined-miR-184_509_1x
AGGGACGGAGAACTGATAAGG
>all_combined-miR-184_510_1x
TGGACGGATAACTGATAATTGC
>all_combined-miR-184_511_1x
TAGACGGAGAACTGATAAGGGA
>all_combined-miR-184_512_1x
TGGACGAAGAACTGACAAGGGC
>all_combined-miR-184_513_1x
TGGACGTAGAACTGATAAGGGCTT
>all_combined-miR-184_514_1x
TGGACGGATAACTGATAAGTGCA
>all_combined-miR-184_515_1x
TGGACGGAAAACTAATAAGCGC
>all_combined-miR-184_516_1x
TGGACAACTGATAAGGGC
>all_combined-miR-184_517_1x
CGGACGGAGAACTGATAACGGCA
>all_combined-miR-184_518_1x
CGGACGGAGAACTGATAAGGCC
>all_combined-miR-184_519_1x
TGGACGGAGAACCGATAAAGGC
>all_combined-miR-184_520_1x
TGGACGGAGAACTGCTAACGGC
>all_combined-miR-184_521_1x
TGGACGTAGAACTGATAAGGT
>all_combined-miR-184_522_1x
GGGACGGAGAACTGATAAGGGCTT
>all_combined-miR-184_523_1x
TGGACGGCGAACTGATAAG
>all_combined-miR-184_524_1x
TGTACGGAGAACTGATAATTGC
>all_combined-miR-184_525_1x
GGGCGGAGAACTGATAAGGGCA
>all_combined-miR-184_526_1x
TGGACGGAGAACTCATAAGGGCTA
>all_combined-miR-184_527_1x
TGGACGGATAACTGATAAGGTC
>all_combined-miR-184_528_1x
TGGACGGAGAACTATAAG
>all_combined-miR-184_529_1x
TGGACGGAGCACTGATAAGGGCAA
>all_combined-miR-184_530_1x
GGACTGAGAACTGATAAGGGC
>all_combined-miR-184_531_1x
TGGACGGAGAACTGCTAAGGGA
>all_combined-miR-184_532_1x
CGGACGGAGAACTGATAAGGGCC
>all_combined-miR-184_533_1x
TCGACGGAGAACTGCTAAGGGC
>all_combined-miR-184_534_1x
TGGACGGAGAACTAATAAAGGC
>all_combined-miR-184_535_1x
TTGACGGAGAACTGATAAGGGCTA
>all_combined-miR-184_536_1x
TGGACTGAGAACTGATAAGGGCAA
>all_combined-miR-184_537_1x
TGGACGGAGAACTGATAAGGCCTA
>all_combined-miR-184_538_1x
TGGAAGGAGAACTGATAATGGC
>all_combined-miR-184_539_1x
TGGACCGAGAACTGCTAAG
>all_combined-miR-184_540_1x
GGGACGGAGAACTGAGAAGG
>all_combined-miR-184_541_1x
TGGCCGGAGAACTGCTAAGGGA
>all_combined-miR-184_542_1x
TGGACGGAGCATTGATAAT
>all_combined-miR-184_543_1x
TGGACGGAGAACTGATTAGGGAA
>all_combined-miR-184_544_1x
TGGACGGAGAACTGCTAAGGGCAC
>all_combined-miR-184_545_1x
TGGACGGCGAACTGATAAGGGG
>all_combined-miR-184_546_1x
TGGACAGAGAACTGATAATGGCA
>all_combined-miR-184_547_1x
TGCACGGAGAACTGATAAGGG
>all_combined-miR-184_548_1x
TGGACAGAGAACTGATAAGGGCAA
>all_combined-miR-184_549_1x
GGACGGAGAACTGCTAAGGGCA
>all_combined-miR-184_550_1x
TAGACGGAGAACTGATAAGT
>all_combined-miR-184_551_1x
TGGACGGAGAACTGATCAGAGC
>all_combined-miR-184_552_1x
TGGACGCAGAACTGATAAGGGCAA
>all_combined-miR-184_553_1x
TGGACGCAGAACTGATACGGGCA
>all_combined-miR-184_554_1x
TGGAAGGATAACTGATAAGGGC
>all_combined-miR-184_555_1x
TGGACGGAGAACTGCTAATGGC
>all_combined-miR-184_556_1x
CGGACGGAGAACTGATAAGGGAA
>all_combined-miR-184_557_1x
TGGACGGCGAACTGATAATG
>all_combined-miR-184_558_1x
TGGACGGAGACCTTATAAGGGC
>all_combined-miR-184_559_1x
TGGACGGAGAACTGATATGGCAT
>all_combined-miR-184_560_1x
TGGACGGAGAATTGATAACGGC
>all_combined-miR-184_561_1x
TGGACGGAGTACTGATAAGGGC
>all_combined-miR-184_562_1x
TGGACTGAGAACTGATAAGGA
>all_combined-miR-184_563_1x
TGGCCGTAGAACTGATAAGGGC
>all_combined-miR-184_564_1x
TGGACGGAGAACTGATCACGGC
>all_combined-miR-184_565_1x
GGGACGGAGAACTGATAAGAGC
>all_combined-miR-184_566_1x
TGGACGGAGAACTGATACGGGCT
>all_combined-miR-184_567_1x
TGGACGGAGAACTGATACGGGCAG
>all_combined-miR-184_568_1x
TGGACGGAGAACTGAAAAGC
>all_combined-miR-184_569_1x
TGGACGGAGAACTGAGAACGGC
>all_combined-miR-184_570_1x
CGGACGGAGAACGGATAAGGGCA
>all_combined-miR-184_571_1x
CTGGACGGATAACTGATAAGG
>all_combined-miR-184_572_1x
TGGACGGAGCACTGATAAGGGCT
>all_combined-miR-184_573_1x
TGGACGGCGAACCGATAAGGGCA
>all_combined-miR-184_574_1x
TGGACTGGGAACTGATAAGGGC
>all_combined-miR-184_575_1x
TTGACGCAGAACTGATAAGGGCA
>all_combined-miR-184_576_1x
TGGACGGAGAACTGATAAGGGTAC
>all_combined-miR-184_577_1x
TGGACGGAGACCCGATAAGGGCA
>all_combined-miR-184_578_1x
TGGACGGACAACTGATAAGGGCTT
>all_combined-miR-184_579_1x
TCGACGGAGAACTGATAAGGG
>all_combined-miR-184_580_1x
TGGATGGATAACTGATAAGGGC
>all_combined-miR-184_581_1x
TGGACGGAGAACTGATAAGTGTAT
>all_combined-miR-184_582_1x
TGGACGGAGACCTGATAAGGGCA
>all_combined-miR-184_583_1x
TTGAAGGAGAACTGATAAGGGC
>all_combined-miR-184_584_1x
TGGACGGAGAACTGATAAGCGCTT
>all_combined-miR-184_585_1x
CGGACGGAGAACTGGTAAGGGC
>all_combined-miR-184_586_1x
TGGACGGAGAACTGCTAAGGGCTG
>all_combined-miR-184_587_1x
AGGACGGAGAACTGCAAAGG
>all_combined-miR-184_588_1x
TGGACGGAGAACTGGTAAGGGCTT
>all_combined-miR-184_589_1x
TGGACGGAGAACTGCTAAGTGC
>all_combined-miR-184_590_1x
TGTACTGAGAACTGATAAGGGC
>all_combined-miR-184_591_1x
TGGACGTAGAACTGATAAGGCC
>all_combined-miR-184_592_1x
TGGACGGCGAACTGATAAGGAA
>all_combined-miR-184_593_1x
TGGAAGGCGAACTGATAAGGGC
>all_combined-miR-184_594_1x
AGGACGGAGAACTGATAAGGCC
>all_combined-miR-184_595_1x
AGGACGGAGAACTGACAAGGCC
>all_combined-miR-184_596_1x
TGGACGGCGAACTGATAAGGGCTA
>all_combined-miR-184_597_1x
TGGACGGAGAACTGCTAAG
>all_combined-miR-184_598_1x
CGGACGGAGAACTGATAAGGGCAA
>all_combined-miR-184_599_1x
TGGACGGAGAACTGCTAAGC
>all_combined-miR-184_600_1x
TGCACGGAGAACTGATAAGGGCA
>all_combined-miR-184_601_1x
TGGCCTGAGAACTGCTAAGGGC
>all_combined-miR-184_602_1x
TGGACGGAGAAATGATAAGGCC
>all_combined-miR-184_603_1x
TGGACGGAGAACTGATACGGGCAC
>all_combined-miR-184_604_1x
AGGGACGGAGAACTGATAAGGGCA
>all_combined-miR-184_605_1x
TGGACTGAGAACTGATAAGGGCAC
>all_combined-miR-184_606_1x
TGGACGGATAACTTATAAGGGC
>all_combined-miR-184_607_1x
AGGACGGAGAACTGATAAGGGCT
>all_combined-miR-184_608_1x
TTGACGGAGAACTGATAAGCGC
>all_combined-miR-184_609_1x
TGGACGGAGAACTTATACGGGC
>all_combined-miR-184_610_1x
TGGACGGAGAACTGCTAAGGACA
>all_combined-miR-184_611_1x
TGGACGGCGAACTCATAAGGGC
>all_combined-miR-184_612_1x
TGGATGGAGAACTGATAAGGA
>all_combined-miR-184_613_1x
TGGACGGAGAACTGCTAAGCGCC
>all_combined-miR-184_614_1x
TGGACGGAGAACTGATAAGTCCA
>all_combined-miR-184_615_1x
TGGATGGAGAACTGATAAGGGCAA
>all_combined-miR-184_616_1x
TGGGCGGAGAACTCATAAGGGC
>all_combined-miR-184_617_1x
TGGAAGGAGAACTGATAAGGGA
>all_combined-miR-184_618_1x
TGGACGGAGAACTGATAAGAGA
>all_combined-miR-184_619_1x
TGGCCGGAGAACTGATTAGGGCA
>all_combined-miR-184_620_1x
TTGACGGAGAACTGATAAGTGC
>all_combined-miR-184_621_1x
TGGACGGAGAACTGCTAAGGGG
>all_combined-miR-184_622_1x
TGGCCGGAGAACTGATAAGGGCAA
>all_combined-miR-184_623_1x
GGACGGAGAACTGATAAGGGA
>all_combined-miR-184_624_1x
TGTACGGAGGACTGATAAGGGC
>all_combined-miR-184_625_1x
TGGACGGAGAACTGACAAGGGA
>all_combined-miR-184_626_1x
TGGACGGAGAACTGACAAGGAC
>all_combined-miR-184_627_1x
TGGACGGAGAACTGATATGGGCTA
>all_combined-miR-184_628_1x
TGGACGGCGAACTGATAAGGGCTT
>all_combined-miR-184_629_1x
TGGACGGAGAACTGATAACGGCT
>all_combined-miR-184_630_1x
TGGACGGCGAACTGATAAGTGC
>all_combined-miR-184_631_1x
TGGACGGAGAACTGAATGGC
>all_combined-miR-184_632_1x
CGGACGGAGCACTGATAAGG
>all_combined-miR-184_633_1x
TGGACGGAGAACTGATAAGCCC
>all_combined-miR-184_634_1x
TGGAGGGAGAACTGATAAAG
>all_combined-miR-184_635_1x
TGGACGGAGAACTGATAAGAGCTA
>all_combined-miR-184_636_1x
TGGACGGAGAACTGATAAGGGCGC
>all_combined-miR-184_637_1x
TGGACGGAGAACTGGTAAGGGCTA
>all_combined-miR-184_638_1x
TGGAAGGAGAACTCATAAGGGC
>all_combined-miR-184_639_1x
TGGACGGAGAACTTATAGGG
>all_combined-miR-184_640_1x
TGGACGGAGAACTGATAATGTCA
>all_combined-miR-184_641_1x
TCGACGGAGAACTGAGAAGGGC
>all_combined-miR-184_642_1x
TGGACGGATAACTGATAAGGGA
>all_combined-miR-184_643_1x
TGGACGGAGAACTGATCAGCGC
>all_combined-miR-184_644_1x
TGGACGGAGAACTGTTAAGGGCA
>all_combined-miR-184_645_1x
TGGACGGATAACTGATAAGC
>all_combined-miR-184_646_1x
TGGACGGAGAACTGATAGGGCAA
>all_combined-miR-184_647_1x
TGGCCGGAGAACTGCTAAGG
>all_combined-miR-184_648_1x
TGGACGGAGAACCGATACGGGC
>all_combined-miR-184_649_1x
TGGGCGGAGAACTGATAAGGGCTA
>all_combined-miR-184_650_1x
TGGACGGAGAACTGATAAGAGAA
>all_combined-miR-184_651_1x
TGGACGGAGAACTGATAAAAGC
>all_combined-miR-184_652_1x
TGGCCGGAGAACTGCTACGGGC
>all_combined-miR-184_653_1x
GGGACGGAGAACTGCTAAGGGC
>all_combined-miR-184_654_1x
GGAAGGAGAACTGATAAAGGC
>all_combined-miR-184_655_1x
TGGATGGAGAACTGATAAG
>all_combined-miR-184_656_1x
CGGACCGAGAACTGATAAGGGCA
>all_combined-miR-184_657_1x
TGGACGGAGAACTGATAGGGGCT
>all_combined-miR-184_658_1x
TGGACGGAGAGCTGATAAGGG
>all_combined-miR-184_659_1x
TGGACGGAAAACTGATAAGA
>all_combined-miR-184_660_1x
CGGACGGAGAACTGACAAGGGC
>all_combined-miR-184_661_1x
TGGACGTAGAACCGATAAGGGC
>all_combined-miR-184_662_1x
CTGACGGAGAACTGATAAGGGCA
>all_combined-miR-184_663_1x
TGGACGGAGAACTAATAACGGCA
>all_combined-miR-184_664_1x
TGGACGGAGAAATGATCAGGGC
>all_combined-miR-184_665_1x
TGGACGGAGAACTGACAAGCGCA
>all_combined-miR-184_666_1x
GGACGGAGAACTGATAACGGCG
>all_combined-miR-184_667_1x
TGGACGTCGAACTGATAAGGGC
>all_combined-miR-184_668_1x
TTGACGGAGAACTGATAAGGA
>all_combined-miR-184_669_1x
TGGCCGGCGAACTGACAAGGG
>all_combined-miR-184_670_1x
AGGACGGAGAACTGACAAGGG
>all_combined-miR-184_671_1x
TGGACAGAGAACTGCAAAGG
>all_combined-miR-184_672_1x
TGGACCTAGAACTTATAAGG
>all_combined-miR-184_673_1x
TGGACAGAGAACTGATAGGGCA
>all_combined-miR-184_674_1x
TGGACGGAGAACTGTTAAGGGA
>all_combined-miR-184_675_1x
TGGACGGAGAAATGATAAGGGCT
>all_combined-miR-184_676_1x
TGGACGGAGAACTGATAAGCGCG
>all_combined-miR-184_677_1x
TGGACGGAGATCTGATAAGG
>all_combined-miR-184_678_1x
TTGACGGAGAACTTATAAGGG
>all_combined-miR-184_679_1x
TGGACGGAGAACTGACAACGGCA
>all_combined-miR-184_680_1x
TGGACAGAGAACTGATAAGCGC
>all_combined-miR-184_681_1x
TGGACGGAGAACTGCTAAGCG
>all_combined-miR-184_682_1x
AGGACGGAGAACTGATAAGA
>all_combined-miR-184_683_1x
TGGACGGTGAACTGATAAGGGCT
>all_combined-miR-184_684_1x
CGGACGGAGAACTGATAAGCGC
>all_combined-miR-184_685_1x
TGGCCGGAGAACTGATAAGGGCT
>all_combined-miR-184_686_1x
TGGACGGAGAACCGATAAGGG
>all_combined-miR-184_687_1x
TGGACGGAGAACTGATATGGGC
>all_combined-miR-184_688_1x
TGGAAGGAGAACTGATAAGGGCTT
>all_combined-miR-184_689_1x
TGGACGGAGAACTGATAAGAAC
>all_combined-miR-184_690_1x
TGGACGGAGAACTGATAAGGTCTT
>all_combined-miR-184_691_1x
TGGACGGAGAACTGTTACGGGC
>all_combined-miR-184_692_1x
TAGACGGAGAACTGATAAGGGCAA
>all_combined-miR-184_693_1x
TGGACGGAGCACTGATCAGGGC
>all_combined-miR-184_694_1x
TGGATGGAGAACTGATAAGCGC
>all_combined-miR-184_695_1x
TTGACGGAGAACTGACAAA
>all_combined-miR-184_696_1x
TGGACGGAGAACTAATAACG
>all_combined-miR-184_697_1x
TGGAAGGCGAACTGATAAGGGCA
>all_combined-miR-184_698_1x
TCGACGGCGAACTGATAAGGGC
>all_combined-miR-184_699_1x
TGGACGGAGAACTGACTAGGGCT
>all_combined-miR-184_700_1x
TGGCCGGAGAACTGCTAAGGGCA
>all_combined-miR-184_701_1x
TGGATGGAGAACTGATAAGCGCA
>all_combined-miR-184_702_1x
TGGACGGAGAACTGCTAAGGAC
>all_combined-miR-184_703_1x
TGGACGGAGAACTGACAAGGTC
>all_combined-miR-184_704_1x
TGGACCGAGAACTGAAAAGGGC
>all_combined-miR-184_705_1x
TGGACGGAGAACTGATGAGGG
>all_combined-miR-184_706_1x
GGGACGGAGAACTGATAAG
>all_combined-miR-184_707_1x
TGGACGGAGAACTGATAGGGAA
>all_combined-miR-184_708_1x
TGGCCGGAGAACTGCAAAGGGC
>all_combined-miR-184_709_1x
TGGACGGAGAACTGATAATA
>all_combined-miR-184_710_1x
TGGACGGAGGACTGATAAG
>all_combined-miR-184_711_1x
TGGACGTAGAACTGATAATGGC
>all_combined-miR-184_712_1x
CAGACGGAGAACTGATAAGGGC
>all_combined-miR-184_713_1x
CGGGCGGAGAACTGATAAGGGC
>all_combined-miR-184_714_1x
TGGACGGAAAACTGATAAGGG
>all_combined-miR-184_715_1x
TGGACGGAGAACTCATCAGGGC
>all_combined-miR-184_716_1x
CGGAGATCTGATGACGGC
>all_combined-miR-184_717_1x
TGGACGGAGAAATGATAAG
>all_combined-miR-184_718_1x
AGGAAGGAGCACTGATAAGGGC
>all_combined-miR-184_719_1x
TGGACGGAGAACTGATAAGGCCAA
>all_combined-miR-184_720_1x
TTGACGGAGGACTGATAAGGGC
>all_combined-miR-184_721_1x
TGGACGGAGAACTGACAAGCGC
>all_combined-miR-184_722_1x
TGGACGGAGAGCTGATAAGGGCTT
>all_combined-miR-184_723_1x
TGGACGGAGAACTTATAATG
>all_combined-miR-184_724_1x
GGGAAGGAGAACTGATAAGGGC
>all_combined-miR-184_725_1x
TGGACGCAGAACTGAAAAGG
>all_combined-miR-184_726_1x
TGGACGGAGAACTGATAAGCGCCT
>all_combined-miR-184_727_1x
TGGACGGAGAACTGATACGGGCTA
>all_combined-miR-184_728_1x
TGGACGGCGAACTGAGAAGGGC
>all_combined-miR-184_729_1x
TGGACGGAGAACTGATGAG
>all_combined-miR-184_730_1x
TGGACGGAGAACTGATAAGCGA
>all_combined-miR-184_731_1x
AGGACGGAGAACTGACAAGGGCA
>all_combined-miR-184_732_1x
CGGACGGCGAACTGATAAG
>all_combined-miR-184_733_1x
TGGACGGAGAGCTGATAAGGGA
>all_combined-miR-184_734_1x
TGGACGGAGAATTGATAAG
>all_combined-miR-184_735_1x
TGGACGGAGAACTGATAAGCGCAG
>all_combined-miR-184_736_1x
TGGACGGCGAACTGATCAGGGCA
>all_combined-miR-184_737_1x
CGGACGGAGAACTGATAAGGTC
>all_combined-miR-184_738_1x
TGCACGGAGAACTGAGAAGGGC
>all_combined-miR-184_739_1x
AGGACGGAGAACTGAATAGGGC
>all_combined-miR-184_740_1x
TGGACGGAGAACTGAGAAG
>all_combined-miR-184_741_1x
TGGACGGAGAACTGATATGGGCT
>all_combined-miR-184_742_1x
TGGACGGAGAACTGCCAAGGG
>all_combined-miR-184_743_1x
TGGAAGGAGAACTGATAAGTG
>all_combined-miR-184_744_1x
TGGCCGGAGAACTGATAAGGGCA
>all_combined-miR-184_745_1x
TGGACGGAGACCTGCTAAGG
>all_combined-miR-184_746_1x
CTGGACGGAGAACTGATAATGG
>all_combined-miR-184_747_1x
TGGACGTAGAACTGCTAAGGGC
>all_combined-miR-184_748_1x
CGGACGGAGAACTGATAAGGGCTT
>all_combined-miR-184_749_1x
TGGACGGAGAACTGATAAGGTGG
>all_combined-miR-184_750_1x
TGGACGGATAACTGGTAAGGGCA
>all_combined-miR-184_751_1x
TGGACAGAGAACTGATAAG
>all_combined-miR-184_752_1x
TCGACGGAGAACTGATAAGGGCTA
>all_combined-miR-184_753_1x
TGGACGTAGAACTGATAAG
>all_combined-miR-184_754_1x
TGGATGGAGAACTGACAAG
>all_combined-miR-184_755_1x
TGGACGGAGAACTGATAAGGGGA
>all_combined-miR-184_756_1x
TGGACGTAGAACTGAGAAGGGC
>all_combined-miR-184_757_1x
TCGACGGAGAACTGAGAACGGC
>all_combined-miR-184_758_1x
TGGAAGGAGAACTGATAAGA
>all_combined-miR-184_759_1x
TGGACGGAGAACTTATAATGTA
>all_combined-miR-184_760_1x
TGGAAGGAGAACTTATAAGG
>all_combined-miR-184_761_1x
GGACGGAGAACTGACAAGGGCA
>all_combined-miR-184_762_1x
CGGACGGAGAACTGCTAAGGGC
>all_combined-miR-184_763_1x
TGGACGGAGAACTTATAAGC
>all_combined-miR-184_764_1x
TGGACGGAGAAGTGATAAGGGT
>all_combined-miR-184_765_1x
TGGACGGAGAACTTATAAGGGTA
>all_combined-miR-184_766_1x
TGGACGCAGAACTGATAAGAGC
>all_combined-miR-184_767_1x
TGGACGGAGACCTGATAAAGGC
>all_combined-miR-184_768_1x
TGGACGGAGAACTGATAATGGCTG
>all_combined-miR-184_769_1x
TGGCCGGAGAACTGATAAGGGCTT
>all_combined-miR-184_770_1x
TGGCCGGATAACTGATAAGGGC
>all_combined-miR-184_771_1x
AGGACGGAGAACTGATAAGC
>all_combined-miR-184_772_1x
TGGACGGAGAACTGAGAACGG
>all_combined-miR-184_773_1x
TGGACGGAGAAGTGATAAGGGCT
>all_combined-miR-184_774_1x
TGCACGGAGAACTGATAAGGGCTA
>all_combined-miR-184_775_1x
TGGACGGAGAATTGATAACGGCA
>all_combined-miR-184_776_1x
TGGACGGAGAACTGATAGCGGCA
>all_combined-miR-184_777_1x
TGGACGGAGAACTGATAACGCCA
>all_combined-miR-184_778_1x
GGGACGGAGAACGGATAAAG
>all_combined-miR-184_779_1x
TTGACGGAGAACTGATAAGGGCTT
>all_combined-miR-184_780_1x
CTGGACGGAGAACTGATAAGGG
>all_combined-miR-184_781_1x
TGGGCGGAGAACTGATAAGGGCTT
>all_combined-miR-184_782_1x
TGGACCGAGAACTGATAAGGGCTT
>all_combined-miR-184_783_1x
TGGACGGAGAACTCCTAAGGGC
>all_combined-miR-184_784_1x
TGGACGTAGAACTGATAAGGA
>all_combined-miR-184_785_1x
TGGACGGAGAACTGATAAGGTG
>all_combined-miR-184_786_1x
TGGATGGAGAACTGATAAGGGT
>all_combined-miR-184_787_1x
TGGAAGGAGAACTGATAAGGGCTA
>all_combined-miR-184_788_1x
TGGACGGAGAACCGATAAGGGCAA
>all_combined-miR-184_789_1x
TGGACGGACAACTGATAAGGGCT
>all_combined-miR-184_790_1x
TGGACGGAGAACTGGTAAGGGCAT
>all_combined-miR-1841_1_3x
AGAGGACAGTTGGAGGGCA
>all_combined-miR-1892_1_18x
TTGGGACGGGAGGGAGGTG
>all_combined-miR-1895_1_2x
GAGGAGGACGAAGAGGAA
>all_combined-miR-19_1_18x
TGTGCAAATCCATGCAAAATTGA
>all_combined-miR-19_2_7x
TGTGCAAATCCATGCAAAACTGA
>all_combined-miR-190_1_2x
ATTTTTGTTATATCGTTGG
>all_combined-miR-190;_miR-190*_1_3x
AGATATGTTTGATATTCTTGGTTG
>all_combined-miR-191_1_6x
TCAACGGAATCCCAAAAGCAGCTG
>all_combined-miR-193_1_32x
TACTGGCCTGCTAAGTCCCAAG
>all_combined-miR-193_2_24x
TACTGGCCTGCTAAGTCCCAA
>all_combined-miR-193_3_8x
TACTGGCCTGTTAAGTCCCAAG
>all_combined-miR-193_4_2x
TACTGGCCTGCTAAGTCCCAAAA
>all_combined-miR-193_5_2x
TACTGGCCTGCTAAGTCCCA
>all_combined-miR-193_6_1x
TATTGGCCTGCTAAGTCCCAAG
>all_combined-miR-193_7_1x
TACTGGCCTGTTAAGTCCCCAG
>all_combined-miR-193_8_1x
TACTGGCCTGCTAAGTCCCGA
>all_combined-miR-193_9_1x
TACTGGCCTGATAAGTCCCC
>all_combined-miR-1935_1_1x
TAGAGGCAGGCGGAACTC
>all_combined-miR-1937_1_29x
ATCCCGGACGAGCCCCCA
>all_combined-miR-1937_2_24x
TCATCCCGGACGAGCCCCCA
>all_combined-miR-1937_3_5x
TCCCGGACGAGCCCCCAAA
>all_combined-miR-1937_4_4x
ATCCCGGACGAGCCCCCAC
>all_combined-miR-1937_5_4x
ATATCCCGGACGAGCCCCCA
>all_combined-miR-1937_6_4x
AAATCCCGGACGAGCCCCCA
>all_combined-miR-1937_7_4x
ATATCTCGGACGAGCCCCCA
>all_combined-miR-1937_8_3x
TATCCCGGACGAGCCCCCA
>all_combined-miR-1937_9_3x
ATCCCGGACGAGCCCTCA
>all_combined-miR-1937_10_2x
TCCCGGACGAGCCCCCCA
>all_combined-miR-1937_11_2x
CATCCCGGACGAGCCCCCA
>all_combined-miR-1937_12_2x
ATCCAGGACGAGCCCCCA
>all_combined-miR-1937_13_1x
ATCCCGGACTAGCCCCCC
>all_combined-miR-1937_14_1x
ATCCCGGACGAGCCCCCCC
>all_combined-miR-1937_15_1x
ATCCCGGACGAGCCCCCC
>all_combined-miR-1937_16_1x
ATCCCGGACCAGCACCCA
>all_combined-miR-1937_17_1x
TCCCGGACGAGCCCCCACA
>all_combined-miR-1937_18_1x
ATCCCGGACAAGCCCCCA
>all_combined-miR-1937_19_1x
AAATCCCGGACGATCCCCCA
>all_combined-miR-1937_20_1x
AAATCCCGGACGAGCCTCCA
>all_combined-miR-1939_1_9x
TCGATTCCCGGCCAATGCACCA
>all_combined-miR-1939_2_7x
TCGATTCCCGGCCAATGCACC
>all_combined-miR-1939_3_5x
TCGTTTCCCGGCCGATGCAC
>all_combined-miR-1939_4_1x
TCGATTCCCAGCCAATGCACC
>all_combined-miR-1939_5_1x
TCGATTCCCTGCCAACGCACCA
>all_combined-miR-1940_1_4x
GAGGACGGAGAAGGTTAAG
>all_combined-miR-1941_1_1x
GGGAGAGGCTGATACAGT
>all_combined-miR-1959_1_13x
GCGCCTGTAGCTCAGTGGA
>all_combined-miR-1959_2_11x
GGGGATGTAGCTCAGCGT
>all_combined-miR-1959_3_4x
GGGGATGTAGCTCAAATG
>all_combined-miR-1959_4_3x
GGCGGATGTAGCCCAGTGGA
>all_combined-miR-1959_5_1x
GGCGGATGTAGCCCAGTGG
>all_combined-miR-1959_6_1x
GGTGATGTAGCTCAGTGGT
>all_combined-miR-199_1_14x
ACAGTAGTCTGCACATTGGTTA
>all_combined-miR-199_2_1x
ACAGTAGTCTGCACATTGGCTA
>all_combined-miR-199_3_1x
ACAGTAGGCTGCACATTGGGTA
>all_combined-miR-199;_miR-199*_1_7x
ACAGTAGTCTGCACATTGAA
>all_combined-miR-2_1_228x
TCATCAAAGTCGGTTTGTCATA
>all_combined-miR-2_2_135x
TCATCAAAGTCGGTTTGTCAT
>all_combined-miR-2_3_54x
TCACAGCCAGCTTTGATGAGCA
>all_combined-miR-2_4_32x
TCACAGCCAGCTTTGATGAGC
>all_combined-miR-2_5_26x
TATCACAGCCAGCTTTGTTG
>all_combined-miR-2_6_21x
TATCACAGCCAGCTTTGTTGA
>all_combined-miR-2_7_14x
CTCACGAAGTGGTTGTAGTATG
>all_combined-miR-2_8_12x
TCATCAAAGTCGGTTTGTCATAA
>all_combined-miR-2_9_11x
TCATCAAAGTCGGTTTGTCATAAA
>all_combined-miR-2_10_9x
TCATCAAAGTCGGTTTGTCA
>all_combined-miR-2_11_9x
TCACAGCCAGCTTTGATGAGCAT
>all_combined-miR-2_12_5x
TCACAGCCAGCTTTGATGAGCGA
>all_combined-miR-2_13_5x
TCATCAAAGTCGGTTTGTCATAT
>all_combined-miR-2_14_5x
TATCACAGCCAGCTTTGATGA
>all_combined-miR-2_15_5x
CTCACGAAGTGGTTGTAGT
>all_combined-miR-2_16_5x
TATCACAGCCAGCTTTGTTGACT
>all_combined-miR-2_17_4x
TCACAGCCAGCTTTGATGAGCATT
>all_combined-miR-2_18_4x
CTCACGAAGTGGTTGTAGTATT
>all_combined-miR-2_19_4x
TATCACAGCCAGCTTTGATG
>all_combined-miR-2_20_3x
CATCAAAGTCGGTTTGTCATA
>all_combined-miR-2_21_3x
TATCACAGCCAGCTTTGATGAGCG
>all_combined-miR-2_22_3x
TCACAGCCAGCTTTGATGAG
>all_combined-miR-2_23_2x
TCATCAAAGTCGGTTTGTCATT
>all_combined-miR-2_24_2x
TATCACAGCCAGCTTTGTTGAC
>all_combined-miR-2_25_2x
ATCAAAGTCGGTTTGTCATTC
>all_combined-miR-2_26_2x
TCATCAAAGTCGGGTTGTCAT
>all_combined-miR-2_27_2x
TATCACAGCCAGCTTTGATGATCG
>all_combined-miR-2_28_2x
TCATCAAAGTCGGCTTGTCATA
>all_combined-miR-2_29_1x
TCATCAAAGTCGGTTTGTCCT
>all_combined-miR-2_30_1x
TCATCAAAGTCGGATTGTCAT
>all_combined-miR-2_31_1x
TCATCAAAGGCGGTTTGGCAT
>all_combined-miR-2_32_1x
TCATCAAGGTCGGTTTGTCATA
>all_combined-miR-2_33_1x
TCAACAAAGTCGGTTTTTCAT
>all_combined-miR-2_34_1x
TCATCAAAGTCGGTTTGTCACA
>all_combined-miR-2_35_1x
TCATAGCCAGCTTTGATGAGCA
>all_combined-miR-2_36_1x
TCATCAAAGTCGGTTATTCATA
>all_combined-miR-2_37_1x
TATCACAGCCAGCTGTGTTG
>all_combined-miR-2_38_1x
TCATCAAAGTCGGTCTGTCATA
>all_combined-miR-2_39_1x
TCATTAAAGTCGGTTTGTCATA
>all_combined-miR-2_40_1x
TCATCAAAGGCGGGTTGTCATA
>all_combined-miR-2_41_1x
TCATCAAAGGCGGTTTGTCAT
>all_combined-miR-2_42_1x
TCATCAAAGCCGGTTTGTCATA
>all_combined-miR-2_43_1x
TCATCAAAGTCTGTTTGTCATA
>all_combined-miR-2_44_1x
TCATCAAAGTTGGTTTGTCAT
>all_combined-miR-2_45_1x
CCATCAAAGTCGGTTTGTCATA
>all_combined-miR-2_46_1x
TATCACAGCCAGATTTGTTGA
>all_combined-miR-2_47_1x
TCATCAAAGTCGGTTTTACATA
>all_combined-miR-2_48_1x
TCATCAAAGACGGTTTGTCAT
>all_combined-miR-2_49_1x
TCATCAAAGTAGGTTTGTCATA
>all_combined-miR-2_50_1x
TCACAGCCAGATTTGATGAGC
>all_combined-miR-2_51_1x
TATCACAGCCAGCTTTAATGATCG
>all_combined-miR-2_52_1x
TCATAAAAGTCGGTTTGTCAT
>all_combined-miR-2_53_1x
TCATCAAAGTCGGTTTGTAATA
>all_combined-miR-2_54_1x
TCATCAAAGTCGGTTTGTCAAA
>all_combined-miR-2*_1_1x
CCGACAAAGTGGTTGTGGCATG
>all_combined-miR-200;_miR-200*;_miR-8*_1_6x
CATCTTACCGGGCAGCTTAG
>all_combined-miR-200;_miR-200*;_miR-8*_2_3x
CATCTTACTGGGCAGCATTAGA
>all_combined-miR-2016_1_3x
TTTGGCTTGGGCGGCACA
>all_combined-miR-2035*_1_3x
CCTTGTGACGGCCCGTGA
>all_combined-miR-2035*_2_1x
CTTGTGACGGCCCGTGAGA
>all_combined-miR-2035*_3_1x
GCTTGTGACGGCCCGTGG
>all_combined-miR-2035*_4_1x
GCTTGTGACAGCCCGTGA
>all_combined-miR-21_1_5x
TAGCTTATCAGACTGATGTTGAC
>all_combined-miR-210_1_53x
CTGTGCGTGTGACAGCGGCTAA
>all_combined-miR-210_2_21x
TGTGCGTGTGACAGCGGCTAA
>all_combined-miR-210_3_14x
CTGTGCGTGTGACAGCGGCTAT
>all_combined-miR-210_4_10x
CTGTGCGTGTGACAGCGGCTA
>all_combined-miR-210_5_5x
CTTGTGCGTGTGACAGCGGCTAT
>all_combined-miR-210_6_5x
TGTGCGTGTGACAGCGGCT
>all_combined-miR-210_7_1x
CTGTGCGTGTGACAGCGGCCCT
>all_combined-miR-210_8_1x
ATGTGCGTGTGACAGCGGCTAA
>all_combined-miR-210_9_1x
CTGTGCGTGTGACAGCGCCTAA
>all_combined-miR-210_10_1x
ATGTGCGCGTGACAGCGGCTAA
>all_combined-miR-210_11_1x
TGTGCGTGTGACAGCGGATAA
>all_combined-miR-2127_1_10x
AGGGGCGGGAGGGCGGCG
>all_combined-miR-2127_2_1x
GGGGCGGGGAGTGAGGGC
>all_combined-miR-2129_1_1x
AGCAGAACTGGCGTTGTG
>all_combined-miR-2131_1_8x
ATGCAGAAGTGCACGGAAACAGCT
>all_combined-miR-2131_2_3x
ATGCAGAAGTGCACGGAAACAGT
>all_combined-miR-2131_3_3x
CTATGCAGAAGTGCACGGAAA
>all_combined-miR-214_1_11x
ACAGCAGGCACAGACAGGCAG
>all_combined-miR-214_2_8x
TACAGCAGGCACAGACAGGCAA
>all_combined-miR-214_3_7x
ACAGCAGGCACAGACAGGCA
>all_combined-miR-214_4_5x
ACAGCAGGCACAGACAGGCAGTA
>all_combined-miR-214_5_1x
ACAGCAGGCACAGACAGGCAGGA
>all_combined-miR-214_6_1x
TAAAGCAGGCACAGACAGGCAA
>all_combined-miR-2145_1_4x
AGGGTCGGGCCTGGTTAG
>all_combined-miR-219;_miR-219*_1_2x
TGTGGCGGCACATCTGTA
>all_combined-miR-219;_miR-219*_2_1x
CTGTGGCGGCACATCTGT
>all_combined-miR-219;_miR-219*_3_1x
TGTGGCGGCACATCTGTT
>all_combined-miR-22_1_8x
AAGCTGCCAGTTGAAGAACTGT
>all_combined-miR-22_2_1x
ACTGCTAGCTGTAGAACT
>all_combined-miR-2209_1_3x
AGATGAACGGTTGGACTT
>all_combined-miR-221*_1_6x
ACCTGGCATACAATGTAAAAA
>all_combined-miR-221*_2_6x
ACCTGGCATACAATGTAG
>all_combined-miR-221*_3_2x
ACCTGGCATACAATGTAGAAAA
>all_combined-miR-2212*_1_2x
GGCATTTGATCAGACATG
>all_combined-miR-2276_1_5x
TTCAATTGTCAGAGGTGA
>all_combined-miR-2277_1_1x
CCGGCTGAGGGCGGCCAG
>all_combined-miR-228;_miR-263_1_21x
AATGGCACTAGAAGAATTCACGGG
>all_combined-miR-228;_miR-263_2_21x
AATGGCACTAGAAGAATTCACGG
>all_combined-miR-228;_miR-263_3_12x
AATGGCACTGCAAGAATTCACGG
>all_combined-miR-228;_miR-263_4_9x
AATGGCACTAGAAGAATTCAC
>all_combined-miR-228;_miR-263_5_7x
AATGGCACTAGAAGAATTCACGGGA
>all_combined-miR-228;_miR-263_6_6x
AATGGCACTGCAAGAATTCAC
>all_combined-miR-228;_miR-263_7_5x
AATGGCACTGCAAGAATTCACG
>all_combined-miR-228;_miR-263_8_5x
AATGGCACTGCAAGAATTCACGGA
>all_combined-miR-228;_miR-263_9_3x
AATGGCACTAGAAGAATTCACG
>all_combined-miR-228;_miR-263_10_3x
AATGGCACTGGATGAATTCACGGG
>all_combined-miR-228;_miR-263_11_2x
AATGGCACTAGAAGAATTCACGGGC
>all_combined-miR-228;_miR-263_12_2x
AATGGCACTGCAAGAATTCA
>all_combined-miR-228;_miR-263_13_2x
AATGGCACTGGATGAATTCACGGGA
>all_combined-miR-228;_miR-263_14_1x
AATGGCACTGCAACAATTCAC
>all_combined-miR-228;_miR-263_15_1x
AATGGCACTAGAAGAATTCACAA
>all_combined-miR-228;_miR-263_16_1x
AATGGCACTTGACGAATTCAC
>all_combined-miR-228;_miR-263_17_1x
AATGGCACTAGAAGAATTCACGGGT
>all_combined-miR-228;_miR-263_18_1x
AAAAGCACTAGAAGAATTCACGG
>all_combined-miR-228;_miR-263_19_1x
AATGGCACTAGAAGAATTCACGGA
>all_combined-miR-228;_miR-263_20_1x
AATGGCACTAGAAGAATTCA
>all_combined-miR-228;_miR-263_21_1x
AAGGGCACAAGAAGAATTCAC
>all_combined-miR-228;_miR-263_22_1x
AATGGCACTGCAAGAATCCAC
>all_combined-miR-228;_miR-263_23_1x
AATGGCACGGCAAGAATTCAC
>all_combined-miR-228;_miR-263_24_1x
AATGGCAATAGAAGAATTCACGGG
>all_combined-miR-228;_miR-263_25_1x
AATGGCACTAGAAGAATTCACTT
>all_combined-miR-228;_miR-263_26_1x
AATGGCACTGGATGAATTCACGG
>all_combined-miR-228;_miR-263_27_1x
AATGGCACTAGAAGACTTCAC
>all_combined-miR-228;_miR-263_28_1x
AATGGCACTAGAAGCATTCACGGG
>all_combined-miR-2295_1_2x
TCGGGCTCGGAGGATGGTT
>all_combined-miR-2330_1_2x
GGGTCGGGCAGTGAGGGC
>all_combined-miR-2330_2_1x
GGATCGGGTAGTGAGGAC
>all_combined-miR-2395_1_1x
CAGTTGGCAGCTCTCACA
>all_combined-miR-24_1_30x
TGGCTCAGTTCAGCAGGAACAG
>all_combined-miR-240*_1_1x
TCGGAATTTGAGACTAGA
>all_combined-miR-2407_1_8x
CGGGACGGCTGGGAAGGG
>all_combined-miR-2407_2_4x
CGGGACGGCTGGGAAGGGCT
>all_combined-miR-2407_3_4x
CGGGACGGCTGGGAAGGGC
>all_combined-miR-2426_1_5x
AGGGAACTGGCTTGGGAAA
>all_combined-miR-2428_1_7x
CTGGAGTGCGGCAGAGGGG
>all_combined-miR-2428_2_1x
CGGCTGGAGTGCGGCAGAG
>all_combined-miR-2428_3_1x
AAGGCTGGAGTGCGGCAGAGG
>all_combined-miR-2447_1_1x
GGGAACGGGCTTGGCGGC
>all_combined-miR-2447_2_1x
GGGAACGGGCTTGGCAGC
>all_combined-miR-2478_1_16x
TCGTATCCCACTTCTGACACCA
>all_combined-miR-2478_2_3x
ACCCCACACCTGACACCA
>all_combined-miR-2478_3_1x
TCGTATCCCACTTCCGACACCA
>all_combined-miR-2499*_1_1x
TGCGGAGACGTCGGCGCGA
>all_combined-miR-2512_1_1x
CATCCGCGGTGATACTTA
>all_combined-miR-2527_1_1x
TGAGGGATGTACGTGGAG
>all_combined-miR-26_1_15x
TTCAAGTAATCCAGGATAGGC
>all_combined-miR-26_2_1x
TTCAAGTAATCCATGATAGGC
>all_combined-miR-263_1_61638x
AATGGCACTGGAAGAATTCACGGG
>all_combined-miR-263_2_47576x
AATGGCACTGGAAGAATTCACGG
>all_combined-miR-263_3_15903x
AATGGCACTGGAAGAATTCACGGGA
>all_combined-miR-263_4_13308x
AATGGCACTGGAAGAATTCAC
>all_combined-miR-263_5_5154x
AATGGCACTGGAAGAATTCACGGGT
>all_combined-miR-263_6_4037x
AATGGCACTGGAAGAATTCACG
>all_combined-miR-263_7_2024x
AATGGCACTGGAAGAATTCACGGA
>all_combined-miR-263_8_1896x
CTTGGCACTGGGAGAATTCAC
>all_combined-miR-263_9_1782x
AATGGCACTGGAAGAATTCA
>all_combined-miR-263_10_1473x
CTTGGCACTGGGAGAATTCACA
>all_combined-miR-263_11_778x
CTTGGCACTGGGAGAATTCA
>all_combined-miR-263_12_498x
CTTGGCACTGGGAGAATTCACAG
>all_combined-miR-263_13_426x
AATGGCACTGGAAGAATTCACGGAA
>all_combined-miR-263_14_351x
AATGGCACTGGAAGAATTCACTGG
>all_combined-miR-263_15_331x
AATGGCACTGGAAGAATT
>all_combined-miR-263_16_286x
AATGGCACTGGAAGAATTCACGA
>all_combined-miR-263_17_244x
AATGGCACTGGAAGAATTCACGGC
>all_combined-miR-263_18_242x
AATGGCACTGGAAGAATTCACGGGC
>all_combined-miR-263_19_214x
AATGGCACTGGAAGAATTC
>all_combined-miR-263_20_194x
AATGGCACTGGAAGAATTCACGCG
>all_combined-miR-263_21_176x
AATGGCACTGGAAGAATTCACGGT
>all_combined-miR-263_22_173x
AATGGCACTGGAAGAATTCACGGAT
>all_combined-miR-263_23_153x
AATGGTACTGGAAGAATTCACGGG
>all_combined-miR-263_24_153x
AATGGCACTTGAAGAATTCACGGG
>all_combined-miR-263_25_149x
AATGGCACTGGAAGAATTCATGGG
>all_combined-miR-263_26_147x
AATGGCACTTGAAGAATTCACGG
>all_combined-miR-263_27_146x
AATGGCACTGGAAGAATTCCCGGG
>all_combined-miR-263_28_139x
AATGGTACTGGAAGAATTCACGG
>all_combined-miR-263_29_139x
ATGGCACTGGAAGAATTCACGGG
>all_combined-miR-263_30_132x
AATGGCACTGGAAGAATTCACGTG
>all_combined-miR-263_31_130x
AATGGCACTGGAAGAATTCACCGG
>all_combined-miR-263_32_126x
AATGGCACTGTAAGAATTCACGGG
>all_combined-miR-263_33_124x
AATGGCACTGGAAGCATTCACGGG
>all_combined-miR-263_34_117x
AATTGCACTGGAAGAATTCACGGG
>all_combined-miR-263_35_116x
AATGGCACTGGAAGAATTCACTG
>all_combined-miR-263_36_113x
AATGGCACTGGAATAATTCACGG
>all_combined-miR-263_37_110x
AATGGCACTGTAAGAATTCACGG
>all_combined-miR-263_38_108x
AATTGCACTGGAAGAATTCACGG
>all_combined-miR-263_39_107x
AATGGCACTGGAAGAATTCACA
>all_combined-miR-263_40_106x
AATGGCACTGGAAGAATTCACTGGA
>all_combined-miR-263_41_102x
AATGGCACTGGAAGAATTCACGC
>all_combined-miR-263_42_98x
AATGGCACTGGAAGAATTCACCG
>all_combined-miR-263_43_96x
CTTGGCACTGGGAGAATTCACAAA
>all_combined-miR-263_44_96x
AATGGCACTGGAATAATTCACGGG
>all_combined-miR-263_45_91x
ATGGCACTGGAAGAATTCACGG
>all_combined-miR-263_46_90x
AATGGCACTGGAAGCATTCACGG
>all_combined-miR-263_47_89x
AATGGCACTGGAAGAATTAACGG
>all_combined-miR-263_48_89x
CAATGGCACTGGAAGAATTCACGG
>all_combined-miR-263_49_85x
AATGTCACTGGAAGAATTCACGGG
>all_combined-miR-263_50_85x
AATGGCACTGGAAGAATTAACGGG
>all_combined-miR-263_51_84x
AATGGCACTGGAAGAATTCATGG
>all_combined-miR-263_52_78x
AATGTCACTGGAAGAATTCACGG
>all_combined-miR-263_53_74x
CTTGGCACTGGGAGAATTC
>all_combined-miR-263_54_73x
AATGGCACTGGAAGAATTCAA
>all_combined-miR-263_55_72x
AATGGCACTGGAAGAATTCACGGCA
>all_combined-miR-263_56_71x
AATGGCACTGGAAGAATCCACGGG
>all_combined-miR-263_57_69x
AATGGCACTGGAAGAATTCACAGG
>all_combined-miR-263_58_67x
AATGGCACTGGAACAATTCACGG
>all_combined-miR-263_59_66x
AATGGCACTGGAAGAATTTACGGG
>all_combined-miR-263_60_65x
AATGGCACTGGAAGAATTCACGGTA
>all_combined-miR-263_61_63x
AATGGCACTGGAAGAATTCACGTGA
>all_combined-miR-263_62_62x
CTTGGCACTGGGAGAATT
>all_combined-miR-263_63_57x
AATGGCACTGGAAGAATTCACAA
>all_combined-miR-263_64_56x
AATGGCACTGGAAGAATTCCCGG
>all_combined-miR-263_65_56x
AATGGCACTGGAAGACTTCACGGG
>all_combined-miR-263_66_55x
AATGGCACTGGAAGAATCCACGG
>all_combined-miR-263_67_51x
CTTGGCACTGGGAGAATTCACAA
>all_combined-miR-263_68_49x
AATGGCACTGGAACAATTCACGGG
>all_combined-miR-263_69_46x
AATGGCACTGGACGAATTCACGG
>all_combined-miR-263_70_45x
AATGGCACTGGAAGAACTCACGGG
>all_combined-miR-263_71_44x
AATGGCACTCGAAGAATTCACGGG
>all_combined-miR-263_72_43x
AACGGCACTGGAAGAATTCACGGG
>all_combined-miR-263_73_43x
AATGGCACTGGAAGAATTT
>all_combined-miR-263_74_42x
AATGGCACTGTAAGAATTCACGGGA
>all_combined-miR-263_75_42x
AATGGTACTGGAAGAATTCACGGGA
>all_combined-miR-263_76_41x
AATGGCACTCGAAGAATTCACGG
>all_combined-miR-263_77_41x
AATGGCATTGGAAGAATTCACGGG
>all_combined-miR-263_78_41x
AATGGCACTGCAAGAATTCACGGG
>all_combined-miR-263_79_41x
AATGGCACTGGAAGAATTCACAG
>all_combined-miR-263_80_41x
AATGGAACTGGAAGAATTCACGGG
>all_combined-miR-263_81_40x
AATGCCACTGGAAGAATTCACGGG
>all_combined-miR-263_82_40x
AATGGCACTGGAAGAATTTACGG
>all_combined-miR-263_83_40x
AATGGCACCGGAAGAATTCACGGG
>all_combined-miR-263_84_39x
AATTGCACTGGAAGAATTCACGGGA
>all_combined-miR-263_85_39x
AATGGAACTGGAAGAATTCACGG
>all_combined-miR-263_86_38x
AATGGCACTTGAAGAATTCACGGGA
>all_combined-miR-263_87_38x
ATGGCACTGGAAGAATTCACGGGA
>all_combined-miR-263_88_38x
AATGGCACTGGAAGACTTCACGG
>all_combined-miR-263_89_37x
AATGGCACTGGAAGAATTCACCGGA
>all_combined-miR-263_90_37x
AATGGCACTGGAAGAACTCACGG
>all_combined-miR-263_91_36x
CTTGGCACTGGGAGAATTT
>all_combined-miR-263_92_33x
AATGGCACTGGAAGAATTCACGGCT
>all_combined-miR-263_93_33x
ATGGCACTGGAAGAATTCACG
>all_combined-miR-263_94_33x
AATGGCACTGGAATAATTCAC
>all_combined-miR-263_95_33x
AATGGCACTGGAAGAATTCACT
>all_combined-miR-263_96_32x
AATGGCACTTGAAGAATTCAC
>all_combined-miR-263_97_31x
AATGGCACCGGAAGAATTCACGG
>all_combined-miR-263_98_31x
AATGGCACTGGACGAATTCACGGG
>all_combined-miR-263_99_30x
AATGGCACTGGAAGAATTCACGCGA
>all_combined-miR-263_100_30x
CTTGGCACTGGGAGAATTCAA
>all_combined-miR-263_101_30x
AATGGCACTGGAAGAATTTAC
>all_combined-miR-263_102_29x
AATGGCACTGGAAGAATTCACGCGT
>all_combined-miR-263_103_29x
AATGGCACTGGAATAATTCACGGGA
>all_combined-miR-263_104_28x
AATGGCACTGGAAGAATTCCCGGGA
>all_combined-miR-263_105_28x
AATGGCAATGGAAGAATTCACGG
>all_combined-miR-263_106_28x
AATGGCACTGGAAGAATTCACTGGT
>all_combined-miR-263_107_27x
AATGGCACTGGAAGAATTCACGAG
>all_combined-miR-263_108_27x
AATGGCACTGGAAGAATTCACGGGG
>all_combined-miR-263_109_27x
AATGCCACTGGAAGAATTCACGG
>all_combined-miR-263_110_26x
AATGGCACTGGAAAAATTCACGGG
>all_combined-miR-263_111_26x
AATGGCACTGGAAGAATTCACGT
>all_combined-miR-263_112_25x
AAGGGCACTGGAAGAATTCACGG
>all_combined-miR-263_113_25x
AATGGCACTGGAAGAATTCGCGGG
>all_combined-miR-263_114_24x
AATGGTACTGGAAGAATTCAC
>all_combined-miR-263_115_24x
AATGGCACCGGAAGAATTCAC
>all_combined-miR-263_116_24x
AAGGGCACTGGAAGAATTCACGGG
>all_combined-miR-263_117_23x
CAATGGCACTGGAAGAATTCACGGG
>all_combined-miR-263_118_23x
AATGGCACTGGAAGAATTCATGGGA
>all_combined-miR-263_119_22x
AATGACACTGGAAGAATTCACGGG
>all_combined-miR-263_120_22x
AATTGCACTGGAAGAATTCAC
>all_combined-miR-263_121_21x
AACGGCACTGGAAGAATTCACGG
>all_combined-miR-263_122_21x
AATGGCACTGGAAGAATTCAAGG
>all_combined-miR-263_123_21x
AATCGCACTGGAAGAATTCACGG
>all_combined-miR-263_124_21x
AATGGCACTGGAAGAATTCATGGGT
>all_combined-miR-263_125_20x
AATGGCATTGGAAGAATTCACGG
>all_combined-miR-263_126_20x
CATGGCACTGGAAGAATTCACGG
>all_combined-miR-263_127_20x
AATGGTACTGGAAGAATTCACG
>all_combined-miR-263_128_20x
CTTGGCACTTGGAGAATTCACAG
>all_combined-miR-263_129_20x
AATGGCACTGGAAGAATTCAAGGG
>all_combined-miR-263_130_20x
AATGGCATTGGAAGAATTCAC
>all_combined-miR-263_131_20x
AATGGCACTGGAAGAATTAACGGGA
>all_combined-miR-263_132_19x
AATGTCACTGGAAGAATTCAC
>all_combined-miR-263_133_19x
AATGGCACTGGAAGAATTAAC
>all_combined-miR-263_134_18x
AATGGCACTGGAACAATTCACGGGA
>all_combined-miR-263_135_18x
AATGGCACTGGAAGAATTCACGGTT
>all_combined-miR-263_136_18x
AATCGCACTGGAAGAATTCACGGGA
>all_combined-miR-263_137_18x
CTTGGTACTGGGAGAATTCA
>all_combined-miR-263_138_18x
AATAGCACTGGAAGAATTCACGGG
>all_combined-miR-263_139_18x
AATGGCAATGGAAGAATTCACGGG
>all_combined-miR-263_140_17x
GATGGCACTGGAAGAATTCACGGG
>all_combined-miR-263_141_17x
AATGGCCCTGGAAGAATTCACGGG
>all_combined-miR-263_142_17x
AAGGGCACTGGAAGAATTCAC
>all_combined-miR-263_143_17x
CTTGGCACTGGGAGAATTCACAC
>all_combined-miR-263_144_16x
AATGGCACTGGAAGACTTCACGGGA
>all_combined-miR-263_145_16x
ATGGCACTGGAAGAATTCACGGA
>all_combined-miR-263_146_16x
AATGGCACTGGAGGAATTCACGGG
>all_combined-miR-263_147_16x
AATGGCACTGGAAGCATTCACGGGA
>all_combined-miR-263_148_16x
AATGGCACTGGAAGAATTCACGTA
>all_combined-miR-263_149_16x
AATGGCACTGGAAGGATTCACGGG
>all_combined-miR-263_150_16x
GATGGCACTGGAAGAATTCACGG
>all_combined-miR-263_151_15x
AATGGCACTGGAAGAATTCACAGGA
>all_combined-miR-263_152_15x
AATGGCACTGAAAGAATTCACGGG
>all_combined-miR-263_153_15x
AATCGCACTGGAAGAATTCACGGG
>all_combined-miR-263_154_15x
AATGGCACTGGAAGAATTCAT
>all_combined-miR-263_155_15x
CTTGGCACTGGGAGAATTCACAGA
>all_combined-miR-263_156_15x
AATGGCGCTGGAAGAATTCACGG
>all_combined-miR-263_157_15x
AATGGCACTGGAATAATTCACG
>all_combined-miR-263_158_14x
AATGGCACTGGAAGAATTCACCGGT
>all_combined-miR-263_159_14x
AATGGCACTGGAAGAATCCACGGGA
>all_combined-miR-263_160_14x
CATGGCACTGGAAGAATTCACGGG
>all_combined-miR-263_161_14x
AATGGCACTGGAAGAATCCAC
>all_combined-miR-263_162_14x
AATGGCACTGGAAGAAGTCACGGG
>all_combined-miR-263_163_14x
AATGGCACTGGAACAATTCAC
>all_combined-miR-263_164_14x
AATGGCACTGGAAGAATTCGCGG
>all_combined-miR-263_165_14x
AATGGCACTGGAAGAATGCACGGG
>all_combined-miR-263_166_14x
AATGGCACTGGAGGAATTCACGG
>all_combined-miR-263_167_14x
ACTGGCACTGGAAGAATTCACGG
>all_combined-miR-263_168_14x
AATGGCACTGTAAGAATTCACG
>all_combined-miR-263_169_14x
AATGGCACTGGAAGAATTTACGGGA
>all_combined-miR-263_170_13x
AATGGCACTGGAAGAATGCACGG
>all_combined-miR-263_171_13x
AATGGCACTGGAAGAATTCCC
>all_combined-miR-263_172_13x
AACGGCACTGGAAGAATTCAC
>all_combined-miR-263_173_13x
AATGGCACTGGAAGAATTCATGGA
>all_combined-miR-263_174_13x
AATGACACTGGAAGAATTCACGG
>all_combined-miR-263_175_13x
AATGGCGCTGGAAGAATTCACGGG
>all_combined-miR-263_176_13x
AATGGCACTGGAAGGATTCACGG
>all_combined-miR-263_177_13x
AATGGCACGGGAAGAATTCACGGG
>all_combined-miR-263_178_13x
AATGTCACTGGAAGAATTCACGGGA
>all_combined-miR-263_179_12x
AATGGCACTGGAAGAGTTCACGG
>all_combined-miR-263_180_12x
AATGGGACTGGAAGAATTCACG
>all_combined-miR-263_181_12x
CTTGGCACTGGGAGAATTCAT
>all_combined-miR-263_182_12x
AATGGCACTGCAAGAATTCACGGGT
>all_combined-miR-263_183_12x
CTTGGCACTTGGAGAATTCA
>all_combined-miR-263_184_12x
AATGGCACTGGAAGAACTCACGGGA
>all_combined-miR-263_185_12x
AATGGCACTGGAAGAGTTCACGGG
>all_combined-miR-263_186_12x
AATGGCACCGGAAGAATTCACGGGA
>all_combined-miR-263_187_12x
AATGGCACTGGAAGACTTCAC
>all_combined-miR-263_188_12x
AATGGCACTGGAAAAATTCACGG
>all_combined-miR-263_189_11x
AATGGCACTGAAAGAATTCACGG
>all_combined-miR-263_190_11x
AATGGCACTGGAAGAAGTCACGG
>all_combined-miR-263_191_11x
CTTGGCACTGGGAGAATTCACAT
>all_combined-miR-263_192_11x
AATGGAACTGGAAGAATTCACGGGA
>all_combined-miR-263_193_11x
CAATGGCACTGGAAGAATTCAC
>all_combined-miR-263_194_11x
AATAGCACTGGAAGAATTCACGG
>all_combined-miR-263_195_10x
AATGCCACTGGAAGAATTCACGGGT
>all_combined-miR-263_196_10x
AATGGCCCTGGAAGAATTCACGG
>all_combined-miR-263_197_10x
AATGGCACTGGAAGAATTCTCGGG
>all_combined-miR-263_198_10x
AGTGGCACTGGAAGAATTCACGGG
>all_combined-miR-263_199_10x
ATGGCACTGGAAGAATTCACGGAA
>all_combined-miR-263_200_10x
AATGGCACTGGAAGAATTCACTT
>all_combined-miR-263_201_10x
CTTGGCACTGGGAGAATTCACAAT
>all_combined-miR-263_202_10x
AATTGCACTGGAAGAATTCACGGAA
>all_combined-miR-263_203_10x
AATGGTACTGGAAGAATTCACGGGT
>all_combined-miR-263_204_10x
AATGGCACTGGAAGAATTCACGTGT
>all_combined-miR-263_205_10x
AAGGGCACTGGAAGAATTCACGGGA
>all_combined-miR-263_206_10x
AATGGCACTGGAAGAATTCACGGAC
>all_combined-miR-263_207_10x
AATGGCACTGGAAGAATCCACGGGT
>all_combined-miR-263_208_10x
AATGGCACTGGAAGAATACACGGG
>all_combined-miR-263_209_10x
TTGGCACTGGGAGAATTCA
>all_combined-miR-263_210_9x
TATGGCACTGGAAGAATTCACGGG
>all_combined-miR-263_211_9x
AATGGCACTGGAAGAATTCACC
>all_combined-miR-263_212_9x
ACTGGCACTGGAAGAATTCACGGG
>all_combined-miR-263_213_9x
AATGGCACTGGAAGCATTCAC
>all_combined-miR-263_214_9x
CTTGGCACTTGGAGAATTCAC
>all_combined-miR-263_215_8x
CTTGGCACTGGGAGAATTCACAGAT
>all_combined-miR-263_216_8x
AATGGCACTGGAAGAATTCTCGG
>all_combined-miR-263_217_8x
CTTGGCATTGGGAGAATTCAC
>all_combined-miR-263_218_8x
AATGTCACTGGAAGAATTCACGGGT
>all_combined-miR-263_219_8x
AACGGCACTGGAAGAATTCACGGGA
>all_combined-miR-263_220_8x
AATGGCACTGGAAGAATTCAGGGG
>all_combined-miR-263_221_8x
AATGGCACTGGAAGATTTCACGGG
>all_combined-miR-263_222_8x
ATGGCACTGGAAGAATTCACGGGT
>all_combined-miR-263_223_8x
AATGGCACTGGAAGAACTCAC
>all_combined-miR-263_224_8x
AATGGCACTGGAGGAATTCACG
>all_combined-miR-263_225_8x
AATGGCACTTGAAGAATTCACG
>all_combined-miR-263_226_8x
AATGGAAATGGAAGAATTCACGG
>all_combined-miR-263_227_8x
AATGGCACTTGAAGAATTCACGGA
>all_combined-miR-263_228_8x
ATTGGCACTGGGAGAATTCAC
>all_combined-miR-263_229_8x
AATGGCACTGGAATAATTCACGGGT
>all_combined-miR-263_230_8x
AATGGCACTGGAAGAATTCATG
>all_combined-miR-263_231_8x
AATGCACTGGAAGAATTCACGGG
>all_combined-miR-263_232_8x
CTTGGCACTGTGAGAATTCAC
>all_combined-miR-263_233_8x
AATGGCACTGGAATAATTCACA
>all_combined-miR-263_234_8x
AATGCACTGGAAGAATTCACGG
>all_combined-miR-263_235_7x
AATGGCACTGGAAGAATTCCCGGGT
>all_combined-miR-263_236_7x
AATGGCACTGGAAGAATCCACCGG
>all_combined-miR-263_237_7x
CAATGGCACTGGAAGAATTCA
>all_combined-miR-263_238_7x
AATTGCACTGGAAGAATTCACG
>all_combined-miR-263_239_7x
AATGGCACTCGAAGAATTCACGGGA
>all_combined-miR-263_240_7x
GATGGCACTGGAAGAATTCACGGGA
>all_combined-miR-263_241_7x
ATGGCACTGGAAGAATTCACGCGA
>all_combined-miR-263_242_7x
AATGGCACTGGAAGAATTCACCGC
>all_combined-miR-263_243_7x
AATGGCACTGGAAGAATTCACGGCG
>all_combined-miR-263_244_7x
CTTGGCACTGGGATAATTCACA
>all_combined-miR-263_245_7x
AATGGAACTGGAAGAATTCAC
>all_combined-miR-263_246_7x
AATGGCATTGGAAGAATTCACGGGT
>all_combined-miR-263_247_7x
AATGGCAGTGGAAGAATTCACGCG
>all_combined-miR-263_248_7x
AATGGCACTGGAAGAATTCACTGA
>all_combined-miR-263_249_7x
AATGGCACTGGAGGAATTCACGGGA
>all_combined-miR-263_250_7x
AATTGCACTGGAAGAATTCACGGGT
>all_combined-miR-263_251_7x
AATGGCACTGGAAGAATTCACGAA
>all_combined-miR-263_252_7x
AATGACACTGGAAGAATTCAC
>all_combined-miR-263_253_7x
CTTGGCACTGGGAGAATTCACAAAA
>all_combined-miR-263_254_7x
AATGGCACTGGAAGAATTGACGGG
>all_combined-miR-263_255_7x
CTTGGTACTGGGAGAATTCACA
>all_combined-miR-263_256_7x
AATGGCACGGGAAGAATTCACGG
>all_combined-miR-263_257_6x
AATGGCACTGGAAGAATTAACGGA
>all_combined-miR-263_258_6x
AATGGCACTCGAAGAATTCAC
>all_combined-miR-263_259_6x
CTTGGCACTGGGAGAATTCACATAA
>all_combined-miR-263_260_6x
AATGCCACTGGAAGAATTCAC
>all_combined-miR-263_261_6x
AATGGCACTGTAAGAATTCACGGGT
>all_combined-miR-263_262_6x
AATGGCACTGGAAAAATTCAC
>all_combined-miR-263_263_6x
ACGGAATGGCACTGGAAGAATTC
>all_combined-miR-263_264_6x
AATGGCACTGGAAGAATTCAAGGGA
>all_combined-miR-263_265_6x
AATGGCACTTGAAGAATTCACGGGT
>all_combined-miR-263_266_6x
ATGGCACTGGAAGAATTCAC
>all_combined-miR-263_267_6x
AATGGCACTGGAAGAATTCAGGG
>all_combined-miR-263_268_6x
AATGGAAATGGAAGAATTCACGGG
>all_combined-miR-263_269_6x
CTTGTCACTGGGAGAATTCAC
>all_combined-miR-263_270_6x
TGGCACTGGAAGAATTCACGGGAA
>all_combined-miR-263_271_6x
CTTGGCACTGGGAGAATTCACAATT
>all_combined-miR-263_272_6x
CTTGGCACTGGGATAATTCAC
>all_combined-miR-263_273_6x
ATGGCACTGGAAGAATTCACGGAT
>all_combined-miR-263_274_6x
AATGGCACTGGAGGAATTCAC
>all_combined-miR-263_275_6x
AATGGCACTGGAACAATTCACG
>all_combined-miR-263_276_6x
TGGCACTGGAAGAATTCACGG
>all_combined-miR-263_277_6x
AATGGCGCTGGAAGAATTCACGGGA
>all_combined-miR-263_278_6x
AATGGCACTGTAAGAATTCACGGA
>all_combined-miR-263_279_6x
CTTGGCACTGGGAGAATTTAC
>all_combined-miR-263_280_6x
CTTGGCACTGGGATAATTCACAG
>all_combined-miR-263_281_6x
CTTGGCACTCGGAGAATTCACAG
>all_combined-miR-263_282_6x
CTTGGCACTGGGAGAATTCACC
>all_combined-miR-263_283_6x
ACTGGAAGAATTCACGGG
>all_combined-miR-263_284_6x
ATTGGCACTGGAAGAATTCACGG
>all_combined-miR-263_285_6x
AATGCCACTGGAAGAATTCACGGGA
>all_combined-miR-263_286_6x
AATGGCACTGGAAGAATTACGGG
>all_combined-miR-263_287_5x
AAGGGCACTGGAAGAATTCACGGGT
>all_combined-miR-263_288_5x
CTTGGCATTGGGAGAATTCACA
>all_combined-miR-263_289_5x
AATGGCACTGGAAGAATTCACGAGA
>all_combined-miR-263_290_5x
AATGGCACTGGAAGGATTCACGGGA
>all_combined-miR-263_291_5x
AATGGCACTGGAAGAATTAACG
>all_combined-miR-263_292_5x
AATGGCACTGGAATAATTCACGGA
>all_combined-miR-263_293_5x
CTTGGCACTGGGAGAATTCACACTC
>all_combined-miR-263_294_5x
AATGGCACTGGAAGAAGTCACG
>all_combined-miR-263_295_5x
AATGGCACTGGAAGAATTCACCGA
>all_combined-miR-263_296_5x
AATGGTACTGGAAGAATTCACGGA
>all_combined-miR-263_297_5x
GAATGGCACTGGAAGAATTCACG
>all_combined-miR-263_298_5x
AATGGCACTGGAAGAATTAACGGGT
>all_combined-miR-263_299_5x
AATGGCACTGGAAGAATTCAAGGGT
>all_combined-miR-263_300_5x
AATGGCTCTGGAAGAATTCACGGG
>all_combined-miR-263_301_5x
AAAGGCACTGGAAGAATTCACGG
>all_combined-miR-263_302_5x
AATGGCATTGGAAGAATTCA
>all_combined-miR-263_303_5x
AGTGGCACTGGAAGAATTCACGG
>all_combined-miR-263_304_5x
AATGGCACTGGAAGCATTCACCG
>all_combined-miR-263_305_5x
AATGGCACTGGAAGAATTTACGGGT
>all_combined-miR-263_306_5x
AATGGCACTGGAAGAATTCACGCA
>all_combined-miR-263_307_5x
CAATGGCACTGTAAGAATTCACGGG
>all_combined-miR-263_308_5x
CACGAATGGCACTGGAAGAATT
>all_combined-miR-263_309_5x
AATGGCACTGGAAGAAATCACGG
>all_combined-miR-263_310_5x
AATGGCACTGGAAGAATACACGG
>all_combined-miR-263_311_5x
CTTGCACTGGGAGAATTCACAT
>all_combined-miR-263_312_5x
AATGGCACTGGAAGAATTCACTGC
>all_combined-miR-263_313_5x
AATGGTACTGGAAGAATTCA
>all_combined-miR-263_314_5x
CTTGGCACTGGGAGCATTCAC
>all_combined-miR-263_315_5x
AATGGCACTGGAAGAATTCCCG
>all_combined-miR-263_316_5x
AACGGCACTGGAAGAATTCACGGGT
>all_combined-miR-263_317_5x
ACTGGCACTGGAAGAATTCAC
>all_combined-miR-263_318_5x
AATGGCACTGGAAGAATTCACCCG
>all_combined-miR-263_319_5x
CTTTGCACTGGGAGAATTCAC
>all_combined-miR-263_320_4x
AATGGCACTGGAAGAATTCATGA
>all_combined-miR-263_321_4x
AGTGGCACTGGAAGAATTCACGGGA
>all_combined-miR-263_322_4x
AATGGCACTGGAAGAATCCACG
>all_combined-miR-263_323_4x
CTTGGCACTGGGAGCATTCACA
>all_combined-miR-263_324_4x
AATGGCACTGGAAGAATACACGGGA
>all_combined-miR-263_325_4x
CTTGGCACTGGGAGAATTAAC
>all_combined-miR-263_326_4x
AATGGCACTGGAAGAATTCC
>all_combined-miR-263_327_4x
AATGGCACTGGAAAAATTCACGGGA
>all_combined-miR-263_328_4x
AATGGCCCTGGAAGAATTCACGGGA
>all_combined-miR-263_329_4x
AAAGGCACTGGAAGAATTCACGGG
>all_combined-miR-263_330_4x
AATGGCACTGGAAGTATTCACGGG
>all_combined-miR-263_331_4x
AATGGCACTGGAAGAATTCATT
>all_combined-miR-263_332_4x
AATGGCACTGGAAGAATCCACGGA
>all_combined-miR-263_333_4x
CTTGGTACTGGGAGAATTCAC
>all_combined-miR-263_334_4x
AATGTCACTGGAAGAATTCACA
>all_combined-miR-263_335_4x
GGCACTGGGAGAATTCAC
>all_combined-miR-263_336_4x
AATGGCACTGGAACAATTCACGGGT
>all_combined-miR-263_337_4x
AATGGCACTGGAAGCATTCACCGG
>all_combined-miR-263_338_4x
AATGGAACTGGAAGAATTCACGGGT
>all_combined-miR-263_339_4x
GATGGCACTGGAAGAATTCAC
>all_combined-miR-263_340_4x
AATGGCACTGGACGAATTCACGGGT
>all_combined-miR-263_341_4x
AATGGCACTGGAAGCATTCACGGGT
>all_combined-miR-263_342_4x
CTTGGTACTGGGAGAATTCACAG
>all_combined-miR-263_343_4x
AATGGCCCTGGAAGAATTCAC
>all_combined-miR-263_344_4x
CTTGGCACTGTGAGAATTCACA
>all_combined-miR-263_345_4x
CTTGGCACTGGGAGAATTCACAAAT
>all_combined-miR-263_346_4x
AGTGGCACTGGAAGAATTCAC
>all_combined-miR-263_347_4x
AATCGCACTGGAAGAATTCAC
>all_combined-miR-263_348_4x
AATGGCACGGGAAGAATTCACGGGA
>all_combined-miR-263_349_4x
AATAGCACTGGAAGAATTCACGGGA
>all_combined-miR-263_350_4x
AATGGCACTGGACGAATTCACGGGA
>all_combined-miR-263_351_4x
AATGGCACTGGAAGAATTCTC
>all_combined-miR-263_352_4x
AATGGCACTGGAAGAATTCGCGGGA
>all_combined-miR-263_353_4x
CTCGCACTGGGAGAATTCA
>all_combined-miR-263_354_4x
CTTGGCACTGTGAGAATTCA
>all_combined-miR-263_355_4x
AATGGCACAGGAAGAATTCACGGG
>all_combined-miR-263_356_4x
CTTGGCACTTGGAGAATTCACA
>all_combined-miR-263_357_4x
AATGGCACAGGAAGAATTCACGGGA
>all_combined-miR-263_358_4x
CAATGGCACTGGAAGAATTCACG
>all_combined-miR-263_359_4x
AATGGCACTGGAAGGATTCACGGGT
>all_combined-miR-263_360_4x
AATGGCACTGGAAGAATTCACGGCC
>all_combined-miR-263_361_4x
ATTGGCACTGGAAGAATTCACGGG
>all_combined-miR-263_362_4x
AATGGCACGGGAAGAATTCAC
>all_combined-miR-263_363_4x
AATGGCACTGGAAGCATCCACGGG
>all_combined-miR-263_364_3x
AATGGCACTGGAAGAATTCGCGGGT
>all_combined-miR-263_365_3x
AATGACACTGGAAGAATTCACG
>all_combined-miR-263_366_3x
TTTGGCACTGGGAGAATTCACA
>all_combined-miR-263_367_3x
CTTGGCACTGGGAGACTTCACA
>all_combined-miR-263_368_3x
AATGGCACTGGAAGCATTCA
>all_combined-miR-263_369_3x
AATTGCACTGGAAGAATTCA
>all_combined-miR-263_370_3x
AATGGCACTGGAATAATTCACGGAA
>all_combined-miR-263_371_3x
AATAGCACTGGAAGAATTCAC
>all_combined-miR-263_372_3x
CTTGTCACTGGGAGAATTCACAG
>all_combined-miR-263_373_3x
AATGGCACTGGAAGAATGCACGGGA
>all_combined-miR-263_374_3x
TATGGCACTGGAAGAATTCACGG
>all_combined-miR-263_375_3x
TTTGGCACTGGGAGAATTCAC
>all_combined-miR-263_376_3x
CTTGGCACTGGGATAATTCA
>all_combined-miR-263_377_3x
AATGGCACTGGAAGCATTCCCGGG
>all_combined-miR-263_378_3x
AATGGCACTGGAAGAATTGACGG
>all_combined-miR-263_379_3x
CTTGGCACTGGGAGAATTCCC
>all_combined-miR-263_380_3x
AATGGCACTGGAAGAATTCTCGGGT
>all_combined-miR-263_381_3x
AATGGCACTGGAAGCATTCACGGC
>all_combined-miR-263_382_3x
AATGGCACTGGAAGAAGTCACGGGA
>all_combined-miR-263_383_3x
AATGGAACTGGAAGAATTCATGGG
>all_combined-miR-263_384_3x
CTTGGCACTGGGAGACTTCAC
>all_combined-miR-263_385_3x
AATAGCACTGGAAGAATTCACG
>all_combined-miR-263_386_3x
AATGGCACTGGAAGAATTCGC
>all_combined-miR-263_387_3x
CTTGGCACTGGGACAATTCAC
>all_combined-miR-263_388_3x
AATGGAACTGGAAGAATTCA
>all_combined-miR-263_389_3x
AATGGCACTGGAAGAATCCACGGC
>all_combined-miR-263_390_3x
AATGGCACTGTAAGAATTCACGGCA
>all_combined-miR-263_391_3x
AATGGCACTGGAAGAACTCACGGGT
>all_combined-miR-263_392_3x
CGTGGCACTGGGAGAATTCACA
>all_combined-miR-263_393_3x
AATGGCACTGGAAGAATTCACGAGT
>all_combined-miR-263_394_3x
AATGGCACTGGAAGATTTCACGG
>all_combined-miR-263_395_3x
TTGGCACTGGGAGAATTCACA
>all_combined-miR-263_396_3x
CTTGGCACTGTGAGAATTCACAG
>all_combined-miR-263_397_3x
AAGGGCACTGGAAGAATTCACGGGC
>all_combined-miR-263_398_3x
CTTGGCACTGGGCGAATTCA
>all_combined-miR-263_399_3x
AATGGCATTGGAAGAATTCACGGGA
>all_combined-miR-263_400_3x
AATGGCACTGGAAAAATTCACGGGT
>all_combined-miR-263_401_3x
AATGGCACGGCAAGAATTCACGGG
>all_combined-miR-263_402_3x
AATGGCACTTGAAGAATTCA
>all_combined-miR-263_403_3x
CTTGGCACTGGGAGAATTCACAAAC
>all_combined-miR-263_404_3x
CATGGCACTGGAAGAATTCAC
>all_combined-miR-263_405_3x
AATGGCACTGGAATAATTCA
>all_combined-miR-263_406_3x
CTTGGCACTGGGAGAACTCACA
>all_combined-miR-263_407_3x
AATGGCACTGGAAGAAATCACGGG
>all_combined-miR-263_408_3x
AATGGCACTTGAAGAATT
>all_combined-miR-263_409_3x
AATGGCTCTGGAAGAATTCACGGAA
>all_combined-miR-263_410_3x
TTGGCACTGGGAGAATTCACAG
>all_combined-miR-263_411_3x
AATGGCACTGGAAGAATTAA
>all_combined-miR-263_412_3x
AATGGCACTGGAAGAGTTCACGGGT
>all_combined-miR-263_413_3x
AATGGCACTGGAAGAATTTT
>all_combined-miR-263_414_3x
AATGGGACTGGAAGAATTCACGG
>all_combined-miR-263_415_3x
AAGGGCACTGGAAGAATTCA
>all_combined-miR-263_416_3x
CTTTGCACTGGGAGAATTCACA
>all_combined-miR-263_417_3x
CTCGGCACTGGGAGAATTCA
>all_combined-miR-263_418_3x
AATGGCACTGGAAAAATTCAA
>all_combined-miR-263_419_3x
AGTGGCACTGGAAGAATTCACGGGT
>all_combined-miR-263_420_3x
AATGGCACTGGAAGACTTCACGGGT
>all_combined-miR-263_421_3x
AATGGCACTGGAAGAATTTACG
>all_combined-miR-263_422_3x
AATGGCACTGGAAGAATTCTCGGA
>all_combined-miR-263_423_3x
CTTGGCATTGGGAGAATTCACAG
>all_combined-miR-263_424_3x
AAGCACTGGAAGAATTCACGGG
>all_combined-miR-263_425_3x
AATGGCTCTGGAAGAATTCACGG
>all_combined-miR-263_426_3x
ATGGCACTTGAAGAATTCACGG
>all_combined-miR-263_427_3x
AATGGCACTGGAAGAATTCTCGGGA
>all_combined-miR-263_428_2x
AATAGCACTGGAAGAATTCACGGGT
>all_combined-miR-263_429_2x
AATGGCACTGGAAGATTTCACGGGA
>all_combined-miR-263_430_2x
AATGGCACTGGAAGAACTCACGCG
>all_combined-miR-263_431_2x
AATGGTACTGGAAGAATTCACCG
>all_combined-miR-263_432_2x
TGGCACTGGAAGAATTCACGGAA
>all_combined-miR-263_433_2x
AAGCGCACTGGAAGAATTCACGG
>all_combined-miR-263_434_2x
AATGGCACTGGAAGAAGCA
>all_combined-miR-263_435_2x
AATTGCACTGGAAGAATTCACGGA
>all_combined-miR-263_436_2x
AATGGCACTGGAAGCATTCACGC
>all_combined-miR-263_437_2x
AATGGCACTGGAAGCACTCACGGG
>all_combined-miR-263_438_2x
AATGGCACTGGAAGAATACACGGGT
>all_combined-miR-263_439_2x
AATGGCACTGGAATAATTCACTG
>all_combined-miR-263_440_2x
AATGGCACTGGAACAATTCACGGA
>all_combined-miR-263_441_2x
AATGGCACTGGAAGAATTCACCC
>all_combined-miR-263_442_2x
ATTGGCACTGGAAGAATTCACGGGA
>all_combined-miR-263_443_2x
CTTGGCACTGGGACAATTCACA
>all_combined-miR-263_444_2x
AATGGCACTGGAAGAATTCACGCC
>all_combined-miR-263_445_2x
AAAGGCACTGGAAGAATTCAC
>all_combined-miR-263_446_2x
AATGTCACTGGAAGAATTCA
>all_combined-miR-263_447_2x
AATGGCACTGGAAGAATTAACGCG
>all_combined-miR-263_448_2x
AATGGCACTGGAAGAATTCACTGAA
>all_combined-miR-263_449_2x
AATGGCACTGGAAGAATTCACGCAA
>all_combined-miR-263_450_2x
AATGTCACTGGAAGAATTCACGGA
>all_combined-miR-263_451_2x
AAGGGCACTGGAAGAATTCACG
>all_combined-miR-263_452_2x
AATAGCACTGGAAGAATTCA
>all_combined-miR-263_453_2x
AAGGGCAATGGAAGAATTCACGGG
>all_combined-miR-263_454_2x
CTTGGCACTGGGAGAATTCATA
>all_combined-miR-263_455_2x
AATGGGACTGGAAGAATTCACGGG
>all_combined-miR-263_456_2x
AATGGCACTGGAAGAATTCACGAAA
>all_combined-miR-263_457_2x
AATGGCACTTGAAGAATTCACAG
>all_combined-miR-263_458_2x
AACGGCACTGGAAGAATTCACG
>all_combined-miR-263_459_2x
AATGGCACTGGACGAATTCACG
>all_combined-miR-263_460_2x
CTTGGCACTGGGAGAATCCA
>all_combined-miR-263_461_2x
AATGCCACTGGAAGAATTCA
>all_combined-miR-263_462_2x
AATGGCACTTGAAGAATTCACGA
>all_combined-miR-263_463_2x
AATGGCACCGGAAGAATTCA
>all_combined-miR-263_464_2x
AATGGCACTGGAAGAATTCCCGGC
>all_combined-miR-263_465_2x
AATGGTACTGGAAGAATTCACGGT
>all_combined-miR-263_466_2x
CCTGGCACTGGGAGAATTCACA
>all_combined-miR-263_467_2x
CCTGGCACTGGAAGAATTCACGGG
>all_combined-miR-263_468_2x
ATGGCACTGGAAGAATTCACGGGAT
>all_combined-miR-263_469_2x
AATGGCACTGGAAGAATTCACAGGT
>all_combined-miR-263_470_2x
AATGGCACTGGAATAATTCACCG
>all_combined-miR-263_471_2x
CATGGCACTGGAAGACTTCACGGG
>all_combined-miR-263_472_2x
AATGGCACTGGAAGCATTCACGGA
>all_combined-miR-263_473_2x
AATGGCACTGGAAGAATGCACGGGT
>all_combined-miR-263_474_2x
CCTGGCACTGGGAGAATTCA
>all_combined-miR-263_475_2x
CTTGGCACTGGGCGAATTCAC
>all_combined-miR-263_476_2x
AATGGCTCTGGAAGAATTCACGGGA
>all_combined-miR-263_477_2x
AATGGCACTGGAACAATTCA
>all_combined-miR-263_478_2x
AATGGCACTGGAAGCATTCACTGG
>all_combined-miR-263_479_2x
ATTGGCACTGGGAGAATTCA
>all_combined-miR-263_480_2x
CTTGGCACTGGGGGAATTCAC
>all_combined-miR-263_481_2x
CTTGGCACTGGGAGAATTCACGGGA
>all_combined-miR-263_482_2x
CTTGGCACCGGGAGAATTCAC
>all_combined-miR-263_483_2x
AATGGCACTGGAAGAATTTAA
>all_combined-miR-263_484_2x
TTTGGCACTGGGAGAATTCACAC
>all_combined-miR-263_485_2x
AATGGCACTGGAAGCCTTCACGG
>all_combined-miR-263_486_2x
AAGGGCACTGGAAGAATTCACGA
>all_combined-miR-263_487_2x
AATGGCACTGGAAGAATTTATGGG
>all_combined-miR-263_488_2x
AATGGCACTGGAAGAATTCACCGCA
>all_combined-miR-263_489_2x
AAGGCCACTGGAAGAATTCACGGG
>all_combined-miR-263_490_2x
AATGGCACTGGAAGAATTCT
>all_combined-miR-263_491_2x
AATGGCACTGGAAGACTTCACCGG
>all_combined-miR-263_492_2x
CTTGGCACTGGGAGAATTCACAGAA
>all_combined-miR-263_493_2x
AATGTCACTGGAATAATTCACGGG
>all_combined-miR-263_494_2x
AATGGTACTGGAAGAATTCACGA
>all_combined-miR-263_495_2x
AATGGCACTGGAAGAATTCGCGGGC
>all_combined-miR-263_496_2x
CTTGGCACTGGGAGAATTCATAC
>all_combined-miR-263_497_2x
CTTGGCACTGGGAGAATTCG
>all_combined-miR-263_498_2x
AATGACACTGGAAGAATTCACGGGA
>all_combined-miR-263_499_2x
CTTGGCACTGGGAGAATTTACA
>all_combined-miR-263_500_2x
CCTGGCACTGGGAGAATTCACAG
>all_combined-miR-263_501_2x
AATGGCACGGGAAGAAGTCACGGG
>all_combined-miR-263_502_2x
AACGGCACTGGAAGAATTCA
>all_combined-miR-263_503_2x
AAGGGCACTGGAAGAATT
>all_combined-miR-263_504_2x
CTTGTCACTGGGAGAATTCA
>all_combined-miR-263_505_2x
AATGGCACTGGAAGCATTCACG
>all_combined-miR-263_506_2x
AATGGCGCTGGAAGAATTCAC
>all_combined-miR-263_507_2x
AATGGCACAGGAAGAATTCAC
>all_combined-miR-263_508_2x
GATGGCACTGGAAGAATTCACGGA
>all_combined-miR-263_509_2x
AATGGAACTGGAAGAATTCACG
>all_combined-miR-263_510_2x
AATGGCACTGGAAGAATTCACGTAA
>all_combined-miR-263_511_2x
CGTGGCACTGGGAGAATTCACAG
>all_combined-miR-263_512_2x
CTTGGCACTGGGAGAATTCCCA
>all_combined-miR-263_513_2x
CTTGGCACTGGGAGAATTCATAG
>all_combined-miR-263_514_2x
AATGGCACTTGAATAATTCACGG
>all_combined-miR-263_515_2x
AATCACTGGAAGAATTCAC
>all_combined-miR-263_516_2x
AATGGCACTGGAAGACTTCACTGG
>all_combined-miR-263_517_2x
TAAATGGCAGTGGACGGA
>all_combined-miR-263_518_2x
AATGGTACTGGAAGAATTC
>all_combined-miR-263_519_2x
AATGGCACTGGAAGCATCCACGG
>all_combined-miR-263_520_2x
AATGGCACTTGAAGAATTCACGGC
>all_combined-miR-263_521_2x
AATGGCACTGGAAGAATTCG
>all_combined-miR-263_522_2x
AATGGCACTGCAAGAATTCACTGGT
>all_combined-miR-263_523_2x
AATGGCACTGGAAGAGTTCACGGGA
>all_combined-miR-263_524_2x
AATGCCACTGGAAGAATTCACG
>all_combined-miR-263_525_2x
AATGGCACTGGAAGAGTTCACTGG
>all_combined-miR-263_526_1x
ATGGCACTGGAACAATTCACGGG
>all_combined-miR-263_527_1x
AACGGCACTGGAAGAATTCACGGGC
>all_combined-miR-263_528_1x
AATGTCACTGGAAGAATTCACTGG
>all_combined-miR-263_529_1x
AATGGCACTGGAAGAATTCCCGGA
>all_combined-miR-263_530_1x
AATGGCAATGGAAGAATACAC
>all_combined-miR-263_531_1x
CATGGCACTGGAAGCATTCACGGG
>all_combined-miR-263_532_1x
AATGGTACTGGAAGCATTCACGG
>all_combined-miR-263_533_1x
AATGGCACTGGAACACTTCA
>all_combined-miR-263_534_1x
AATGGCACTGGAAAAATTCA
>all_combined-miR-263_535_1x
AATGGCACTGGACGAAGTCACGGG
>all_combined-miR-263_536_1x
AATGGCACTGGAAGAAATCAC
>all_combined-miR-263_537_1x
CTTGGCACTGGGAGAACTCAC
>all_combined-miR-263_538_1x
CTTGGCACTGGGAGAATTAACAG
>all_combined-miR-263_539_1x
AATGGCACTTGAAGGATTCACGG
>all_combined-miR-263_540_1x
CATGGCACTGGACGAATTCCCGG
>all_combined-miR-263_541_1x
AAGGACACTGGAAGAATTCACGA
>all_combined-miR-263_542_1x
AAGGGCACTGGAAGAATTCACA
>all_combined-miR-263_543_1x
AATGGCACCGGAAGAATTCACGGGT
>all_combined-miR-263_544_1x
CTTGGCACTGGGAGAATTCAGA
>all_combined-miR-263_545_1x
AATGGCACTGGAAGAACTCACG
>all_combined-miR-263_546_1x
AATGGCACTGGAAGAATCCACGGCC
>all_combined-miR-263_547_1x
AATGCCACTGGAAGAATTCACTG
>all_combined-miR-263_548_1x
ATAGCACTGGAAGAATTCACGG
>all_combined-miR-263_549_1x
AATGGCACTGGACGAATACACGGG
>all_combined-miR-263_550_1x
AATGGCACTGTAACAATTCACGGG
>all_combined-miR-263_551_1x
AAGGGCACTGGAAGAATTC
>all_combined-miR-263_552_1x
AATGGCACTGGAAGACTTCACGTG
>all_combined-miR-263_553_1x
AATGGCACTGGAAGAATCCAAGG
>all_combined-miR-263_554_1x
CGTGGCACTGGGAGAATTC
>all_combined-miR-263_555_1x
AATGCCACTTGAAGAATTCACGG
>all_combined-miR-263_556_1x
CTTTGCACTGGGAGAATTCACAGA
>all_combined-miR-263_557_1x
AGTGGCACTGGAAGAATTCACG
>all_combined-miR-263_558_1x
AATGGTACTGGAAGAAGTCAC
>all_combined-miR-263_559_1x
AATGGCACTTGAAGAATTCACGCG
>all_combined-miR-263_560_1x
TATGGCACTGGAAGAATTCACGGGT
>all_combined-miR-263_561_1x
AATGGTACTGGAAGAATTCACCGG
>all_combined-miR-263_562_1x
CATGGCCCTGGAAGACTTCAC
>all_combined-miR-263_563_1x
AATGGCACTGGAAGCATTCAT
>all_combined-miR-263_564_1x
CTTGGCACTGGGCGAATTCACA
>all_combined-miR-263_565_1x
AATGGCACTGGAATAACTCACGGG
>all_combined-miR-263_566_1x
AATGGCACTGGAAGAATCCACTGG
>all_combined-miR-263_567_1x
AATGGCACAGGAAGAATTCACGGGT
>all_combined-miR-263_568_1x
AATGGCACTGGAAGAATTCAAGCG
>all_combined-miR-263_569_1x
AAGCGCAATGGAAGAATTCACG
>all_combined-miR-263_570_1x
AATGGCAATGGAAGAATTCACGGGA
>all_combined-miR-263_571_1x
AATGGCACTGGAAGAATTCACAAG
>all_combined-miR-263_572_1x
AATGGCACTGGAACAATTCACGGCA
>all_combined-miR-263_573_1x
AATGGCACTCGAAGAATCAAC
>all_combined-miR-263_574_1x
AATGGCACTGGAAGCATTCACGGAT
>all_combined-miR-263_575_1x
AATGGCACTGAAAGAATTCAC
>all_combined-miR-263_576_1x
AATGGCACTGGAAGCATCCACGA
>all_combined-miR-263_577_1x
AATGGCACTGGAAGAATTCGCGGA
>all_combined-miR-263_578_1x
AATGACACTGGAAGAATTCCCGGG
>all_combined-miR-263_579_1x
AACGGCACTGGAAGAACTCACGGG
>all_combined-miR-263_580_1x
AATGGCACTGGAAGAATTCACTGAT
>all_combined-miR-263_581_1x
CTTGGCACTGGGAGAATTCACACA
>all_combined-miR-263_582_1x
AATGGCACTGGAAGAATA
>all_combined-miR-263_583_1x
AATGCCACTGGAAGAATTCACGGCA
>all_combined-miR-263_584_1x
CATGGCACTGGGAGAATTCAC
>all_combined-miR-263_585_1x
GATGTCACTGGAAGAATTCACGGG
>all_combined-miR-263_586_1x
AAGGGCACTGGAAGAATTCACCG
>all_combined-miR-263_587_1x
CTTGGCACTGGGAGAATTCACGGG
>all_combined-miR-263_588_1x
AATGGAACTGGAAGAATTCACGGA
>all_combined-miR-263_589_1x
AATGGCACTGGAAGAACTCACTGG
>all_combined-miR-263_590_1x
AAGGGAACTGGAAGAATTCACGG
>all_combined-miR-263_591_1x
AATTGCACTGGAAGAATTAACGG
>all_combined-miR-263_592_1x
CTTGGCACGGGGAGAATTCACAG
>all_combined-miR-263_593_1x
AATGGCCCTGGAAGACTTCACGGG
>all_combined-miR-263_594_1x
CTTGGCACTGGGAGCATTCCCA
>all_combined-miR-263_595_1x
AATGGCACTGGAACAATTCACAC
>all_combined-miR-263_596_1x
AATGGAACTGGAAGAAGTCACGGG
>all_combined-miR-263_597_1x
AATGGCACGGGAAGAATTAAC
>all_combined-miR-263_598_1x
AATGGCACTGGAAGGATTCAC
>all_combined-miR-263_599_1x
AATGGCCCTGGAAGAATTCAAGGG
>all_combined-miR-263_600_1x
TATGGCACTGGAAGAATTCACG
>all_combined-miR-263_601_1x
AATGGCACTTGAAGAATTCACGGGC
>all_combined-miR-263_602_1x
AATGGCACTGGAAGAAATCA
>all_combined-miR-263_603_1x
AATGGCACTGGAAGCATCCAC
>all_combined-miR-263_604_1x
AATGGAACTGGAAGAATGCACGG
>all_combined-miR-263_605_1x
CTTGGCACTGGGAGACTTCCCA
>all_combined-miR-263_606_1x
CTTGGCACTGGGAGAATTCAAA
>all_combined-miR-263_607_1x
AATGGCACTGGAAGTATTCACG
>all_combined-miR-263_608_1x
AATGGCACTGGAAGCATTCCCG
>all_combined-miR-263_609_1x
AATGGCACTGGAATAATTC
>all_combined-miR-263_610_1x
AATGGCACTTGAAGAACTCACGGG
>all_combined-miR-263_611_1x
AATGGCACTGGAAGAATCCACGGGC
>all_combined-miR-263_612_1x
AACGGCCCTGGAAGAATTCACGG
>all_combined-miR-263_613_1x
AATGGCACTGGAAGAATTCAG
>all_combined-miR-263_614_1x
CGTGGCACTGGGAGAATTCAC
>all_combined-miR-263_615_1x
ATGGCACCGGAAGAATTCACGG
>all_combined-miR-263_616_1x
CAATGGCCCTGGAAGAATTC
>all_combined-miR-263_617_1x
AATGGCACTGGAAGAATTCATGGAA
>all_combined-miR-263_618_1x
GATGGCACTGGAAGAATTCACG
>all_combined-miR-263_619_1x
CATGGCACTGGAAGAATTCCCGGT
>all_combined-miR-263_620_1x
AATGGCACTGGAAGAATTTAGGG
>all_combined-miR-263_621_1x
AATGGTACTGGAAGAATTCACGGGC
>all_combined-miR-263_622_1x
AATGGCACTGGAAGAATTAACGCA
>all_combined-miR-263_623_1x
AATGGCACTGGAAGAATTCTT
>all_combined-miR-263_624_1x
AGGGGCACTGGAAGAATTCACGGG
>all_combined-miR-263_625_1x
AATGGCACTGCAAGAATTCACGGGA
>all_combined-miR-263_626_1x
AATGGCACTGGAAGAATCTACGG
>all_combined-miR-263_627_1x
AATGTTACTGGAAGAATTCACGGG
>all_combined-miR-263_628_1x
CAATGGCACTGGAAGAATTCACTG
>all_combined-miR-263_629_1x
AATGGCACTGGACGACTTCACGGG
>all_combined-miR-263_630_1x
AATGGCACTGGAAGAATGCACGAG
>all_combined-miR-263_631_1x
AATGGCACTGGAAGAAGTCACGGGT
>all_combined-miR-263_632_1x
AAGGGAACTGGAAGAATTCAC
>all_combined-miR-263_633_1x
AAGGGAAATGGAAGAATTCACGG
>all_combined-miR-263_634_1x
AATGGCACTGGAACGATTCACGGG
>all_combined-miR-263_635_1x
AATGGCACTGGAAGAATCCCC
>all_combined-miR-263_636_1x
AATGGCACTGTAAGAATTCATGGT
>all_combined-miR-263_637_1x
AATGGCATTGGAAGAATTCACGCG
>all_combined-miR-263_638_1x
AATGGCAATGGAAGAATTAACGGG
>all_combined-miR-263_639_1x
AATGGCACTGGAAGCATTCACGAG
>all_combined-miR-263_640_1x
AATGGCACTGGAAGCATTCACGGGC
>all_combined-miR-263_641_1x
CATGGCACTGGAAGAATTCACGGGA
>all_combined-miR-263_642_1x
AATCGCACTGGAAGAATTCACGTG
>all_combined-miR-263_643_1x
AATGGCACTGGAAGAATGCACCG
>all_combined-miR-263_644_1x
AATGGCACTGGAAAAATTTACGGG
>all_combined-miR-263_645_1x
ATTGGCACTGGGAGCATTCACA
>all_combined-miR-263_646_1x
TTGGCACTGGGAGAATTCACAGG
>all_combined-miR-263_647_1x
AATAGCACTGGAAGAATTCACGGA
>all_combined-miR-263_648_1x
CTATGGCACTGGAAGAATTCACGGG
>all_combined-miR-263_649_1x
AATGGCACTGGAAGAATTCTCG
>all_combined-miR-263_650_1x
TTTGGCACTGGGAGAATTCACAG
>all_combined-miR-263_651_1x
AATGGCACTGGAACAACTCACGG
>all_combined-miR-263_652_1x
ATGGCACTGGAAGAATTCCCGGG
>all_combined-miR-263_653_1x
AATGGAACTGGAACAATTCACGG
>all_combined-miR-263_654_1x
AATGTCACTGGAAGCATTCACGGG
>all_combined-miR-263_655_1x
AATGTCACTGGAAGAATTCACGGAT
>all_combined-miR-263_656_1x
AATGGCACCGGAAGCATTCACT
>all_combined-miR-263_657_1x
AATGGCACTGGAAGAATTCCCCGG
>all_combined-miR-263_658_1x
AATGGCACTGGAAGAGTTCCCGGG
>all_combined-miR-263_659_1x
AATGGCACGGGAAGAATTCACGC
>all_combined-miR-263_660_1x
CCTGGCACTGGGAGAATTCAC
>all_combined-miR-263_661_1x
AATTGCGCTGGAAGAATTCACGG
>all_combined-miR-263_662_1x
AATGGCACTGGACGAATTCCCGGG
>all_combined-miR-263_663_1x
AATGACACTGGAAGAATTCTCGGG
>all_combined-miR-263_664_1x
AATGGTACTGGAAGAATTCACAG
>all_combined-miR-263_665_1x
AATGGCACTTCAAGAATTCACGGG
>all_combined-miR-263_666_1x
AATGGCACTGGAAGAATGCA
>all_combined-miR-263_667_1x
AATGGCAATGGAAGAATACACGGG
>all_combined-miR-263_668_1x
AATGACACTGGAAGAATTCACCGC
>all_combined-miR-263_669_1x
TTTGGCACTGGGAGAATTAACAC
>all_combined-miR-263_670_1x
AATGGCACTTGAAGAATTCACTGG
>all_combined-miR-263_671_1x
AATGGCACTGGAAGAATTCAAGGA
>all_combined-miR-263_672_1x
CTGGGCACTGGGATAATTCACA
>all_combined-miR-263_673_1x
AATGGCACTGGAAGAGTTCACG
>all_combined-miR-263_674_1x
AATGGCACTGGAAGAATCCACGGT
>all_combined-miR-263_675_1x
AATGGCACTGGAAAAAGTCACTG
>all_combined-miR-263_676_1x
CCTGGCAATGGAAGAATTCACGG
>all_combined-miR-263_677_1x
AATGGCACTCGAAGAATTCACGGCA
>all_combined-miR-263_678_1x
AATGGCACTTGAAGAATTCACGGTA
>all_combined-miR-263_679_1x
AATGGCACGGCAAGAACTCACGGG
>all_combined-miR-263_680_1x
AATGGCACTGGAAGAATTGAC
>all_combined-miR-263_681_1x
CAATGGCACTGGAAGAATTC
>all_combined-miR-263_682_1x
AATGGCACTGGAATAATTCACGAG
>all_combined-miR-263_683_1x
AATGACACTGGAAGAATTCACGGGT
>all_combined-miR-263_684_1x
AATGGCACTGGAAGATTTCAGGGG
>all_combined-miR-263_685_1x
AATGGCACTGGAAGAATTCACGCGC
>all_combined-miR-263_686_1x
AATGCCACTGGAAGAATCCACGG
>all_combined-miR-263_687_1x
AATGGCACTGGAAGAAATCACGGA
>all_combined-miR-263_688_1x
CTTGGCATTTGGAGAATTCAC
>all_combined-miR-263_689_1x
AATGGCACTGAAAGAATTCACGC
>all_combined-miR-263_690_1x
AATGGCACTGGAAGAATTCATGTG
>all_combined-miR-263_691_1x
AAGGGCACTGGAATAATTCACGGG
>all_combined-miR-263_692_1x
AATGGCACTGGACGAATTCACGTG
>all_combined-miR-263_693_1x
AATGGCACTGGAAGAATTCCCGCG
>all_combined-miR-263_694_1x
ACTGGCACTGGAAGAATTAACGGG
>all_combined-miR-263_695_1x
AATGGCATTGGAAGAATTCACGGT
>all_combined-miR-263_696_1x
AATGGCACGGGAATAATTCACGC
>all_combined-miR-263_697_1x
AATGTCACTGGAAGAATTCACGTG
>all_combined-miR-263_698_1x
AATGGCACTGGAAGCATTCGCGGG
>all_combined-miR-263_699_1x
AATGTCACTGGAAGCATTCACGG
>all_combined-miR-263_700_1x
AATGGCACTGGAAGAATTCAAGGC
>all_combined-miR-263_701_1x
AATGGCACTCAAAAAAATCACG
>all_combined-miR-263_702_1x
AATGGGACTGGAAGAATTCAC
>all_combined-miR-263_703_1x
CTTGGCACTAGGAGAATTCA
>all_combined-miR-263_704_1x
AATGGCCCTGGAAGTATTCACGG
>all_combined-miR-263_705_1x
AATGGCACTGGAAGAATTCACCGAT
>all_combined-miR-263_706_1x
AATGGCAATGGAAGAATTCAAGG
>all_combined-miR-263_707_1x
AATGGCACCGGAAGAAGTCACGG
>all_combined-miR-263_708_1x
CTTGGCACTGCGAGAATTCA
>all_combined-miR-263_709_1x
AATAGCACTCGAAGAATTCACGGG
>all_combined-miR-263_710_1x
AATGGCACTGGAAGACTTCACGC
>all_combined-miR-263_711_1x
AATGGCACTGGAAGAATTTACGGTA
>all_combined-miR-263_712_1x
ATGGCCCTGGAAGAATTCACGGG
>all_combined-miR-263_713_1x
AAGGGCACTGGAAGAATTAACGG
>all_combined-miR-263_714_1x
AATGGCACTTGAAGAATTCACGGCA
>all_combined-miR-263_715_1x
AATGGCACTGGAACAATTCACTGG
>all_combined-miR-263_716_1x
CATGGCACTGGAAGAATTCACG
>all_combined-miR-263_717_1x
AACTGCACTGGAAGAATTCACGGG
>all_combined-miR-263_718_1x
AATGGCACTGGAAAAATTCACGGAT
>all_combined-miR-263_719_1x
CTTGGCACTGGGAGAATTAACA
>all_combined-miR-263_720_1x
AATGGCACTGGAAGAATTCCCCG
>all_combined-miR-263_721_1x
AATGGAACTGGAAGACTTCAC
>all_combined-miR-263_722_1x
AATGGCACTGGAAGCATTCACCGC
>all_combined-miR-263_723_1x
AATGGCCCTGGAAGAATTCACGT
>all_combined-miR-263_724_1x
AAGGGCACTGGAGGAATTCACG
>all_combined-miR-263_725_1x
CTTGACACTGGGAGAATTCA
>all_combined-miR-263_726_1x
AATGGCACTGGAAGCATACACGG
>all_combined-miR-263_727_1x
CTTGCCACTGGGAGAATTCA
>all_combined-miR-263_728_1x
AATTGCACTTGAAGAATTCACGG
>all_combined-miR-263_729_1x
AATCGCACTGGAAGAATTCA
>all_combined-miR-263_730_1x
ATGGCACGGGAAGAATTCACGGG
>all_combined-miR-263_731_1x
AATGGCACTGGAACCATTCACGG
>all_combined-miR-263_732_1x
AACGGCACTGGAAGAATTCACGCG
>all_combined-miR-263_733_1x
AATGGTACTGGAACAATTCACGG
>all_combined-miR-263_734_1x
AATGGCACTGTAAGAATTTACGGGA
>all_combined-miR-263_735_1x
AATGGTACTGGAAGAATTCACGGC
>all_combined-miR-263_736_1x
AAGGGCACTCGAAGAATTCACGG
>all_combined-miR-263_737_1x
AGTGGCACTGGAAGAATTC
>all_combined-miR-263_738_1x
AATGGCACAGGAACAATTCACGG
>all_combined-miR-263_739_1x
AATAGCACTGGAAGAATTCACGGGG
>all_combined-miR-263_740_1x
AATGGTACTGGAAGAATTCATGGG
>all_combined-miR-263_741_1x
AATGGCACTCGAAGAATTCACG
>all_combined-miR-263_742_1x
CTTGGCACTGGGAGAAGTCACA
>all_combined-miR-263_743_1x
AATGGCACTGGAAGAATTCACGAGG
>all_combined-miR-263_744_1x
AACGGCACTGGAAGAATTCACGC
>all_combined-miR-263_745_1x
AATGGCACTGGACGGATTCACGG
>all_combined-miR-263_746_1x
CTTGGCGCTGGGAGAATTCAC
>all_combined-miR-263_747_1x
AATGGCACTGAAAGAATTCACG
>all_combined-miR-263_748_1x
AACGTCACTGGAAGAATTCAC
>all_combined-miR-263_749_1x
CTTGGCCCTGGGAGAATTCACA
>all_combined-miR-263_750_1x
TGGCACTGGAAGAATTCAC
>all_combined-miR-263_751_1x
TATGGCACTGGAAGAATTCACGGGA
>all_combined-miR-263_752_1x
AATGGCACTGGACCCATTCACGG
>all_combined-miR-263_753_1x
AATGGCCCTGGAAGAATCCACGG
>all_combined-miR-263_754_1x
AATGGCCCTTGAAGAATTCACGGG
>all_combined-miR-263_755_1x
ATGTCACTGGAAGAATTCACGG
>all_combined-miR-263_756_1x
AATGGCACTGGAAGAACTCACGGA
>all_combined-miR-263_757_1x
AATGGCACTGGAAGAATTCCCGA
>all_combined-miR-263_758_1x
AAGGGCACTGGAAGAAATCACGG
>all_combined-miR-263_759_1x
AATGGCATTGGAAGAATTCACGGA
>all_combined-miR-263_760_1x
AATGGTACTGGAAGAATTCACTGG
>all_combined-miR-263_761_1x
AATGGCACTGGAAGAACTCACTG
>all_combined-miR-263_762_1x
AAGGGCAATGGAAGAATTCACGG
>all_combined-miR-263_763_1x
CTTGGCACTGGGAGAAATCACA
>all_combined-miR-263_764_1x
AAGGGCTCTGGAAGAATTCACGGG
>all_combined-miR-263_765_1x
ATGGCACTGGAAGAATTTACGG
>all_combined-miR-263_766_1x
ATTGGCACTGGGAGAATTCACAA
>all_combined-miR-263_767_1x
CATGGCACTGGAAGAATTCACGGGC
>all_combined-miR-263_768_1x
ACTGGCACTGGAAGAATTCA
>all_combined-miR-263_769_1x
AATGGCACTGGAATAATCCAC
>all_combined-miR-263_770_1x
AATGGCACTGGAAGCCTTCACGGG
>all_combined-miR-263_771_1x
AATGGCACTGGAAGACTTCACGGC
>all_combined-miR-263_772_1x
AATGGCACTGGAAGAAATCACGGGA
>all_combined-miR-263_773_1x
AATGGAACTGGAAGAATTCATGG
>all_combined-miR-263_774_1x
AATGGCACTGGAAGAACTCCCGC
>all_combined-miR-263_775_1x
AATGGCACTGGAAGAATGCACGGCA
>all_combined-miR-263_776_1x
AATGTCACTGGAAGAATTCACCG
>all_combined-miR-263_777_1x
AATGGCACTGGAAGAATTAACGT
>all_combined-miR-263_778_1x
AATGGCACTGGACGAATTCACGC
>all_combined-miR-263_779_1x
AATGGCACTGGAAGACTTCA
>all_combined-miR-263_780_1x
AATGGCACCGGAAGAATTCATGGG
>all_combined-miR-263_781_1x
AAAGGCACTGGAAGAATTCACGGGA
>all_combined-miR-263_782_1x
AATGCCACTGGAAGCATTCACGG
>all_combined-miR-263_783_1x
CTTGGCACTGGGAGAACTCACAG
>all_combined-miR-263_784_1x
AATGGCACTGGAAGGATTCAT
>all_combined-miR-263_785_1x
AATGGCACTGGAGGAATTCACGGGT
>all_combined-miR-263_786_1x
AATGTCACTGGAAGCCTTCACGG
>all_combined-miR-263_787_1x
CTTGGTACTGGGAGAATTCACAAA
>all_combined-miR-263_788_1x
CTTGGCACTGGGAGAATTCACCG
>all_combined-miR-263_789_1x
AATGGCACTGGAAGAATCCACGC
>all_combined-miR-263_790_1x
CTGGCACTGGGAGAATTCAC
>all_combined-miR-263_791_1x
GTTGGCACTGGGAGAATTCACA
>all_combined-miR-263_792_1x
AAGGGCACTGGAAGAATTCACGGT
>all_combined-miR-263_793_1x
AATGGCACTGCAAGAATTCACGCG
>all_combined-miR-263_794_1x
CTTGGCACTGGGGGAATTCACA
>all_combined-miR-263_795_1x
AATGGCACCGGAACAATCCACGG
>all_combined-miR-263_796_1x
AATGGCACTGGAAGAATTCACGCT
>all_combined-miR-263_797_1x
AATAGTACTGGAAGAATTCACGG
>all_combined-miR-263_798_1x
AATGGCACTGGAAGAATTCATGGGC
>all_combined-miR-263_799_1x
ATGGCACTGGAAGAATTCACAGG
>all_combined-miR-263_800_1x
CTCGGCACTGGGAGAATTCACAG
>all_combined-miR-263_801_1x
GATGGCACTGGAAGAATTCA
>all_combined-miR-263_802_1x
AAAGGCACTGGAAGAATTCACCGG
>all_combined-miR-263_803_1x
AATGGCACTGGAAGCATTCACC
>all_combined-miR-263_804_1x
CTTGGCACTGCGAGAATTCACA
>all_combined-miR-263_805_1x
GATGGCACTTGAAGAATTCACGGG
>all_combined-miR-263_806_1x
AATGGCACTGGAAGAATTCACGTC
>all_combined-miR-263_807_1x
AATGGCACTGGAATAATTCACGTG
>all_combined-miR-263_808_1x
AATGGCACTGGAAGCATTCACGTG
>all_combined-miR-263_809_1x
CTTGACACTGGGAGAATTCACA
>all_combined-miR-263_810_1x
AATGGCACTGGACGCATTCACGGG
>all_combined-miR-263_811_1x
AATGGCACTGGAAGCATTT
>all_combined-miR-263_812_1x
AAGGGAAATGGAAGAATTCA
>all_combined-miR-263_813_1x
AATGGCACTGGAATACTTCAC
>all_combined-miR-263_814_1x
AAGGGCACGGGAAGAATTCACGGG
>all_combined-miR-263_815_1x
AATTGTACTGGAAGAATTCACGG
>all_combined-miR-263_816_1x
AATGGCACTTTAAGAATTCCCGG
>all_combined-miR-263_817_1x
AACGGCACTCGAAGAATTCACGGT
>all_combined-miR-263_818_1x
AATGGCACTGGAAGAGTTCAC
>all_combined-miR-263_819_1x
GTTGGCACTGGGAGAATTCACAG
>all_combined-miR-263_820_1x
AATGGGACTGGAAAAATTCACGG
>all_combined-miR-263_821_1x
CTTGGCACTGGGAGAATTCTCAG
>all_combined-miR-263_822_1x
AAGGGAACTGGAAGAATTCACGGG
>all_combined-miR-263_823_1x
AATGGTACTGGAAGAATTAACGG
>all_combined-miR-263_824_1x
AATGGCACCGGAAGAATTCACGCG
>all_combined-miR-263_825_1x
ACTGGCACTGGAAGAATTCACGGA
>all_combined-miR-263_826_1x
AATGGCCCTGGACGAATTCACGGG
>all_combined-miR-263_827_1x
CTTGGCACTGGGAGAATTCC
>all_combined-miR-263_828_1x
AATGGCACCGGAAGAATTCACG
>all_combined-miR-263_829_1x
AATGGCACTGGAAGAATTCATGGTT
>all_combined-miR-263_830_1x
CTTTGCACTGGGAGAATTCA
>all_combined-miR-263_831_1x
AATGGCACTGTAAAAATTCACG
>all_combined-miR-263_832_1x
AATGGCACTGGAAAAATTT
>all_combined-miR-263_833_1x
AATGGCACCGGAAGAATTCACGGA
>all_combined-miR-263_834_1x
ATGGCACTGGAAGAATCCACGGAA
>all_combined-miR-263_835_1x
AATGGCAGTGGAAGAATTCACGG
>all_combined-miR-263_836_1x
AACGGCACTGGACGAATTCACGGC
>all_combined-miR-263_837_1x
CATGGCACTGGAAGAATTCACGGA
>all_combined-miR-263_838_1x
GGGCACTGGAAGAATTCACGG
>all_combined-miR-263_839_1x
AATGGCACTGGAAAAATGCACGC
>all_combined-miR-263_840_1x
AATTGCACTGGAAGAATTCACGC
>all_combined-miR-263_841_1x
AATGGCACTGGAACAATTCACGGCT
>all_combined-miR-263_842_1x
AATGGAACTGGAAGAATT
>all_combined-miR-263_843_1x
AATGGCACTGGAATAATTCACGA
>all_combined-miR-263_844_1x
CTTGGCACTGGGAGCATTCA
>all_combined-miR-263_845_1x
AATGGCACTGGAATAATTCTCGGG
>all_combined-miR-263_846_1x
ATTGGCACTGGGAGAATTCACAAA
>all_combined-miR-263_847_1x
AATGGCACTGGAAGGATTCACGGA
>all_combined-miR-263_848_1x
AATGCCACTGGAAGCATTCAC
>all_combined-miR-263_849_1x
AATGGCACTGGAAGAATTCCCGTG
>all_combined-miR-263_850_1x
AATGGCACTGGAAGAACTCATGC
>all_combined-miR-263_851_1x
AATGGCACTGGAAGCATTCATCG
>all_combined-miR-263_852_1x
AATGGCACTACAAGAATTCACCGG
>all_combined-miR-263_853_1x
AATCGCACTGGAAGAATCCACGGG
>all_combined-miR-263_854_1x
AATGGCACTGGAGGAATTCCCGGG
>all_combined-miR-263_855_1x
AATGGCGCTGGAAGAATTCACGGGC
>all_combined-miR-263_856_1x
AATGGCCCTGCAAGAATTCACGGG
>all_combined-miR-263_857_1x
ATGGCACGTGAAGAATTCACGG
>all_combined-miR-263_858_1x
AATTGAACTGGAAGAATTCACGGC
>all_combined-miR-263_859_1x
AATGGCGCTGGAAGAATTCACG
>all_combined-miR-263_860_1x
AATGGCACTGGAAGGATTCA
>all_combined-miR-263_861_1x
CTTGGCACTGGGAGAATTCCCAG
>all_combined-miR-263_862_1x
AATGGCACTGGAACAATTCACGCG
>all_combined-miR-263_863_1x
CTTGGCACTGGGAGAATCCAC
>all_combined-miR-263_864_1x
TATGGCACTGTAAGAATTCACGG
>all_combined-miR-263_865_1x
AATGTCACTGGAATAATTCACGG
>all_combined-miR-263_866_1x
AATGGCACTGGAAGAATGCACCGG
>all_combined-miR-263_867_1x
AATGGTACCGGAAGAATTCACGGG
>all_combined-miR-263_868_1x
ACGGCACTGGAAGAATTCACGGGA
>all_combined-miR-263_869_1x
ACTGGCACTGGAAGAATCCCC
>all_combined-miR-263_870_1x
AATGGCACTGGAACAATTCACCGG
>all_combined-miR-263_871_1x
AATGGCACTGGAAGAACTCACAA
>all_combined-miR-263_872_1x
CTTGGCACTGGGAGCATTCACAG
>all_combined-miR-263_873_1x
AATGGCACTGTAAGAATACACGG
>all_combined-miR-263_874_1x
AATGGCACTGGAAGAACT
>all_combined-miR-263_875_1x
AATGGCAATGTAAGAATTCACGGG
>all_combined-miR-263_876_1x
AACGGCATTGGAAGAATTCAC
>all_combined-miR-263_877_1x
GATGGCACTGGAAGAGTTCACGGG
>all_combined-miR-263_878_1x
CTTGGCACTAGGAGAATTCACA
>all_combined-miR-263_879_1x
AATGGCACTGGAAGAATCC
>all_combined-miR-263_880_1x
AATGGCCCTGGAAGAATCCACGC
>all_combined-miR-263_881_1x
CATGGAACTGGAAGAATTCACGGG
>all_combined-miR-263_882_1x
AATGGTACTGGAAGAATTCACGTG
>all_combined-miR-263_883_1x
ACTGGCACTGGAAGAATTCACCGG
>all_combined-miR-263_884_1x
ATGGCACTGGAAGAATTCA
>all_combined-miR-263_885_1x
AATGGCACTGGAAGAATTCACGCTA
>all_combined-miR-263_886_1x
AATGACACTGGAAGAATTCACCGG
>all_combined-miR-263_887_1x
ACTGGCACTGGAAGAATTCACGGGT
>all_combined-miR-263_888_1x
AATGGCACTGGAAGACTTCACGGGC
>all_combined-miR-263_889_1x
AATGGCACTGGAACAATTCGCGGG
>all_combined-miR-263_890_1x
ATTGGCACTGGGAGAATTCACAG
>all_combined-miR-263_891_1x
AATGGCACTGGAAGAACTCATGGG
>all_combined-miR-263_892_1x
AAAGGCACTGGAAGACTCCAC
>all_combined-miR-263_893_1x
AATGGCACTGGAAGCATTAA
>all_combined-miR-263_894_1x
AATGGCACTGGAAGAAGTCACGGGG
>all_combined-miR-263_895_1x
CTTGTTACTGGGAGAATTCACAG
>all_combined-miR-263_896_1x
AATGGCACTGGAAGACTTCACGAA
>all_combined-miR-263_897_1x
GATGGCACCGGAAGAATTCACGGG
>all_combined-miR-263_898_1x
CTTGGCACTTGGAGAATTCACCG
>all_combined-miR-263_899_1x
AATGGCACTGCAAGAATTCCCTGG
>all_combined-miR-263_900_1x
AATGGCACTGTAAGAATTCACGA
>all_combined-miR-263_901_1x
AATGGCACTGGAAGAATTAATGG
>all_combined-miR-263_902_1x
AATGGCACTGGAAGAATTCACGAC
>all_combined-miR-263_903_1x
ATTGGCACTGGGAGAATTCACA
>all_combined-miR-263_904_1x
ATGGCACTGGAAGAGTTCACGGG
>all_combined-miR-263_905_1x
AGTGGCACTGGGAGAATTCACA
>all_combined-miR-263_906_1x
AATGGCACTTGAACAATTCACGG
>all_combined-miR-263_907_1x
CTTGGCACTGGGAGACTTCACAG
>all_combined-miR-263_908_1x
AATGGTAATGGAAGAATTCACGG
>all_combined-miR-263_909_1x
CTTGGAACTGGGAGAATTCACA
>all_combined-miR-263_910_1x
CATGGCACTGGAAGAATTCACGGGT
>all_combined-miR-263_911_1x
GATGGCACTGGAAGAAGTCACGG
>all_combined-miR-263_912_1x
AATGGCAATGGAAGAATTCA
>all_combined-miR-263_913_1x
CTTGGCACTGTGAGAATT
>all_combined-miR-263_914_1x
AATGGCACTGGAACAATTCACGAG
>all_combined-miR-263_915_1x
AATGGCACTGCAAGAACTCACGGG
>all_combined-miR-263_916_1x
CTTGGCACTGGGCGAATTCC
>all_combined-miR-263_917_1x
CTTGGCACTGCGAGAATTCACAG
>all_combined-miR-263_918_1x
AATGGAACTGGAAGAATTCACGGGC
>all_combined-miR-263_919_1x
AATGGAACTGGAAGAATTCACGGAA
>all_combined-miR-263_920_1x
AATGGCACCGGAAGCATTCACGGG
>all_combined-miR-263_921_1x
AATGGCACTGGACGAATTCCCG
>all_combined-miR-263_922_1x
AATGGCACTGAAAGAATTCACGGGA
>all_combined-miR-263_923_1x
AATGGAACTCGAAGAATTCACGGG
>all_combined-miR-263_924_1x
AATGGCACTGGAAGAACTCACCG
>all_combined-miR-263_925_1x
AATGGCACTGGAAGAATTAACGAG
>all_combined-miR-263_926_1x
AACGGCACTGGAAGAGTTCACGGG
>all_combined-miR-263_927_1x
AATGGCACAGGAAGAATTCACGG
>all_combined-miR-263_928_1x
AATGGCACTGGAAGAATCCACGCG
>all_combined-miR-263_929_1x
AATGGCACTGGAAGAACTCACAGG
>all_combined-miR-263_930_1x
AATTGCACTGTAAGAATTCACGG
>all_combined-miR-263_931_1x
AAGGGCACTGGAAGAATTCACCGG
>all_combined-miR-263_932_1x
AATCGCACTGGAAGAATTCACG
>all_combined-miR-263_933_1x
ACTGGCACTGGAAGACTTCACGGG
>all_combined-miR-263_934_1x
AATGGCACTGGAATAATTCACTGG
>all_combined-miR-263_935_1x
AATGGCACTGGACGAATTCACCGG
>all_combined-miR-263_936_1x
AAGGGAACTGGAAGAATTC
>all_combined-miR-263_937_1x
AATGGCACTGGAAGAATACAC
>all_combined-miR-263_938_1x
AATGGCACAGGAAGAATTCA
>all_combined-miR-263_939_1x
AATGCCACTGGAAGAATTCACGGC
>all_combined-miR-263_940_1x
CCTGGCACTGGAAGAATTCACGG
>all_combined-miR-263_941_1x
CTTGGCACTGGGAGAATTCGCAG
>all_combined-miR-263_942_1x
AATGGCACTGGACGAATTCACAGG
>all_combined-miR-263_943_1x
AATGGCACTGAAAGAATTCA
>all_combined-miR-263_944_1x
CATGGCACTGGAAGACTTCAC
>all_combined-miR-263_945_1x
AACGGAACTGGAAGAATTCA
>all_combined-miR-263_946_1x
AATGGCACTGGAAGAGTTAACGGG
>all_combined-miR-263_947_1x
TGGCACTGGAAGAATTCACCG
>all_combined-miR-263_948_1x
AATGGCACTGGAAGAAATCAGGG
>all_combined-miR-263_949_1x
AATGGCACTGGAAGAATTTACGGA
>all_combined-miR-263_950_1x
AATGGCACTGGAAGTATTCACCG
>all_combined-miR-263_951_1x
AATGCCACCGGAAGAATTCACGG
>all_combined-miR-263_952_1x
AATGGCAATGGAAGAATTCACG
>all_combined-miR-263_953_1x
AATGGCACTGGAAGAATTCACGCCT
>all_combined-miR-263_954_1x
CTTCGCACTGGGAGAATT
>all_combined-miR-263_955_1x
CTTGGCACTGGCAGAATTCATAG
>all_combined-miR-263_956_1x
AATGGCACTGGACGAATTCA
>all_combined-miR-263_957_1x
CTGGGCACTGGGAGAATTCACA
>all_combined-miR-263_958_1x
ACTGGCACTGGAAGAATTCACTGG
>all_combined-miR-263_959_1x
CTTGGAAATGGGAGAATTCA
>all_combined-miR-263_960_1x
AATAGCACTGGAAGAATTCACGGAA
>all_combined-miR-263_961_1x
AATGGCACTGGAAGAATTCAGGGA
>all_combined-miR-263_962_1x
AATGGCACTGGAAGAATG
>all_combined-miR-263_963_1x
ACTGGCACTGGAAGATTTCACGGG
>all_combined-miR-263_964_1x
CTTGGCACTGGGAGAATTAACAC
>all_combined-miR-263_965_1x
AATGGCACTGGAAGAATCCACGCA
>all_combined-miR-263_966_1x
AATCGCACTGGAAGACTTCACGGG
>all_combined-miR-263_967_1x
AATGGCACTGGAAGACCTCACGG
>all_combined-miR-263_968_1x
ATGGCACTGGAAGAATTCATGGG
>all_combined-miR-263_969_1x
AATGGCACTGCAAGAATTCACGTG
>all_combined-miR-263_970_1x
AATGGCACTGGAAGCATTCACGGCT
>all_combined-miR-263_971_1x
CTGGGCACTGGGAGAATTCAC
>all_combined-miR-263_972_1x
AATGGAACTGGAAGAATTTACGG
>all_combined-miR-263_973_1x
AATGGCACTGGAAGTATTCACGGGA
>all_combined-miR-263_974_1x
AATGGCACTGGAAAAACTCACGC
>all_combined-miR-263_975_1x
AATGGCACTGGAAGAATTCACTCG
>all_combined-miR-263_976_1x
AATGGCACTGGACGAATTCAC
>all_combined-miR-263_977_1x
AATTGCACTGGAAGAATTCACCG
>all_combined-miR-263_978_1x
AATTTCACTGGAAGAATTCACGGG
>all_combined-miR-263_979_1x
AATGGCACTGGAAGAAGCCACGGG
>all_combined-miR-263_980_1x
AATGGCACCGGAACAATTCACGGG
>all_combined-miR-263_981_1x
AATGGCACTGGAAGAATTCACTC
>all_combined-miR-263_982_1x
AATGGCACTGGAATAATTCACGGC
>all_combined-miR-263_983_1x
AATGGCCCTGGAAGCATTCAC
>all_combined-miR-263_984_1x
CTTGGCACTGGGAGAATTCGCA
>all_combined-miR-263_985_1x
GATGGCACTGGAAGCATTCACGGG
>all_combined-miR-263_986_1x
AATTGCACTGGAAGAATTC
>all_combined-miR-263_987_1x
ATGGCACTGGAAGAATTCACCG
>all_combined-miR-263_988_1x
AATGGCACTGGAAGTATTCAC
>all_combined-miR-263_989_1x
AATGCCACTGGAAGAATTCACGGA
>all_combined-miR-263_990_1x
AATGGAACTGGAAGAACTCACGGG
>all_combined-miR-263_991_1x
AATGGCACTGGAAGAATTCACTGGC
>all_combined-miR-263_992_1x
AATGGCACTGGAAGACTTCACGGAA
>all_combined-miR-263_993_1x
AATGGCACCGGAAGAATTCACCGG
>all_combined-miR-263_994_1x
AAAGGCACTGGACGAATTCACGGC
>all_combined-miR-263_995_1x
AATGGCACTGGAAGCATT
>all_combined-miR-263_996_1x
CTTGGCACTGGGAGACTTCA
>all_combined-miR-263_997_1x
AATGTCACTGGAAGAATTCACGA
>all_combined-miR-263_998_1x
AATGGAAATGGAAGAATTCATGG
>all_combined-miR-263_999_1x
AATGGCACCGTAACAATTCACGGG
>all_combined-miR-263_1000_1x
AACGGCACTGGAAGAATTCACGGAT
>all_combined-miR-263_1001_1x
AATGCCACTGGAAGAATTCATGGG
>all_combined-miR-263_1002_1x
AATGGCCCTGGAAGAATTCACG
>all_combined-miR-263_1003_1x
AATGGCACTGGAAGAATTCACTGCA
>all_combined-miR-263_1004_1x
AATGGCACTGGAAGAATCCATG
>all_combined-miR-263_1005_1x
AATGGCACTGTAAGAATTCACGAG
>all_combined-miR-263_1006_1x
AATGGAACTTGAAGAATT
>all_combined-miR-263_1007_1x
AATGGCAATGGAAGAATGCACGGG
>all_combined-miR-263_1008_1x
AATGGCACTGGAATCATTCCCGG
>all_combined-miR-263_1009_1x
AATGGCACTGGAAGAATACACAA
>all_combined-miR-263_1010_1x
AATGGCACTGGAAGATTTCACCG
>all_combined-miR-263_1011_1x
AATGACACTTGAAGAATTCAC
>all_combined-miR-263_1012_1x
AATGGCACTGGAAGCATTC
>all_combined-miR-263_1013_1x
ATGGCACTGGAAGAATTCACGCG
>all_combined-miR-263_1014_1x
AATGGTACTGGAAGAATTAACGGG
>all_combined-miR-263_1015_1x
AATGTCACTGGAGGAATTCACGGG
>all_combined-miR-263_1016_1x
AATGGCACTCGAAGAATTCACGGGT
>all_combined-miR-263_1017_1x
AATGGCTCTGGAAGAATTCA
>all_combined-miR-263_1018_1x
AATGACACTCGAAGAATTCACCG
>all_combined-miR-263_1019_1x
CTTGTCACTGGGAGAATTCACAAA
>all_combined-miR-263_1020_1x
CTTGGCACTGGGAGAATTTACAAA
>all_combined-miR-263_1021_1x
AATGGCCCTGGACGAATTCACGG
>all_combined-miR-263_1022_1x
CGTGGCACTGGGAGAATTCA
>all_combined-miR-263_1023_1x
AATTGCACTCGAAGAATTCACGG
>all_combined-miR-263_1024_1x
AATGGCACGGGAAGAATTCACCGG
>all_combined-miR-263_1025_1x
AATTGCACTGGAAGAATTCACGTG
>all_combined-miR-263_1026_1x
AATGGCACTGGAAGCCTTCACTG
>all_combined-miR-263_1027_1x
AATCGCACTGGAAGAATTCACGA
>all_combined-miR-263_1028_1x
AATGGCACTGGAAGATTTCAC
>all_combined-miR-263_1029_1x
AATGGCACTGGAAGAATTTACTG
>all_combined-miR-263_1030_1x
AATTGCACTGGAAGAATT
>all_combined-miR-263_1031_1x
AATGGCACTGGAAGAATTCACGCAT
>all_combined-miR-263_1032_1x
AATGGCACTGGAAGAATTCAGTGG
>all_combined-miR-263_1033_1x
CTCGGCACTGGGAGAATTCACA
>all_combined-miR-263_1034_1x
AATGGCACTGGAAGCATTCCCGG
>all_combined-miR-263_1035_1x
AATGGCACCGGAAGAAGTCACGGG
>all_combined-miR-263_1036_1x
AATGGTACTGGAAGAATTCCCGGG
>all_combined-miR-263_1037_1x
AATGGCATTGTAAGAATTCACGG
>all_combined-miR-263_1038_1x
AATGGCACTCGAAGAATCCACGG
>all_combined-miR-263_1039_1x
CTTCGCACTGGGAGAATTCACAG
>all_combined-miR-263_1040_1x
AATGGAACCGGAAGAATTCACGG
>all_combined-miR-263_1041_1x
AATGGCACTGGAAGAATTCCCGGCT
>all_combined-miR-263_1042_1x
ACTGGCACTGGAAGAATTCACGGGA
>all_combined-miR-263_1043_1x
AATGGCACTGGAATACTTCACGGG
>all_combined-miR-263_1044_1x
AATGGCACTGGAGGAATTAACGG
>all_combined-miR-263_1045_1x
AACGGCACTGGAAGAATTCACTGG
>all_combined-miR-263_1046_1x
AATGGCACTGGAAGAATTTACTGG
>all_combined-miR-263_1047_1x
ATGGCACTCGAAGAATGCTCGG
>all_combined-miR-263_1048_1x
AATGGCACTGGAAGAATTCACTA
>all_combined-miR-263_1049_1x
AATGGCACTGGAGGAATTCA
>all_combined-miR-263*_1_1x
CGTGGTCTCTTAGTGGCATCAC
>all_combined-miR-265_1_38x
GAGGGAGGGAGGGCGGTA
>all_combined-miR-265_2_12x
GAGGGAGGGAGGGCGGTAG
>all_combined-miR-265_3_1x
GAGGGAGGGAGGGAGGTA
>all_combined-miR-265_4_1x
AGGGAGGGAGGGCGGTAA
>all_combined-miR-265_5_1x
AGGGAGGGAGGGCGGTAT
>all_combined-miR-265_6_1x
GATGGAGGGAGGGCGGTA
>all_combined-miR-2699_1_1x
TGTTTCTGACATTCGGCC
>all_combined-miR-27_1_14x
TTCACAGTGGCTAAGTTCTGC
>all_combined-miR-27_2_14x
TTCACAGTGGCTAAGTTCC
>all_combined-miR-27_3_11x
TTCACAGTGGCTAAGTTCT
>all_combined-miR-27_4_9x
TTCACAGTGGCTAAGTTCCG
>all_combined-miR-27_5_1x
TTCACCGTGGCTAAGTTCT
>all_combined-miR-27_6_1x
TTCACAGTGGCTAAGGTCTGC
>all_combined-miR-2736_1_1x
AGACGTCGGTGGTAGCAGCAG
>all_combined-miR-2738_1_9x
TTTTAGAACGGCCAGCTGACG
>all_combined-miR-2738_2_2x
TTTAGAACGGCCAGCTGACG
>all_combined-miR-2738_3_1x
TTTTAGAACGTCCAGCTGACG
>all_combined-miR-2738_4_1x
TTTTAGAACGGCCAGCTTACG
>all_combined-miR-275_1_266x
TCAGGTACCTGAAGTAGCGCGCG
>all_combined-miR-275_2_31x
TCAGGTACCTGAAGTAGCGCGCGT
>all_combined-miR-275_3_15x
TCAGGTACCTGAAGTAGCGCG
>all_combined-miR-275_4_10x
TCAGGTACCTGAAGTAGCGCGC
>all_combined-miR-275_5_7x
TCAGGCACCTGAAGTAGCGCGCG
>all_combined-miR-275_6_6x
TCAGGTACCTGAAGTAGCGCTCG
>all_combined-miR-275_7_5x
TCAGGTACCTGAAGTAGCGCGCTTT
>all_combined-miR-275_8_5x
TCAGGTACCTGAAGTAGCGCGCGTC
>all_combined-miR-275_9_5x
TCAGGTACCTGAAGTAGCGCGCAT
>all_combined-miR-275_10_5x
TCAGGTACCTGAAGTAGCGCGCTT
>all_combined-miR-275_11_4x
TCAGGTACCTGAAGTAGCGCGCA
>all_combined-miR-275_12_4x
TCAGGTACCTGAAGTAGCGC
>all_combined-miR-275_13_4x
TTAGGTACCTGAAGTAGCGCGC
>all_combined-miR-275_14_4x
CAGGTACCTGAAGTAGCGCGCG
>all_combined-miR-275_15_3x
TCTGGTACCTGAAGTAGCGCGCGT
>all_combined-miR-275_16_3x
TCAGTACCTGAAGTAGCGCG
>all_combined-miR-275_17_2x
TCAGGTACCTGAAGTAGCGCGCGAA
>all_combined-miR-275_18_1x
TCAGGTACCTGAAGCAGCGCGCG
>all_combined-miR-275_19_1x
TCAGGTATCTGAAGTAGCGCGCG
>all_combined-miR-275_20_1x
TCAGGTACCTGAAGTAGCGAGCG
>all_combined-miR-275_21_1x
TCAGGGACCTGAAGTAGCGCGCG
>all_combined-miR-275_22_1x
TCAGGTACCTGAAGTAGCGCGAG
>all_combined-miR-275_23_1x
TCAGGTACCTGAAGTAGCGCGCGA
>all_combined-miR-275_24_1x
TCAGGTACCTGGAGTAGCGCGCGT
>all_combined-miR-275_25_1x
TCAGGTACCTGAAGTAGCACGCG
>all_combined-miR-275_26_1x
TCAGGTACCTGACGTAGCGCGCG
>all_combined-miR-275_27_1x
TCAGGTACCTGAAGTAGCCAGCG
>all_combined-miR-275_28_1x
TCAGGTACCTGAAGTAGAGCGCG
>all_combined-miR-275_29_1x
TTAGGTACCTGAAGTAGCCCGA
>all_combined-miR-275_30_1x
TCAGGTACCTGAAGTAGCGCTCGT
>all_combined-miR-275_31_1x
TCAGGTACCTGAAGTAGCGCGCT
>all_combined-miR-275_32_1x
TCAGGTACCTGAAGCAGCGCGCGT
>all_combined-miR-275_33_1x
TCTGGTACCTGAAGTAGCGCGCG
>all_combined-miR-275_34_1x
TCAGGTACCTGAAGAAGCCCGCG
>all_combined-miR-275_35_1x
TCAGGTACCTGAAGTATCGCGCG
>all_combined-miR-275_36_1x
TCAGGTACCTGAAGGAGCGCGCG
>all_combined-miR-275_37_1x
TCAGGTACCTGAATTAGCGCGCG
>all_combined-miR-275_38_1x
TCAGGTACCTGAAGTAGCTCGCG
>all_combined-miR-275_39_1x
TCAGGTACCTGAAGTAGCGCACG
>all_combined-miR-2755_1_6406x
CACCCTGTCAGACCATACTTGTT
>all_combined-miR-2755_2_1137x
CACCCTGTCAGACCATACTTGTTT
>all_combined-miR-2755_3_486x
CACCCTGTCAGACCATACTTGT
>all_combined-miR-2755_4_226x
CACCCTGTCAGACCATACTTGTTA
>all_combined-miR-2755_5_75x
CACCCTGTCAGACCATACTTGTTAA
>all_combined-miR-2755_6_48x
CCCTGTCAGACCATACTTGTTCT
>all_combined-miR-2755_7_45x
CACTCTGTCAGACCATACTTGTT
>all_combined-miR-2755_8_45x
CACCCTGTCAGACCATACTTGTA
>all_combined-miR-2755_9_39x
ACCCTGTCAGACCATACTTGTT
>all_combined-miR-2755_10_39x
ACCCTGTCAGACCATACTTGTTT
>all_combined-miR-2755_11_34x
CACCCTGTTAGACCATACTTGTT
>all_combined-miR-2755_12_28x
CACCCTGTCAGACCATACTTG
>all_combined-miR-2755_13_27x
CATCCTGTCAGACCATACTTGTT
>all_combined-miR-2755_14_26x
CACCATGTCAGACCATACTTGTT
>all_combined-miR-2755_15_24x
CACCTTGTCAGACCATACTTGTT
>all_combined-miR-2755_16_23x
CACCCTGTCAGACCATACTTGCT
>all_combined-miR-2755_17_22x
CACCCTGCCAGACCATACTTGTT
>all_combined-miR-2755_18_19x
CACCCTGTCAGACCATACTCGTT
>all_combined-miR-2755_19_19x
CACCCTGTCAGACCATCCTTGTT
>all_combined-miR-2755_20_17x
AACCCTGTCAGACCATACTTGTT
>all_combined-miR-2755_21_17x
CACCCTGTCATACCATACTTGTT
>all_combined-miR-2755_22_15x
CATCCTGTCAGACCATACTTGT
>all_combined-miR-2755_23_14x
CACCCTGTCAGACCCTACTTGTT
>all_combined-miR-2755_24_14x
CACCCTGTCAGACCATACTTTTT
>all_combined-miR-2755_25_13x
CACTCTGTCAGACCATACTTGTTT
>all_combined-miR-2755_26_11x
CACCCTGTCAGACCATACTTCTT
>all_combined-miR-2755_27_11x
CACCCTGTCAGACCATACTTGTTTT
>all_combined-miR-2755_28_11x
CACCCTGTCAGACCATACTTT
>all_combined-miR-2755_29_10x
CACCCTGTCAGACCATACTTGGT
>all_combined-miR-2755_30_10x
CACCCTGTCAGACCACACTTGTT
>all_combined-miR-2755_31_10x
CACCCTGTAAGACCATACTTGTT
>all_combined-miR-2755_32_8x
CACCCTGTCAGACCATACTTGTTCA
>all_combined-miR-2755_33_8x
CCCTGTCAGACCATACTTGTTT
>all_combined-miR-2755_34_8x
AACACCCTGTCAGACCATACTTGTT
>all_combined-miR-2755_35_8x
CACACTGTCAGACCATACTTGTT
>all_combined-miR-2755_36_7x
CACCCCGTCAGACCATACTTGTT
>all_combined-miR-2755_37_7x
CACCGTGTCAGACCATACTTGTT
>all_combined-miR-2755_38_7x
CATTCTGTCAGACCATACTTGT
>all_combined-miR-2755_39_7x
CACTCTGTCAGACCATACTTGTTTT
>all_combined-miR-2755_40_6x
CACCCTGTCAGACCATAC
>all_combined-miR-2755_41_6x
CACCCTGTCAGACCATACTTTT
>all_combined-miR-2755_42_6x
CACCCTGTCAGATCATACTTGTT
>all_combined-miR-2755_43_6x
CACCCTGTCAGACCCTACTTGTTT
>all_combined-miR-2755_44_6x
CCCTGTCAGACCATACTTCTTCT
>all_combined-miR-2755_45_6x
CACCCTGTCAGACCATACTTGTCT
>all_combined-miR-2755_46_5x
CACCCTGGCAGACCATACTTGTT
>all_combined-miR-2755_47_5x
CACCCTTTTAGACCATACTTGTT
>all_combined-miR-2755_48_5x
CACCCTGTCAGACCATACTTGTTG
>all_combined-miR-2755_49_5x
TACCCTGTCAGACCATACTTGTT
>all_combined-miR-2755_50_5x
CTCTGTCAGACCATACTTGTT
>all_combined-miR-2755_51_5x
CACCCTGTCAGACCATACCTGTT
>all_combined-miR-2755_52_5x
CCCTGTCAGACCATACTTGTTCA
>all_combined-miR-2755_53_5x
CACCCTGTCAGACCATACTTGTC
>all_combined-miR-2755_54_5x
CGCCCTGTCAGACCATACTTGTT
>all_combined-miR-2755_55_5x
CCCTGTCAGACCATACTTGTTCC
>all_combined-miR-2755_56_5x
CACCCTGTCAGACAATACTTGTT
>all_combined-miR-2755_57_4x
CACCATGTCAGACCATACTTGTTT
>all_combined-miR-2755_58_4x
CACCCTTTCAGACCATACTTGTTT
>all_combined-miR-2755_59_4x
CCTGTCAGACCATACTTGTT
>all_combined-miR-2755_60_4x
CACCCTGTCACACCATACTTGTT
>all_combined-miR-2755_61_4x
TACCCTGTCAGACCATACTTGTTT
>all_combined-miR-2755_62_4x
CACCCTGTCAGACCATAATTGTT
>all_combined-miR-2755_63_4x
CCCTGTCAGACCATACTTGTT
>all_combined-miR-2755_64_4x
CACCCTGTCAGACCATACTTGTTC
>all_combined-miR-2755_65_4x
CACCCTGTCAGACCATACTTGAT
>all_combined-miR-2755_66_4x
CACTGTCAGACCATACTTGTTT
>all_combined-miR-2755_67_4x
CACCATGTCAGACCATACTTGTTA
>all_combined-miR-2755_68_4x
CACCCTGTCAGACCATATTTGTT
>all_combined-miR-2755_69_4x
CACCTTGTCAGACCATACTTTT
>all_combined-miR-2755_70_3x
CCCCCTGTCAGACCATACTTGTT
>all_combined-miR-2755_71_3x
CACTCTGTTAGACCATACTTGTTT
>all_combined-miR-2755_72_3x
CACCCTGTCAGACCAGACTTGTT
>all_combined-miR-2755_73_3x
CACCCTGTCAGAACATACTTGTTT
>all_combined-miR-2755_74_3x
CACCCTGTCAGATCATACTTGTTT
>all_combined-miR-2755_75_3x
CACTTTGTCAGACCATACTTGTT
>all_combined-miR-2755_76_3x
CACCCTGTAAGACCATACTTGT
>all_combined-miR-2755_77_3x
CACCCTGCCAGACCATACTTGTTT
>all_combined-miR-2755_78_3x
CACACTGTCAGACCATACTTGTTT
>all_combined-miR-2755_79_3x
CACCCTGTCAGACCATACTTGTAA
>all_combined-miR-2755_80_3x
CACCTTGTCAGACCATACTTGTTT
>all_combined-miR-2755_81_2x
CACCCTGCCAGACCATACTTGT
>all_combined-miR-2755_82_2x
CACCCTGTCCGACCATACTTGTT
>all_combined-miR-2755_83_2x
CACCCTGGCAGACCATACTTGTTT
>all_combined-miR-2755_84_2x
CACCCTGTTAGACCATACTTGTTT
>all_combined-miR-2755_85_2x
CACCCTGTCAGACCCTACTTGT
>all_combined-miR-2755_86_2x
CACCCTGTCAGACCATACTTGCTT
>all_combined-miR-2755_87_2x
CACCCTGTCATACCATACTTGTTT
>all_combined-miR-2755_88_2x
CACCCTGTCAGACCACACTTGTTT
>all_combined-miR-2755_89_2x
CACCCTGTCAGACCATACTCGTC
>all_combined-miR-2755_90_2x
CGCCCTGTCAGACCATACTTGT
>all_combined-miR-2755_91_2x
CACCCTGTCAGACCAAACTTGTT
>all_combined-miR-2755_92_2x
AACCCTGTCAGACCATACTTGT
>all_combined-miR-2755_93_2x
CACCCTGTCAGACCTTACTTGTT
>all_combined-miR-2755_94_2x
CACCATGTCAGACCATACTTGT
>all_combined-miR-2755_95_2x
CACCCTGTCAGACCGTACTTGTT
>all_combined-miR-2755_96_2x
CACCCTGGCAGACCATACTTGTTA
>all_combined-miR-2755_97_2x
CACCCTGTCAGACCATACTTGTTTA
>all_combined-miR-2755_98_2x
CACCCTGACAGACCATACTTGTT
>all_combined-miR-2755_99_2x
CACCCTGTCAGACCATACTTATT
>all_combined-miR-2755_100_2x
CACCCTGTCAGACCATACCTGT
>all_combined-miR-2755_101_2x
CACCCTGTCAGACCATCCTTGTTT
>all_combined-miR-2755_102_2x
CACCCTGTCAGACTATACTTGTT
>all_combined-miR-2755_103_2x
CACCCTGTCAGCCCATACTTGTT
>all_combined-miR-2755_104_2x
CACCCTGTCAGAACATACTTGTT
>all_combined-miR-2755_105_2x
ACCCTGTCAGACCATACTTGT
>all_combined-miR-2755_106_2x
CACCCTGTCAGACCATACCTGTTT
>all_combined-miR-2755_107_1x
CACCCTGTCAGACCATACGTGTT
>all_combined-miR-2755_108_1x
CACCCTGTCATACCATACTTGTC
>all_combined-miR-2755_109_1x
CACCCTCCCAGACCATACTTGT
>all_combined-miR-2755_110_1x
CACCCTGACAGACCATACGTGTTT
>all_combined-miR-2755_111_1x
CACCCTGCCAGACCATACTTGGT
>all_combined-miR-2755_112_1x
CCCTGTCAGACCATACTTTTTCT
>all_combined-miR-2755_113_1x
CACCCTGTCAGACCACACTTGCT
>all_combined-miR-2755_114_1x
AACCCTGTCAGACCATACTTCGT
>all_combined-miR-2755_115_1x
CACCCTGGCAGACCATACTTGTC
>all_combined-miR-2755_116_1x
CACCCTGTCAGCCCATACTTGTTT
>all_combined-miR-2755_117_1x
CACCCGGTCAGACCACACGTGTT
>all_combined-miR-2755_118_1x
CACCCTGTCAGACCATAAGGGTT
>all_combined-miR-2755_119_1x
CACCCTGTCAGACCAAACTTGT
>all_combined-miR-2755_120_1x
CACCCTGTCCGACCATACTTGTTT
>all_combined-miR-2755_121_1x
CACCCTGTCAGACCATACTCGTTT
>all_combined-miR-2755_122_1x
CACCCTGTCAGAACATACTTTTT
>all_combined-miR-2755_123_1x
CACCCTGCCATACCATACTTGTT
>all_combined-miR-2755_124_1x
CACCCCGTCAGACCATACTTGTTAA
>all_combined-miR-2755_125_1x
TACCCTGTCAGACCAAACTTGTTT
>all_combined-miR-2755_126_1x
CACCATGTCAGACCATACTTGGT
>all_combined-miR-2755_127_1x
CATCTTGTCAGACCATACTTGTT
>all_combined-miR-2755_128_1x
CACCCTGTCAGACCATACTTCTTT
>all_combined-miR-2755_129_1x
CACACTGTCAGACCATACTTGTTA
>all_combined-miR-2755_130_1x
CACCCTGGCAGACCATACTTGCT
>all_combined-miR-2755_131_1x
CACCCTGTTAGATCATACTTGTTT
>all_combined-miR-2755_132_1x
CACCCCGTCAGACCATACTTGT
>all_combined-miR-2755_133_1x
CACCCTGTAAGACCATACTTGTTA
>all_combined-miR-2755_134_1x
GACCCTGTCAGACCATACTTGTT
>all_combined-miR-2755_135_1x
CACCCTCTCAGACCATCCTTGTC
>all_combined-miR-2755_136_1x
AACCCTGTTAGACCATACTTGTT
>all_combined-miR-2755_137_1x
CACCCAGTCAGACCATACTTGTTT
>all_combined-miR-2755_138_1x
CACCCTGCCAGACCATACTCGAT
>all_combined-miR-2755_139_1x
CACTCTGTCAGACCATACTTGT
>all_combined-miR-2755_140_1x
CACCCTGGCAGACCATCCTTGCT
>all_combined-miR-2755_141_1x
CACCCTGTCAGACCATACTCGCT
>all_combined-miR-2755_142_1x
CACCCTGTTAGACCATACCTGTT
>all_combined-miR-2755_143_1x
CACCCTGTCAGACCATACTTGTG
>all_combined-miR-2755_144_1x
CACCCTGTCAGACCATACTCCTT
>all_combined-miR-2755_145_1x
CACTCTGTCAGACCATACTTGTTTC
>all_combined-miR-2755_146_1x
CACCCTGTCAGACCACACCTGTT
>all_combined-miR-2755_147_1x
ACCCTGTCAGACCTTACTTTTTT
>all_combined-miR-2755_148_1x
CACCCTGTCTGACCATACTTGT
>all_combined-miR-2755_149_1x
CACCCTGTCAGACCATAGTTGTT
>all_combined-miR-2755_150_1x
CACCCTGTCAGACCATAGTTGTTT
>all_combined-miR-2755_151_1x
CACCCTGTCGGACCATACTTGTT
>all_combined-miR-2755_152_1x
CACCCTGTCAGACCATACATGGT
>all_combined-miR-2755_153_1x
CACCCTATCAGACCATACTTGTT
>all_combined-miR-2755_154_1x
ACCCTGTCAGACCATACTTGGTT
>all_combined-miR-2755_155_1x
CACCCCGTCAAACCATACTTAT
>all_combined-miR-2755_156_1x
CACCCTGTCAGACCGTACTTGT
>all_combined-miR-2755_157_1x
TACCCTGTCAGACCATACTTGT
>all_combined-miR-2755_158_1x
CACCCTGTCAGACCATCCTTGTTAA
>all_combined-miR-2755_159_1x
CAAACTGTCAGACCATACTTGTTT
>all_combined-miR-2755_160_1x
ACCCTGTCAGACCATACTTGCT
>all_combined-miR-2755_161_1x
CACCCTGTCAGACCATACTTGTTCC
>all_combined-miR-2755_162_1x
CACCCTGGCAGACCATATTAGTT
>all_combined-miR-2755_163_1x
CACCCTGTCAGACTATACTTGTTAA
>all_combined-miR-2755_164_1x
CACCCTCTCAGACCATACTTGT
>all_combined-miR-2755_165_1x
AATCCTGTCAGACCATACTTGTT
>all_combined-miR-2755_166_1x
CACCCTGTCAGACCCTACTTGTCT
>all_combined-miR-2755_167_1x
CACCATGTCAGACCATACTTG
>all_combined-miR-2755_168_1x
CCCTGTCAGACCATCCTTGTTTT
>all_combined-miR-2755_169_1x
CACCCTGGCAGAACATACTTGTT
>all_combined-miR-2755_170_1x
AACCATGTCAGACCATACTTGTT
>all_combined-miR-2755_171_1x
CACCCTGTCAGACCATACTTCTTCA
>all_combined-miR-2755_172_1x
CACCCTGTCAGACCTTACTTGT
>all_combined-miR-2755_173_1x
CACCCTGTCCGACCATACTTGTTA
>all_combined-miR-2755_174_1x
CACCCTGCCAGACCATACTCGTT
>all_combined-miR-2755_175_1x
CACCCTGTCAGACCATACTCGTTA
>all_combined-miR-2755_176_1x
CACCCTGTAAGACCATACTTGTTT
>all_combined-miR-2755_177_1x
CACTCTGTCAGACCATATTTGTT
>all_combined-miR-2755_178_1x
CACCCTGTCAGACCAAACTCGTT
>all_combined-miR-2755_179_1x
CACTCTGTCAGACCATACTTGGTT
>all_combined-miR-2755_180_1x
CACCCTGTCAGACCATACTTTTTTT
>all_combined-miR-2755_181_1x
CACCCTGGCAGACCCTACTTGTG
>all_combined-miR-2755_182_1x
CACCATGTCAGACAATACTTGTT
>all_combined-miR-2755_183_1x
AACCCTGTCAGACCATACTTGTTA
>all_combined-miR-2755_184_1x
CACCCTGTCACACCATACTCGGT
>all_combined-miR-2755_185_1x
CACCCTTTCAGACCATACTTGTT
>all_combined-miR-2755_186_1x
CACCCTGGCAGACCACACTTGCT
>all_combined-miR-2755_187_1x
CACTCTGTCAGACCATACTTGCTT
>all_combined-miR-2755_188_1x
CACCCTGTCAGACCACACTCGTT
>all_combined-miR-2755_189_1x
CACCCCGTCAGACCATACTTGGT
>all_combined-miR-2755_190_1x
CACGCTGTCACACCATACTTGTT
>all_combined-miR-2755_191_1x
CACGCTGTCAGACCATACTTGT
>all_combined-miR-2755_192_1x
CCCTGTCAGACCATCCTTGTTCT
>all_combined-miR-2755_193_1x
CACCCTGTCAGACCATACTTGTGT
>all_combined-miR-2755_194_1x
CACCCTGTCAGACCATACTTGTTAC
>all_combined-miR-2755_195_1x
CACCCTGTCAGACCATAATTCTT
>all_combined-miR-2755_196_1x
CACCCTGTCAGACCATACTTGATT
>all_combined-miR-2755_197_1x
AACCCTGACAGACCATACTTGTTT
>all_combined-miR-2755_198_1x
TACCCTGCCAGACCATACTTGTTT
>all_combined-miR-2755_199_1x
TATCCTGTCAGACCATACTTGTT
>all_combined-miR-2755_200_1x
CACCCTGTCAGGCCATACTTGTT
>all_combined-miR-2755_201_1x
CACCCTGCCAGACCCTACTTGTTA
>all_combined-miR-2755_202_1x
CACCCTGTCAGACCATACTTAT
>all_combined-miR-2755_203_1x
CACCCTGTCAGACCATCCTTGCTT
>all_combined-miR-2755_204_1x
CACCCTGTCAGACCATACTTGGTT
>all_combined-miR-2755_205_1x
CACCCTGTCAGACTATACTTGTTT
>all_combined-miR-2755_206_1x
CACCCTGTCAGACCATACATGTT
>all_combined-miR-2755_207_1x
CACGCTGTCAGACCATACTTGTT
>all_combined-miR-2755_208_1x
CACCCTGTCAGACCATATTTGTTT
>all_combined-miR-2755_209_1x
CACCCTGTCAGATCATACTTGT
>all_combined-miR-2755_210_1x
CACCCTGTCAGACCATACTTC
>all_combined-miR-2755_211_1x
AACCCTGTCAGACCATACTTGTTT
>all_combined-miR-2755_212_1x
CACCCTGTCAGACCATACTTCTTA
>all_combined-miR-2755_213_1x
CACACTGTCAGACCATCCTTGTT
>all_combined-miR-2755_214_1x
CACCCTGTCGGACCATACTTGTTT
>all_combined-miR-2755_215_1x
CACCTTGTCAGACCAGACTTGTTT
>all_combined-miR-2755_216_1x
CACCCTGTCAGACCACACTTCTT
>all_combined-miR-2755_217_1x
CACCCTGTCAGACAATACTTGTTAA
>all_combined-miR-2756_1_90x
ACCCTGTAGCTGCTAAGGGGCG
>all_combined-miR-2756_2_18x
ACCCTGTAGCTGCTAAGGGGCGT
>all_combined-miR-2756_3_7x
ACCCTGTAGCTGCTAAGGGGCGTT
>all_combined-miR-2756_4_3x
ACCCTGTAGCTGCTAAGGGGC
>all_combined-miR-2756_5_1x
ACCCTGTAGCTGCTAAGGGGCC
>all_combined-miR-2756_6_1x
ACCCTGTAGCTTCTAAGGGGCG
>all_combined-miR-2756_7_1x
ACCCTGTAGCTGCTAAGGGGCGC
>all_combined-miR-2756_8_1x
ACCCTGTAGCTGCTACGGGGCG
>all_combined-miR-276_1_4x
TAGGAACTTAATACCGTGCTCT
>all_combined-miR-276_2_1x
TAGGAACTTAATACCGTGCTC
>all_combined-miR-276_3_1x
TAGGAACTTAATACCGTCCTCT
>all_combined-miR-2763_1_4x
ATATTATGCTCATTACTTTGGA
>all_combined-miR-2765_1_60x
TGGTAACTCCACCACCGTTGGC
>all_combined-miR-2765_2_8x
TGGTAACTCCACCACCGTTGGCG
>all_combined-miR-2765_3_7x
TGGTAACTCCACCACCGTTGG
>all_combined-miR-2765_4_7x
TGGTAACTCCACCACCGTTGGCT
>all_combined-miR-2765_5_4x
TGGTAACTCCACCACCGTTGGCAT
>all_combined-miR-2765_6_3x
GGTAACTCCACCACCGTTGGC
>all_combined-miR-2765_7_2x
TGGTAACTCCACCACCGTTGGCA
>all_combined-miR-2765_8_2x
TGGTAACTCTACCACCGTTGG
>all_combined-miR-2765_9_2x
TGGTAACTCCACCACCGTTG
>all_combined-miR-2765_10_1x
TGGTAACTCCACTACCGTTGGC
>all_combined-miR-2765_11_1x
TGGTAACTCCACCACCATTG
>all_combined-miR-2765_12_1x
TGGTAACTCCACCACCGTTGGT
>all_combined-miR-2765_13_1x
TGGTAACTCCACCACCGCTGGC
>all_combined-miR-2765_14_1x
TGGTAACTCCACCACCGCTCGC
>all_combined-miR-2765_15_1x
TGGTAACTCCACCACCGCTGG
>all_combined-miR-2766_1_104x
TCAGTCTTGTCGAATGGTGG
>all_combined-miR-2766_2_25x
TCAGTCTTGTCGAATGGTGGG
>all_combined-miR-2766_3_11x
TCAGTCTTGTCGAATGGTG
>all_combined-miR-2766_4_4x
TCAGTCTTGTTGAATGGTGGG
>all_combined-miR-2766_5_3x
TCAGTCTTGTCGAATGGT
>all_combined-miR-2766_6_2x
TCAGTCTTGTCGAATGGTTG
>all_combined-miR-2766_7_2x
TCAGTCTTGTCGAATGGCGG
>all_combined-miR-2766_8_1x
TCAGTCTTGTCGAATGGGGG
>all_combined-miR-2766_9_1x
TCAGTCTTGTCGAATTGT
>all_combined-miR-2766_10_1x
TCAGTCTTGTCGAATCGTGG
>all_combined-miR-2766_11_1x
TCAGTCTTGTCGAATGGTAG
>all_combined-miR-2766_12_1x
TCAGTCCTGTCGAATGGTGG
>all_combined-miR-2766_13_1x
TCAGTATTGTCGAATGGTGGG
>all_combined-miR-2766_14_1x
TCAGTATTGTCGAATGGTGG
>all_combined-miR-2767_1_1933x
AAAGTAAATCTCGTGCGGCTTG
>all_combined-miR-2767_2_355x
AAAGTAAATCTCGTGCGGCTT
>all_combined-miR-2767_3_153x
AAAGTAAATCTCGTGCGGCTTGT
>all_combined-miR-2767_4_123x
AAAGTAAATCTCGTGCGGCT
>all_combined-miR-2767_5_66x
AAAGTAAATCTCGTGCGGCTTGA
>all_combined-miR-2767_6_33x
AAAGTAAATCTCGTGCGGCTTT
>all_combined-miR-2767_7_32x
CAAAGTAAATCTCGTGCGGCTT
>all_combined-miR-2767_8_14x
AAAGTAAATCTCGTCCGGCTTG
>all_combined-miR-2767_9_13x
AAAGTAAATCTCTTGCGGCTTG
>all_combined-miR-2767_10_10x
AAAGTAAATCTCGTGTGGCTTG
>all_combined-miR-2767_11_10x
AAAGTAAATCTCGGGCGGCTTG
>all_combined-miR-2767_12_10x
CAAAGTAAATCTCGTGCGGCTTG
>all_combined-miR-2767_13_8x
AAAGTAAATCTCGTGCGGCTTC
>all_combined-miR-2767_14_7x
AAAGTAAATCTTGTGCGGCTTG
>all_combined-miR-2767_15_6x
AAAGTAAATCTCGTGCGGC
>all_combined-miR-2767_16_6x
AAAGTAAATCTCGCGCGGCTTG
>all_combined-miR-2767_17_6x
AAAGCAAATCTCGTGCGGCTTG
>all_combined-miR-2767_18_5x
AAAGTAAATCTCGTGCGCCTTG
>all_combined-miR-2767_19_5x
AAAGTAAATCTCGTGCTGCTT
>all_combined-miR-2767_20_5x
AAAGTAAATCTCGTGCTGCTTG
>all_combined-miR-2767_21_5x
AAAGGAAATCTCGTGCGGCTTG
>all_combined-miR-2767_22_5x
AAGTAAATCTCGTGCGGCTTGA
>all_combined-miR-2767_23_4x
AAAGTAAATCTCGTGCAGCTTG
>all_combined-miR-2767_24_4x
AAAGTAAATCTCGTGCGGTTT
>all_combined-miR-2767_25_4x
AAAGTAAATCTCGGGCGGCTT
>all_combined-miR-2767_26_4x
AAAGTAAATCTCCTGCGGCTT
>all_combined-miR-2767_27_3x
AAAGTAAATCTCGTGCGTCT
>all_combined-miR-2767_28_3x
AAAGTAAATCTCGTGCGGATTG
>all_combined-miR-2767_29_3x
AAAGTAAATCTCCTGCGGCTTG
>all_combined-miR-2767_30_3x
AAAGTAAATCTCGTGCGGCCTG
>all_combined-miR-2767_31_3x
AAAGTAAATCTCGTGCGACTTG
>all_combined-miR-2767_32_3x
AAAGTAAATATCGTGCGGCTTG
>all_combined-miR-2767_33_3x
AAAGTAAATCTCGTGCCGCTTG
>all_combined-miR-2767_34_3x
AAAGTAAATCTCGTGCGGCTA
>all_combined-miR-2767_35_3x
AAAGTAAATCTCGTGCGGCTCG
>all_combined-miR-2767_36_3x
AAAGGAAATCTCGTGCGGCTT
>all_combined-miR-2767_37_2x
AAAGTGAATCTCGTGCGGCTTG
>all_combined-miR-2767_38_2x
AAAGTAAATCTCGTGCGTCTTG
>all_combined-miR-2767_39_2x
AAAGAAAATCTCGTGCGGCTTG
>all_combined-miR-2767_40_2x
AAAGTAAATCTAGTGCGGCTTG
>all_combined-miR-2767_41_2x
AAAGTAAATCTCGTTCGGCTTG
>all_combined-miR-2767_42_2x
AAAGTAAATCTCGTGCGCCTT
>all_combined-miR-2767_43_2x
AAAGTAAATCTCGTGCGGCTTA
>all_combined-miR-2767_44_2x
AAGTAAATCTCGTGCGGCT
>all_combined-miR-2767_45_2x
AAAGTAAATCTCGTGAGGCTTG
>all_combined-miR-2767_46_1x
AAAGTAAATCTCGTGCGGCGTG
>all_combined-miR-2767_47_1x
AAAGGAAATCTCGTGCGGCT
>all_combined-miR-2767_48_1x
AAAGTAAATCTCGTACGGTTT
>all_combined-miR-2767_49_1x
AAGGTAAATCTCGTGCGGCTTG
>all_combined-miR-2767_50_1x
AAAGTAAATCTCGTCCGGCTT
>all_combined-miR-2767_51_1x
AAAGTAAATCTCGTACGGCTTG
>all_combined-miR-2767_52_1x
AAAGTAAATCTCATGCGGC
>all_combined-miR-2767_53_1x
AAAGTAAATCTCGTGCGGCTTGC
>all_combined-miR-2767_54_1x
AAAGTAAATCTCGTGCGGCCT
>all_combined-miR-2767_55_1x
AAAGTCAATCTCGTGCGGCTTG
>all_combined-miR-2767_56_1x
AAAGTAAATCTCATGCGGCTTG
>all_combined-miR-2767_57_1x
GAAGTAAATCTCGTGCGGCTTG
>all_combined-miR-2767_58_1x
AAAGTAAAGCTCGTGCGGCTTG
>all_combined-miR-2767_59_1x
AAAGTAAATCTCGAGCGGCTTG
>all_combined-miR-2767_60_1x
AAAGTAAATCTCGTGCGTTTTT
>all_combined-miR-2767_61_1x
AAAGTAAATCTCGTCCGGCT
>all_combined-miR-2767_62_1x
AAAGTAAATCTCTTGCGGCTT
>all_combined-miR-2767_63_1x
AAAGTAAATCTCATGCGGCT
>all_combined-miR-2767_64_1x
AAGTAAATCTCGTGCGGCCTGA
>all_combined-miR-2767_65_1x
AACGTAAATCTCGTGCGGCTTG
>all_combined-miR-2767_66_1x
AAAGCAAATCTCGTGCGGCT
>all_combined-miR-2767_67_1x
AAAGTAAATCTCGCGCGGCTT
>all_combined-miR-2767_68_1x
AAACTAAATCTCGTGCGGCTTG
>all_combined-miR-2767_69_1x
AAAGTAAATCTCCTGCGGCT
>all_combined-miR-2767_70_1x
AAAGTAAATCTCGAGCGGCTT
>all_combined-miR-2767_71_1x
AAAGTAAATCTCGTGTGGCTT
>all_combined-miR-2767_72_1x
AAAGTAAATCTCGTGCAGCTT
>all_combined-miR-2768_1_44x
ATTGGTTAAGATATTGCATCGT
>all_combined-miR-2768_2_36x
TTGGTTAAGATATTGCATCGT
>all_combined-miR-2768_3_20x
TTGGTTAAGATATTGCATCGTCC
>all_combined-miR-2768_4_14x
TTGGTTAAGATATTGCATCGTC
>all_combined-miR-2768_5_10x
ATTGGTTAAGATATTGCA
>all_combined-miR-2768_6_6x
TTGGTTAAGATATTGCATCG
>all_combined-miR-2768_7_5x
TTGGTTAAGATATTGCATCGTT
>all_combined-miR-2768_8_4x
TTGGTTAAGATATTGCATCCTCT
>all_combined-miR-2768_9_4x
TTGGTTAAGATATTGCATCGTG
>all_combined-miR-2768_10_1x
TTGGTTAAGATATGGCATCGTG
>all_combined-miR-2768_11_1x
ATTGGTTAAGATATTGCATCGTC
>all_combined-miR-2768_12_1x
TTGGTTAAGATATTGCATAGT
>all_combined-miR-2768_13_1x
ATTGGTTAAGATATTGAATCGT
>all_combined-miR-2768*_1_3x
TCGGTGCAATATTTTGACCAAT
>all_combined-miR-276;_miR-276*_1_5945x
TAGGAACTTCATACCGTGCTCT
>all_combined-miR-276;_miR-276*_2_672x
TAGGAACTTCATACCGTGCTC
>all_combined-miR-276;_miR-276*_3_56x
TAGGAACTTCATACCGTGCTCA
>all_combined-miR-276;_miR-276*_4_52x
TAGGAACTTCATACCGTGCT
>all_combined-miR-276;_miR-276*_5_46x
AGCGAGGTATAGAGTTCCTACG
>all_combined-miR-276;_miR-276*_6_43x
TAGGAACTTCATACCGTGC
>all_combined-miR-276;_miR-276*_7_34x
TAGGAACTTCATACCGTGCTCTT
>all_combined-miR-276;_miR-276*_8_31x
TAGGAACTTCATACCGTCCTCT
>all_combined-miR-276;_miR-276*_9_30x
TAGGAACTTCATACCGTGCTCTAA
>all_combined-miR-276;_miR-276*_10_30x
TAGGAACTTCATACTGTGCTCT
>all_combined-miR-276;_miR-276*_11_28x
TAGGAACTTCATACCGCGCTCT
>all_combined-miR-276;_miR-276*_12_16x
TAGGAACTTCATACCATGCTCT
>all_combined-miR-276;_miR-276*_13_15x
TAGGAACTTCATACCGTGTTCT
>all_combined-miR-276;_miR-276*_14_14x
TAGGAACTTCATACAGTGCTCT
>all_combined-miR-276;_miR-276*_15_14x
TAGGAACTTCATACCCTGCTCT
>all_combined-miR-276;_miR-276*_16_13x
TAGTAACTTCATACCGTGCTCT
>all_combined-miR-276;_miR-276*_17_13x
TATGAACTTCATACCGTGCTCT
>all_combined-miR-276;_miR-276*_18_13x
TAGGAACTTCATACCGTGCTAT
>all_combined-miR-276;_miR-276*_19_12x
TACGAACTTCATACCGTGCTCT
>all_combined-miR-276;_miR-276*_20_10x
TAGGAACTTCATACCGAGCTCT
>all_combined-miR-276;_miR-276*_21_10x
TAGGAACTTCATACCGTGCCCT
>all_combined-miR-276;_miR-276*_22_10x
TAGGAACTTCATACCGTTCTCT
>all_combined-miR-276;_miR-276*_23_9x
TAGGAACTTCATATCGTGCTCA
>all_combined-miR-276;_miR-276*_24_8x
TAGGAACTTCATACCGGGCTCT
>all_combined-miR-276;_miR-276*_25_8x
TAGGCACTTCATACCGTGCTCT
>all_combined-miR-276;_miR-276*_26_8x
TAGGAACTTCATACTGTGCTC
>all_combined-miR-276;_miR-276*_27_8x
TCGGAACTTCATACCGTGCTCT
>all_combined-miR-276;_miR-276*_28_7x
TAGGAACTTCATACCGTACTCT
>all_combined-miR-276;_miR-276*_29_6x
AGGAACTTCATACCGTGCTCT
>all_combined-miR-276;_miR-276*_30_6x
TAGGAACCTCATACCGTGCTCT
>all_combined-miR-276;_miR-276*_31_5x
TAGGAACTTCATATCGTGCTCT
>all_combined-miR-276;_miR-276*_32_5x
TAGGAACTTCATACCGTGCTCTTT
>all_combined-miR-276;_miR-276*_33_5x
TAGGAACTTTATACCGTGCTCT
>all_combined-miR-276;_miR-276*_34_5x
TTAGGAACTTCATACCGTGCTC
>all_combined-miR-276;_miR-276*_35_5x
TGAACTTCATACCGTGCTCT
>all_combined-miR-276;_miR-276*_36_5x
TAGGAACTTCATACCGTGCTCTCT
>all_combined-miR-276;_miR-276*_37_5x
TAGGAACTTCATACCCCTCT
>all_combined-miR-276;_miR-276*_38_4x
TAGGAACTCCATACCGTGCTCT
>all_combined-miR-276;_miR-276*_39_4x
TAGGAACTTCATACAGTGCTC
>all_combined-miR-276;_miR-276*_40_4x
TAGGACTTCATACCGTGCTCT
>all_combined-miR-276;_miR-276*_41_4x
TAGGAACTTCATACCTTGCTCT
>all_combined-miR-276;_miR-276*_42_4x
TAGTAACTTCATACCGTGCTC
>all_combined-miR-276;_miR-276*_43_3x
TAGGAACTTCATACCGTGCTCG
>all_combined-miR-276;_miR-276*_44_3x
TAGGAACTTCATAACGTGCTCT
>all_combined-miR-276;_miR-276*_45_3x
TAGGAACTTCATACCGTGCTCC
>all_combined-miR-276;_miR-276*_46_3x
TAGGAACTTCATCCCGTGCTCT
>all_combined-miR-276;_miR-276*_47_2x
TAGGAACCTCATACCGTGCTC
>all_combined-miR-276;_miR-276*_48_2x
TAGCAACTTCATACCGTGCTC
>all_combined-miR-276;_miR-276*_49_2x
TAGGAACTTCATACCCTGCTC
>all_combined-miR-276;_miR-276*_50_2x
TAGGAACTTCATACCGTGCTCTA
>all_combined-miR-276;_miR-276*_51_2x
TAGGGACTTCATACCGTGCTCT
>all_combined-miR-276;_miR-276*_52_2x
TAGGACCTTCATACCGTGCTCT
>all_combined-miR-276;_miR-276*_53_2x
CAGGAACTTCATACCGTGCTCT
>all_combined-miR-276;_miR-276*_54_2x
TAGGAACTTCATACCGCGCTC
>all_combined-miR-276;_miR-276*_55_2x
TAGGAACTTCATACCGTCCTC
>all_combined-miR-276;_miR-276*_56_2x
TAGGAAATTCATACCGTGCTCT
>all_combined-miR-276;_miR-276*_57_2x
TAGGAACTTCACACCGTGCTCT
>all_combined-miR-276;_miR-276*_58_2x
AAGGAACTTCATACCGTGCTCT
>all_combined-miR-276;_miR-276*_59_2x
TAACTTCATACCGTGCTCT
>all_combined-miR-276;_miR-276*_60_1x
TAGGAACTTCATACCGTCCTCC
>all_combined-miR-276;_miR-276*_61_1x
TAGGAACTTCATACCGCGTTCT
>all_combined-miR-276;_miR-276*_62_1x
TAGGAACTTCATACCATGCTC
>all_combined-miR-276;_miR-276*_63_1x
TAGGAACTTCATACTGTACTCT
>all_combined-miR-276;_miR-276*_64_1x
TAGGAACTTCATACCGCGC
>all_combined-miR-276;_miR-276*_65_1x
TAGGAACTTCATACCGACCTCT
>all_combined-miR-276;_miR-276*_66_1x
TAGGAACTTCATACCGCGCTCTT
>all_combined-miR-276;_miR-276*_67_1x
TAGGAACTTCATACCGTGCGC
>all_combined-miR-276;_miR-276*_68_1x
TAGGAAATTCATACCGTCCTCT
>all_combined-miR-276;_miR-276*_69_1x
TAGGAACTTCATACCCTACTCT
>all_combined-miR-276;_miR-276*_70_1x
TAGCAACTTCATACCGTACTCT
>all_combined-miR-276;_miR-276*_71_1x
TAGGAACTGCATACCGCGCTCT
>all_combined-miR-276;_miR-276*_72_1x
TAGGAACCTCATCCCGTGCTCT
>all_combined-miR-276;_miR-276*_73_1x
TTATGAACTTCATACCGTGCTC
>all_combined-miR-276;_miR-276*_74_1x
TAGGAATTTCATACCGTGCTCT
>all_combined-miR-276;_miR-276*_75_1x
CTAGGAATTTCATACCGTGCTCT
>all_combined-miR-276;_miR-276*_76_1x
TAAGAACTTCATACCGTGCTCT
>all_combined-miR-276;_miR-276*_77_1x
TAGGAATTTCATACCGTGCTC
>all_combined-miR-276;_miR-276*_78_1x
TAGGAACTTCATACCGGGCT
>all_combined-miR-276;_miR-276*_79_1x
TAGGAACTTCATACCGTCCTCTAA
>all_combined-miR-276;_miR-276*_80_1x
TAGGAACTTCATACCGTGCTCTC
>all_combined-miR-276;_miR-276*_81_1x
TAGGAACTTCATACCGGGCTC
>all_combined-miR-276;_miR-276*_82_1x
TAGGAACTTGATACCGTGCTCT
>all_combined-miR-276;_miR-276*_83_1x
AGCGAGGTATAGAATTCCTACG
>all_combined-miR-276;_miR-276*_84_1x
AATGAACTTCATACCGTGCTCT
>all_combined-miR-276;_miR-276*_85_1x
TAGAAACTTCATACCGTGCTC
>all_combined-miR-276;_miR-276*_86_1x
TAGGAACTTCATACCGCTCTCT
>all_combined-miR-276;_miR-276*_87_1x
TAGGAACTTCATACTGTGC
>all_combined-miR-276;_miR-276*_88_1x
TAGGAGCTTCATACCGTGCTCT
>all_combined-miR-276;_miR-276*_89_1x
GGCGAGGTATAGAGTTCCTA
>all_combined-miR-276;_miR-276*_90_1x
TAGGAACTTCATACCGTTCTC
>all_combined-miR-276;_miR-276*_91_1x
TAGGAACTTCATACCATGCTCTAA
>all_combined-miR-276;_miR-276*_92_1x
TAGGAACTTCATACCCTGCT
>all_combined-miR-276;_miR-276*_93_1x
TAACTTCATACCCTGCTCT
>all_combined-miR-276;_miR-276*_94_1x
TAGGAACTTCATACCGTGCCTT
>all_combined-miR-276;_miR-276*_95_1x
TAGGAACTTCTTACCGTGCTCT
>all_combined-miR-276;_miR-276*_96_1x
TAGGAACTTCATACCGTGCCC
>all_combined-miR-276;_miR-276*_97_1x
TAGGAATTTCATATCGTGCTC
>all_combined-miR-276;_miR-276*_98_1x
TAGGAACTTCATACCCTCCTCT
>all_combined-miR-276;_miR-276*_99_1x
TAGGAACTTCATACCGTGTTC
>all_combined-miR-276;_miR-276*_100_1x
TAGGAACTTCATATCGTGCTC
>all_combined-miR-276;_miR-276*_101_1x
TAGGAACTTCATACCGTGCTA
>all_combined-miR-276;_miR-276*_102_1x
TAGGACCTTCATACCGCGCTCT
>all_combined-miR-276;_miR-276*_103_1x
TAGGAACTCCATACCGTGCCCTT
>all_combined-miR-276;_miR-276*_104_1x
TAGGAACTTCATAACGTCCTCT
>all_combined-miR-276;_miR-276*_105_1x
TAGGAACTCCATACCGTGCTC
>all_combined-miR-276;_miR-276*_106_1x
TAGGAACTTCATACCGTGCTATT
>all_combined-miR-276;_miR-276*_107_1x
TAGGAACTTCATACCGTGCTCTAC
>all_combined-miR-276;_miR-276*_108_1x
TAGGAACTTCATACCGTGCTTT
>all_combined-miR-276;_miR-276*_109_1x
TAGGAACTTCATACCGTGCTCTTA
>all_combined-miR-276;_miR-276*_110_1x
TAGCAACTTCATACCGTGCTCT
>all_combined-miR-276;_miR-276*_111_1x
TAGGAACTTCATACCGTGCTGT
>all_combined-miR-276;_miR-276*_112_1x
TAGGACCTTCATACCGTGATCT
>all_combined-miR-276;_miR-276*_113_1x
TAGGAACTTCCTACCGTGCTCT
>all_combined-miR-276;_miR-276*_114_1x
TATGAACTTCATACCGTGCTC
>all_combined-miR-276;_miR-276*_115_1x
TAGGAACTTCATACCCTGCCCT
>all_combined-miR-277_1_310x
TAAATGCACTATCTGGTACGACA
>all_combined-miR-277_2_66x
TAAATGCACTATCTGGTACGAC
>all_combined-miR-277_3_25x
TAAATGCACTATCTGGTACGA
>all_combined-miR-277_4_13x
TAAATGCACTATCTGGTACGACAAA
>all_combined-miR-277_5_10x
TAAATGCACTATCTGGTACGACC
>all_combined-miR-277_6_8x
AAATGCACTATCTGGTACGAC
>all_combined-miR-277_7_6x
TAAATGTACTATCTGGTACGACA
>all_combined-miR-277_8_6x
TAAATGCACTATCTTGTACGAC
>all_combined-miR-277_9_4x
CATAAATGCACTATCTGGTACGA
>all_combined-miR-277_10_3x
TAAATGCACTATCTGTTACGAC
>all_combined-miR-277_11_2x
TAAATGCACTATCTCGTACGACA
>all_combined-miR-277_12_2x
TAAATGCACTATCCGGTACGACA
>all_combined-miR-277_13_2x
TAAATGCACTATCTTGTACGACA
>all_combined-miR-277_14_1x
TAAATGCACTATCTGGGACGACA
>all_combined-miR-277_15_1x
TAAATGTACGATCGGGTACGACA
>all_combined-miR-277_16_1x
TAAATGCACTATCTGGTACTACAAA
>all_combined-miR-277_17_1x
TAAATGCACTATCTGGTCCGACA
>all_combined-miR-277_18_1x
TAAATGCACTATCTGGTACTACA
>all_combined-miR-277_19_1x
TAAATGCACTATCTGCTACGA
>all_combined-miR-277_20_1x
TAAATGCACTATCTGTTACGACA
>all_combined-miR-277_21_1x
TAAATGCACTATCTGCTACGACA
>all_combined-miR-277_22_1x
TAAATGCACTATCTGGTACAACA
>all_combined-miR-277_23_1x
TAAATGCACTATCTGGTGCGA
>all_combined-miR-277_24_1x
TAAATGCACTATCTGGCACGACA
>all_combined-miR-277_25_1x
TAAATGCACTATCTATTACGAC
>all_combined-miR-277_26_1x
CATAAATGCACTATCTGGTACTA
>all_combined-miR-277_27_1x
TAAATGCACTATCTCGTACGAC
>all_combined-miR-277_28_1x
TAAATGCACTATCTGGTCCGAC
>all_combined-miR-2778_1_1x
TGAGTAGGAAAAAAAAAAA
>all_combined-miR-2779_1_18x
ATCCGGCTCGAAGGACCA
>all_combined-miR-2779_2_5x
AATCCGGCTCGAAGGACCA
>all_combined-miR-2779_3_4x
TCCAGCTCGAAGGACCAA
>all_combined-miR-2779_4_2x
TCATATCCGGCTCGAAGGACCA
>all_combined-miR-2779_5_1x
ATCCGGCTCGAACGACCA
>all_combined-miR-2779_6_1x
ATCCAGCTCGAAGTACCA
>all_combined-miR-2779_7_1x
TCAAATCCGGCTCGAAGGACCA
>all_combined-miR-2779_8_1x
ATCCAGCTCGAAGGACCA
>all_combined-miR-278_1_5x
TCGGTGGGATCTTCGTCCGTTT
>all_combined-miR-278_2_1x
TCGGCGGGATCTTCGTCCGTTT
>all_combined-miR-278*_1_103x
CCGGACGAACCTCCCAGATCGG
>all_combined-miR-278*_2_94x
CCGGACGAACCTCCCAGATCGGC
>all_combined-miR-278*_3_44x
CCGGACGAACCTCCCAGATCG
>all_combined-miR-278*_4_34x
CCGGACGAACCTCCCAGCTCGGCC
>all_combined-miR-278*_5_26x
CCCGGACGAACCTCCCAGATCGG
>all_combined-miR-278*_6_23x
CCGGACGAACCTCCCAGA
>all_combined-miR-278*_7_11x
CCCGGACGAACCTCCCAGATCG
>all_combined-miR-278*_8_6x
CCGGACGAACCTCCCCGATCGG
>all_combined-miR-278*_9_5x
CCGGACGAACTTCCCAGATCGGCC
>all_combined-miR-278*_10_5x
CCCGGACGAACCTCCCAGA
>all_combined-miR-278*_11_3x
CGGACGAACCTCCCAGATCGGC
>all_combined-miR-278*_12_3x
CGGACGAACCTCCCAGATCGG
>all_combined-miR-278*_13_2x
CCGGACGAACCTCCCATATCGG
>all_combined-miR-278*_14_2x
CGGACGAACCTCCCAGATCG
>all_combined-miR-278*_15_1x
CCGGACGAACCTCCCAGCTC
>all_combined-miR-278*_16_1x
CCGGACGAACCTCCCAGACCGG
>all_combined-miR-278*_17_1x
CAGGACGAACCTCCCAGATCGG
>all_combined-miR-278*_18_1x
CCGGACGAACCTCCCAGATCCG
>all_combined-miR-278*_19_1x
CCGGACGAACCTCCCAGCTCGG
>all_combined-miR-278*_20_1x
CCGGACGAACCTCCCAGAGCGG
>all_combined-miR-278*_21_1x
CCGGACGAACTTCCCAGATCGG
>all_combined-miR-278*_22_1x
CCGGACGAACCTACCAGATCG
>all_combined-miR-278*_23_1x
CCGGACGAACCTACCAGATCGG
>all_combined-miR-278*_24_1x
CCGGACGAACCTCCCAGCTCG
>all_combined-miR-278*_25_1x
CCGGACGAACCTCCCCGATCG
>all_combined-miR-278*_26_1x
CCGGACGAACCTCCCAGGTCGGC
>all_combined-miR-278*_27_1x
CCGGACGAACCTCCCAGATC
>all_combined-miR-2783_1_8x
AGGGGGAGGGGGTGGGTG
>all_combined-miR-2783_2_2x
GGGCGAGCGTGCGGGTGC
>all_combined-miR-2788_1_197x
TGGGGTTTCCTAGCGGCATGTG
>all_combined-miR-2788_2_162x
TGGGGTTTCCTAGCGGCATGT
>all_combined-miR-2788_3_62x
TGGGGTTTCCTAGCGGCATG
>all_combined-miR-2788_4_10x
TGGGGTTTCCTAGCGGCAT
>all_combined-miR-2788_5_2x
TGGGGTTTCTTAGCGGCATGTG
>all_combined-miR-2788_6_1x
TGGGGTTTCATAGCGGCATGTGC
>all_combined-miR-279_1_1827x
TGACTAGATCCACACTCATCCA
>all_combined-miR-279_2_395x
TGACTAGATCCATACTCGTCTGC
>all_combined-miR-279_3_382x
TGACTAGATCCACACTCATCC
>all_combined-miR-279_4_261x
TGACTAGATCTACACTCATTGA
>all_combined-miR-279_5_195x
TGACTAGATCCATACTCGTCTG
>all_combined-miR-279_6_69x
TGACTAGATCCATACTCGTCT
>all_combined-miR-279_7_43x
TGACTAGATCCATACTCGTCTGCT
>all_combined-miR-279_8_38x
TGACTAGATCTACACTCATTG
>all_combined-miR-279_9_32x
TGACTAGATCCACACTCA
>all_combined-miR-279_10_31x
TGACTAGATCCACACTCATC
>all_combined-miR-279_11_30x
TGACTAGATTTTCACTTATCCT
>all_combined-miR-279_12_29x
TGACTAGATCCACACTCATCCC
>all_combined-miR-279_13_27x
TGACTAGATCTACACTCATCCA
>all_combined-miR-279_14_16x
TGACTAGATCCACACTCCTCCA
>all_combined-miR-279_15_16x
TGACTAGATCCACACTCATCCAT
>all_combined-miR-279_16_15x
TGATTAGATCCACACTCATCCA
>all_combined-miR-279_17_13x
TGACTAGATCCATACTCGTCTC
>all_combined-miR-279_18_12x
TGACTAGATCCATACTCGTCTGA
>all_combined-miR-279_19_11x
ACTAGATCCATACTCGTCTGCT
>all_combined-miR-279_20_11x
TGACTAGATCCATACTCGTCTGCA
>all_combined-miR-279_21_11x
TGACTAGATCCACACTCATTC
>all_combined-miR-279_22_10x
ACTAGATCCATACTCGTCTGC
>all_combined-miR-279_23_10x
TGACTAGATCTACACTCATTGAA
>all_combined-miR-279_24_10x
TGACTAGATCCACACTCATCCAAA
>all_combined-miR-279_25_10x
TGACTAGATCTACACTCATTGAAA
>all_combined-miR-279_26_8x
TGACTAGATTTTCACTTATCC
>all_combined-miR-279_27_8x
ATGACTAGATCCACACTCATCC
>all_combined-miR-279_28_8x
TGACTAGATTCACACTCATCC
>all_combined-miR-279_29_7x
TGACTAGATCCACACTCATCCAA
>all_combined-miR-279_30_7x
TGACTAGATCCACATTCATCC
>all_combined-miR-279_31_7x
TGACTAGATCCATACTCGTCTGCC
>all_combined-miR-279_32_7x
TGACTAGATTTTCACTTATCCTT
>all_combined-miR-279_33_6x
TGACTAGATCCACATTCATCCA
>all_combined-miR-279_34_6x
TGACTAGATCCATACTCGTCTGT
>all_combined-miR-279_35_6x
TGACTAGATCCATACTCCTCTGC
>all_combined-miR-279_36_6x
TGATTAGATCCATACTCATCCA
>all_combined-miR-279_37_5x
CTGACTAGATCCACACTCATC
>all_combined-miR-279_38_5x
TGACTAGATCCATACTCTTCTGC
>all_combined-miR-279_39_5x
TGACTAGATCCACACTCATCCAC
>all_combined-miR-279_40_5x
TGACTAGATCTACACTCATT
>all_combined-miR-279_41_4x
TGACTAGATCCATACTCATCCA
>all_combined-miR-279_42_4x
TGACTAGATCTACATTCATTGA
>all_combined-miR-279_43_4x
TGACTAGATCCATACTCGTCTT
>all_combined-miR-279_44_3x
TGACTAGATCCACACTTATCCA
>all_combined-miR-279_45_3x
TGACTAGATCTACACTCCTTGA
>all_combined-miR-279_46_3x
TGACTAGATCCATACTCCTCTTC
>all_combined-miR-279_47_3x
TTACTAGATCCACACTCATCCA
>all_combined-miR-279_48_3x
TGACTAGATCCACACCCATCCA
>all_combined-miR-279_49_3x
TGACTAGATCCACCCTCATCCA
>all_combined-miR-279_50_3x
TGACTAGATCCACACTCACCCA
>all_combined-miR-279_51_3x
TGACTAGATCCACGCTCATCCA
>all_combined-miR-279_52_3x
TGACTAGATCTACATTCATTGAA
>all_combined-miR-279_53_3x
TGACTAGATCTACACTCATTGAAC
>all_combined-miR-279_54_3x
TGACTATATCCACACTCATTCA
>all_combined-miR-279_55_3x
TGACTAGATCCACACTCCTCC
>all_combined-miR-279_56_3x
TGACTAGATCCACACCCATCC
>all_combined-miR-279_57_3x
TGACTAGATCCATACTAGTCTGC
>all_combined-miR-279_58_2x
TGACTAGCTCCATACTCGTCTGC
>all_combined-miR-279_59_2x
TGACTAGATCCACACTCATCCACA
>all_combined-miR-279_60_2x
TGACCAGATCCACACTCATCCA
>all_combined-miR-279_61_2x
TGACTAGATCCACACTCAGCCA
>all_combined-miR-279_62_2x
TGACTAGATCCGCACTCATCCA
>all_combined-miR-279_63_2x
TGACTAGATCCACACTAATCCA
>all_combined-miR-279_64_2x
TGACTAGATCCATACTCGTCTCC
>all_combined-miR-279_65_2x
TGACTAGACCCACACTCATCCA
>all_combined-miR-279_66_2x
TGAATAGATCCACACTCATCCA
>all_combined-miR-279_67_2x
TGACTAGATCCACACTAATCC
>all_combined-miR-279_68_2x
TGACTATATCCACACTCATCCA
>all_combined-miR-279_69_2x
TGACTAGATCCACACTCAT
>all_combined-miR-279_70_2x
TGATTAGATCCATACTCGTCTGC
>all_combined-miR-279_71_2x
CGACTAGATCCACACTCATCCA
>all_combined-miR-279_72_2x
CTGACTAGATCCATACTCGTCTG
>all_combined-miR-279_73_2x
TGACTAGATCTACACTCATTTA
>all_combined-miR-279_74_2x
TTACTAGATCCACACTCATCC
>all_combined-miR-279_75_2x
TGACTAGATCCACACTCATAC
>all_combined-miR-279_76_2x
TGACTAGATCTACACTCA
>all_combined-miR-279_77_1x
TGACTAGATCCATACTTATCCA
>all_combined-miR-279_78_1x
TGACTCGATCCCCCCTCATCCA
>all_combined-miR-279_79_1x
TGACTAGATCTACACCCATTGA
>all_combined-miR-279_80_1x
TGACTAGATCCACACTTAGCCA
>all_combined-miR-279_81_1x
TGACTAGATCCATCCTCGTCT
>all_combined-miR-279_82_1x
TGACTAGACCCATACTCGTCTG
>all_combined-miR-279_83_1x
ACTAGATCCATACTCGTCCAC
>all_combined-miR-279_84_1x
TGACTAGATCTACACTCATCG
>all_combined-miR-279_85_1x
TGACTAGATCCATACTCCTCTG
>all_combined-miR-279_86_1x
TGACTAGATCCACATTCAGCC
>all_combined-miR-279_87_1x
TGACTAGATCCATACTCGACTGC
>all_combined-miR-279_88_1x
TGACTATATCCACACTCCTCC
>all_combined-miR-279_89_1x
TGACTAGATCCACACTCATCA
>all_combined-miR-279_90_1x
TAACTAGATCCATACTCGTCTGC
>all_combined-miR-279_91_1x
TGACTAGACCCATACTCGTCT
>all_combined-miR-279_92_1x
TGACTAGATCAATACTCGTCTG
>all_combined-miR-279_93_1x
CGACTAGATCCACACTAATCCA
>all_combined-miR-279_94_1x
TGACTAGATCCACACTCGTCC
>all_combined-miR-279_95_1x
TGACTAGATCCACACTCATACA
>all_combined-miR-279_96_1x
TGACTAGATCCACCCTCCTCCA
>all_combined-miR-279_97_1x
TGACTGGATCCACACTCATCCA
>all_combined-miR-279_98_1x
TGACTAGATACACACTCATCCA
>all_combined-miR-279_99_1x
GGACTAGATCCATACTCGTCT
>all_combined-miR-279_100_1x
TGACTAGATCCACACGCATCCA
>all_combined-miR-279_101_1x
TGACTAGATCCACAATCATCC
>all_combined-miR-279_102_1x
TGACTCGATCCACACTCATCCA
>all_combined-miR-279_103_1x
TGACTAGATCCACACTTA
>all_combined-miR-279_104_1x
ATGACTAGATCCACACTCATC
>all_combined-miR-279_105_1x
TGACTAGATCCACACTCATCAA
>all_combined-miR-279_106_1x
TGACTAGATTCACACTCATCCA
>all_combined-miR-279_107_1x
TGACTAGATCTATACTCGTCTGC
>all_combined-miR-279_108_1x
TGACTAGATACAAACTCATCCA
>all_combined-miR-279_109_1x
TGACTAGATCCACACTCATACC
>all_combined-miR-279_110_1x
CGACTAGATCCACACTCGTCTGC
>all_combined-miR-279_111_1x
TGACTACATCCACACTCATCCC
>all_combined-miR-279_112_1x
TTACTAGATCCATACTCGTCTGC
>all_combined-miR-279_113_1x
TGACTAGATCCACACTCCTCCC
>all_combined-miR-279_114_1x
TGACTCGATCCACACTCATCCC
>all_combined-miR-279_115_1x
TGACTAGATCCACACTCGTCTG
>all_combined-miR-279_116_1x
TGACTAGATCTATACTCGTCTGCT
>all_combined-miR-279_117_1x
TGACTAGATCTACAGTCATTGA
>all_combined-miR-279_118_1x
TGACTAGATCCAAACTCATCCA
>all_combined-miR-279_119_1x
TGAGTAGATCCACATTCATC
>all_combined-miR-279_120_1x
TGACTTGATCCACACTCATCCA
>all_combined-miR-279_121_1x
TGACTAGATCCACCCTCATCC
>all_combined-miR-279_122_1x
TGACTAGATTTTCACTTATCCCT
>all_combined-miR-279_123_1x
TGACTAGATCAACACTCATCCA
>all_combined-miR-279_124_1x
TGACTAGATCGACACTCATCCA
>all_combined-miR-279_125_1x
TGACTAGATCCATACTCGCCTG
>all_combined-miR-279_126_1x
TGACTAGATCAACACTCATCC
>all_combined-miR-279_127_1x
TGACTAGCTCTACACTCATTGA
>all_combined-miR-279_128_1x
TGACTAGATATACACTCATTGA
>all_combined-miR-279_129_1x
AGACTAGATCCACACTCAGCCA
>all_combined-miR-279_130_1x
TGACTAGATCCACACCCACCCA
>all_combined-miR-279_131_1x
TGACTAGATCTACACTCCTTG
>all_combined-miR-279_132_1x
TGACTCGATCTACACTCATTGA
>all_combined-miR-279_133_1x
TGACTAGATCCATACTCGTCTTC
>all_combined-miR-279_134_1x
TGACTAGATCAATACTCGTCTGC
>all_combined-miR-279_135_1x
TGACAAGATCTACACTCATTG
>all_combined-miR-279_136_1x
TGACTAGAGCCACACTCATCCA
>all_combined-miR-279_137_1x
TGACTAGATCCACTCTCATCCA
>all_combined-miR-279_138_1x
TGACTAGATCCCTACTCGTCTGC
>all_combined-miR-279_139_1x
TGACTAGATCCATACTCGGCTGC
>all_combined-miR-279_140_1x
TGACTAGATCCCCACTCATCC
>all_combined-miR-279_141_1x
TGCCTAGATTTTCACTTATCCT
>all_combined-miR-279_142_1x
TGACGAGAGCCACACTCAACCA
>all_combined-miR-279_143_1x
TGACTAGATCTACACTCACTGA
>all_combined-miR-279_144_1x
TGACTAGATTCACCCTCCTCC
>all_combined-miR-279_145_1x
TGACTAGATCCCCACTCATCCA
>all_combined-miR-279_146_1x
GGACTAGATCCACACTCATCCA
>all_combined-miR-279_147_1x
TGACTAGACCCACACTCATCC
>all_combined-miR-279_148_1x
TAACTAGATCCACACTCATCCA
>all_combined-miR-279_149_1x
TGACTAGATCCATACTAGTCTGCT
>all_combined-miR-279_150_1x
TGACTAGATCCACACCAACCCA
>all_combined-miR-279_151_1x
TGACTAGATCCATACTCGACTG
>all_combined-miR-279_152_1x
TGACTATATCTACACTCATTGA
>all_combined-miR-279_153_1x
TTACTAGATCCATACTCGTCT
>all_combined-miR-279_154_1x
TGACTAGATCCATACTCGTATGA
>all_combined-miR-279_155_1x
TGACTACATCCATACTCGTCTGC
>all_combined-miR-279_156_1x
TGACTAGATCCATACTCCGCTGC
>all_combined-miR-279_157_1x
TGACTAGATCTACACTAATTGA
>all_combined-miR-279*_1_1x
GATGAGTGGAGGTTTAGTTC
>all_combined-miR-2795_1_3x
CAAGTCTGGTGATACGCGGGCAT
>all_combined-miR-281;_miR-281*_1_10x
AAGAGAGCTATCCGTCGACAGT
>all_combined-miR-281;_miR-281*_2_8x
AAGAGAGCTATCCGTCGACAGTA
>all_combined-miR-281;_miR-281*_3_2x
AAGAGAGCTATCCGTCGACAG
>all_combined-miR-282*_1_9x
ACATAGCCTGATAGAGGTTACG
>all_combined-miR-283*_1_1x
CCGGCTATCAGACGGTAT
>all_combined-miR-283*_2_1x
CCGGCTATCGGCCGGTAT
>all_combined-miR-284_1_8x
GAAGTCGGCAAATTGATCC
>all_combined-miR-284_2_1x
GAAGTCAGCAAATTGGATC
>all_combined-miR-284_3_1x
GAAGTCAGCAAATTGGATCC
>all_combined-miR-284_4_1x
GAAGTCGGCAAATTGAATC
>all_combined-miR-289_1_2x
AGTGGAGCCTGCGGCTAA
>all_combined-miR-2892_1_1x
GACGTAGGCGCGAGCCCT
>all_combined-miR-2892_2_1x
GGAGACGTCGGCGCGACC
>all_combined-miR-2899_1_1x
GGCGTGTCGGGGTTGGAC
>all_combined-miR-29_1_8x
TAGCACCATTTGAAATCGGTTA
>all_combined-miR-29_2_1x
TAGCACCATTTGAAACCGGTTA
>all_combined-miR-2954*_1_3x
TGCTGAGAGGGCTTGGGGAGAGG
>all_combined-miR-296_1_1x
CGGTTGGGCGGAAGCTGT
>all_combined-miR-298_1_1x
GGCGAGGAGGGCGGTTCT
>all_combined-miR-30_1_18x
TGGGAGAGGATTGTTTACGCC
>all_combined-miR-30_2_12x
TGTAAACATCCTCGACTGGAAGC
>all_combined-miR-301_1_3x
AGTGCAATAATATTGTCAAAGC
>all_combined-miR-305_1_69x
ATTGTACTTCATCAGGTGCTCTGG
>all_combined-miR-305_2_39x
ATTGTACTTCATCAGGTGCTC
>all_combined-miR-305_3_16x
ATTGTACTTCATCAGGTGCTCT
>all_combined-miR-305_4_11x
ATTGTACTTCATCAGGTGCT
>all_combined-miR-305_5_10x
ATTGTACTTCATCAGGTGC
>all_combined-miR-305_6_9x
ATTGTACTTCATCAGGTGCTCTG
>all_combined-miR-305_7_7x
ATTACTTCATCAGGTGCTCTGG
>all_combined-miR-305_8_3x
ATTGTACTTCATCAGGTGCTCTGT
>all_combined-miR-305_9_2x
ATTGTACTTCATCAGGTGCTA
>all_combined-miR-305_10_1x
ATTGTACTTCATCAGGTGCTCTTG
>all_combined-miR-305_11_1x
ATTGTACTTCATCAGGTGCTCTCG
>all_combined-miR-305_12_1x
AATGTACTTCATCAGGTGCTC
>all_combined-miR-305_13_1x
ATTGTACTTCATCAGGTCCTCTGG
>all_combined-miR-305_14_1x
ATTGTACTTCATCAGGAGCTCTGG
>all_combined-miR-305_15_1x
ATTGTACTTCATCAGGTACTC
>all_combined-miR-305_16_1x
ATTGTACTTCATCACGTGCTCTG
>all_combined-miR-305_17_1x
ATTGTACTTCATAAGGTGCTC
>all_combined-miR-305_18_1x
ATTGTACTTCATCAGGTGCTCTGC
>all_combined-miR-305_19_1x
ATTGTACTTCATCAGGTCCTC
>all_combined-miR-305_20_1x
ATTGTACTTCATCAGGTGCTCGGG
>all_combined-miR-305*_1_20x
AGGCGCTTGTTGGAGTACACTTA
>all_combined-miR-305*_2_12x
GGCGCTTGTTGGAGTACACTTA
>all_combined-miR-305*_3_12x
AGGCGCTTGTTGGAGTACACTT
>all_combined-miR-305*_4_9x
GGTGCTTGTTGGAGTACACTTA
>all_combined-miR-305*_5_5x
AGGCGCTTGTTGGAGTACAC
>all_combined-miR-305*_6_3x
GGCGCTTGTTGGAGTACACTT
>all_combined-miR-305*_7_1x
GGCGCTTGTTGGAGTACCCTT
>all_combined-miR-305*_8_1x
GGGGCTTGTTGGAGTACAATTA
>all_combined-miR-305*_9_1x
AGGCGCTTGTTGGAGTACACTTAC
>all_combined-miR-3057_1_4x
ATTGGGACTGAGATACTGC
>all_combined-miR-306_1_12229x
TCAGGTACTAGGTGACTCTGA
>all_combined-miR-306_2_5369x
TCAGGTACTAGGTGACTCTGAG
>all_combined-miR-306_3_349x
TCAGGTACTAGGTGACTCTG
>all_combined-miR-306_4_232x
TCAGGTACTAGGTGACTCTGAA
>all_combined-miR-306_5_225x
TCAGGTACTAGGTGACTCTGAGA
>all_combined-miR-306_6_100x
TCAGGTACTAGGTGACTC
>all_combined-miR-306_7_92x
TCAGGTACTAGGTGACTCTGAAA
>all_combined-miR-306_8_67x
TCAGGTACTAGGCGACTCTGA
>all_combined-miR-306_9_51x
TCAGGCACTAGGTGACTCTGA
>all_combined-miR-306_10_50x
TCAGGTACTATGTGACTCTGA
>all_combined-miR-306_11_45x
TCAGGTACTAGGGGACTCTGA
>all_combined-miR-306_12_39x
TCATGTACTAGGTGACTCTGA
>all_combined-miR-306_13_38x
TCAGGTACTAGTTGACTCTGA
>all_combined-miR-306_14_33x
TCAGGTACTAGGTTACTCTGA
>all_combined-miR-306_15_32x
TCAGGGACTAGGTGACTCTGA
>all_combined-miR-306_16_28x
TCAGGTACTAGGTGACTCTGAT
>all_combined-miR-306_17_26x
TCAGGTACTAGGAGACTCTGA
>all_combined-miR-306_18_21x
TCAGGTACTAGGTGACTATGA
>all_combined-miR-306_19_20x
TCAGGTACTATGTGACTCTGAG
>all_combined-miR-306_20_19x
TCAGGTACTAGGCGACTCTGAG
>all_combined-miR-306_21_18x
TCAGGTACTAGGTGACTCTGAC
>all_combined-miR-306_22_18x
TCAGGTACTAGGTTACTCTGAG
>all_combined-miR-306_23_18x
TTAGGTACTAGGTGACTCTGA
>all_combined-miR-306_24_17x
TCAGGTACTACGTGACTCTGA
>all_combined-miR-306_25_17x
TCAGGTACTAGGTGACTCTTA
>all_combined-miR-306_26_16x
TCAGGTACTAGGTGACTCTCA
>all_combined-miR-306_27_16x
TCATGTACTAGGTGACTCTGAG
>all_combined-miR-306_28_15x
TCAGGGACTAGGTGACTCTGAG
>all_combined-miR-306_29_14x
TCAGGTACTAGGTGCCTCTGA
>all_combined-miR-306_30_14x
TCAGGTACTAGGTAACTCTGA
>all_combined-miR-306_31_14x
TCAGGTACTAGGTGACTCTA
>all_combined-miR-306_32_14x
TCAGGTACTAGGTGACTCTGC
>all_combined-miR-306_33_14x
TCAGGTACTAGCTGACTCTGA
>all_combined-miR-306_34_13x
TCAGGCACTAGGTGACTCTGAG
>all_combined-miR-306_35_13x
TAAGGTACTAGGTGACTCTGA
>all_combined-miR-306_36_13x
TCAGGTACTAGGGGACTCTGAG
>all_combined-miR-306_37_13x
AGGTACTAGGTGACTCTGAG
>all_combined-miR-306_38_12x
TCAGGTACTAGGTGACTCCGA
>all_combined-miR-306_39_12x
TCAGGTACTAGGTGACTCTCAG
>all_combined-miR-306_40_11x
TCAGTTACTAGGTGACTCTGA
>all_combined-miR-306_41_11x
TCAGGTACTAGGTCACTCTGA
>all_combined-miR-306_42_10x
TCAGGTACTAGGTGACTCTTAG
>all_combined-miR-306_43_10x
TCGGGTACTAGGTGACTCTGA
>all_combined-miR-306_44_10x
TCAGGTACTAGGTGACCCTGA
>all_combined-miR-306_45_9x
TCAGATACTAGGTGACTCTGA
>all_combined-miR-306_46_9x
TCAGGAACTAGGTGACTCTGA
>all_combined-miR-306_47_9x
TCAGGTACTAGGTGACTATGAG
>all_combined-miR-306_48_9x
TCAGGTACCAGGTGACTCTGA
>all_combined-miR-306_49_8x
TCGGGTACTAGGTGACTCTGAG
>all_combined-miR-306_50_8x
TCAGGTACTAGGTGACCCTGAG
>all_combined-miR-306_51_8x
TCAGGTACTAGGTGACTCTGAGT
>all_combined-miR-306_52_7x
TCAGGTGCTAGGTGACTCTGA
>all_combined-miR-306_53_7x
TCAGGTACTAAGTGACTCTGAG
>all_combined-miR-306_54_7x
AGGTACTAGGTGACTCTGA
>all_combined-miR-306_55_7x
TCAGGTACTAGTTGACTCTGAG
>all_combined-miR-306_56_7x
TCAGGTACTAGGTGATTCTGA
>all_combined-miR-306_57_7x
TCAGGAACTAGGTGACTCTGAG
>all_combined-miR-306_58_7x
CCAGGTACTAGGTGACTCTGA
>all_combined-miR-306_59_7x
TCAGGTACTAGGTGACTCTGATC
>all_combined-miR-306_60_6x
TCAGGTACCAGGTGACTCTGAG
>all_combined-miR-306_61_6x
TCAGGTACTAGGTGACTTTGA
>all_combined-miR-306_62_6x
TCAGGTATTAGGTGACTCTGA
>all_combined-miR-306_63_6x
TCAGGTACTACGTGACTCTGAG
>all_combined-miR-306_64_6x
TCAGGTACTAGGTGAATCTGA
>all_combined-miR-306_65_5x
TCAGGTACTAAGTGACTCTGA
>all_combined-miR-306_66_5x
TCAGGTACTAGGTCACTCTGAG
>all_combined-miR-306_67_5x
TCCGGTACTAGGTGACTCTGA
>all_combined-miR-306_68_5x
TCAGGTACTAGGGTACTCTGA
>all_combined-miR-306_69_4x
TCAGGTACTGGGTGACTCTGA
>all_combined-miR-306_70_4x
TCAGGTCCTAGGTGACTCTGA
>all_combined-miR-306_71_4x
TCAGGTACTAGGTGACTCTAA
>all_combined-miR-306_72_4x
TCTGGTACTAGGTGACTCTGA
>all_combined-miR-306_73_4x
TCAGGTACTAGGTGACTCTGCG
>all_combined-miR-306_74_4x
TCAGGTACTAGGTGACTCT
>all_combined-miR-306_75_4x
TCAGGTACTAGGTGCCTCTGAG
>all_combined-miR-306_76_4x
AGGTACTAGGTGACTCTGAGA
>all_combined-miR-306_77_4x
TCAGGTACTAGGTGACTCCGAG
>all_combined-miR-306_78_4x
TCAGGTACTAGGTAACTCTGAG
>all_combined-miR-306_79_4x
TCAGGTACTAGGTGACTCTGG
>all_combined-miR-306_80_3x
TCAGGTACTAGCTGACTCTGAG
>all_combined-miR-306_81_3x
TCAGGTACTAGGTGACTCC
>all_combined-miR-306_82_3x
TCAGGTACTAGGAGACTCTGAG
>all_combined-miR-306_83_3x
TCATGTACTAGGTGACTCTG
>all_combined-miR-306_84_3x
TCACGTACTAGGTGACTCTGA
>all_combined-miR-306_85_3x
TCCGGTACTAGGTGACTCTGAG
>all_combined-miR-306_86_3x
CAGGTACTAGTTGACTCTGA
>all_combined-miR-306_87_3x
TCAGGTACTAGGTGACTCTAAG
>all_combined-miR-306_88_3x
TCAGGGACTAGGGGACTCTGA
>all_combined-miR-306_89_3x
AATCAGGTACTAGGTGACTCTGAT
>all_combined-miR-306_90_3x
TCAGGTACTAGGTGAATCTGAG
>all_combined-miR-306_91_3x
CAGGTACTAGGTGACTCTGA
>all_combined-miR-306_92_3x
TAAGGTACTAGGTGACTCTGAG
>all_combined-miR-306_93_3x
TCAGGTACTAGGTGCCTCTCA
>all_combined-miR-306_94_3x
TCAGTACTAGGTGACTCTGA
>all_combined-miR-306_95_3x
TTAGGTACTAGGTGACTCTGAG
>all_combined-miR-306_96_2x
TCAGTTACTAGGTGACTCTGAGA
>all_combined-miR-306_97_2x
TCAGGCACTAGGTGACTCTGAGA
>all_combined-miR-306_98_2x
TCAAGTACTAGGTGACTCTGA
>all_combined-miR-306_99_2x
TCGTACTAGGTGACTCTGA
>all_combined-miR-306_100_2x
TCAGGTACTAGGTGGCTCTGA
>all_combined-miR-306_101_2x
TCAGTTACTAGGTGACTCTGAG
>all_combined-miR-306_102_2x
TCAGCTACTAGGTGACTCTGAG
>all_combined-miR-306_103_2x
TCAGGTACTAGGTGACTCTC
>all_combined-miR-306_104_2x
TCACGTACTAGGTGACTCTGAG
>all_combined-miR-306_105_2x
TCGGGTACTAGGTGACTCTGAGA
>all_combined-miR-306_106_2x
TCAGGTACTAGGTGACGCTGA
>all_combined-miR-306_107_2x
TCAGGTACTAGGAGACTCTG
>all_combined-miR-306_108_2x
TCAGGTACAAGGTGACTCTGA
>all_combined-miR-306_109_2x
TCAGGTACTAGGTGCCTCTG
>all_combined-miR-306_110_2x
CTCAGGTACTAGGTGACTCTGA
>all_combined-miR-306_111_2x
TCAGGTACTAGGCGACTCTGAGA
>all_combined-miR-306_112_2x
TCTGTACTAGGTGACTCTGA
>all_combined-miR-306_113_2x
TTAGGTACTAGGTGACTCTGAAA
>all_combined-miR-306_114_2x
TCAGGTACTAGGTGACTCTGAGC
>all_combined-miR-306_115_2x
TCAGGTACTAGGTGATTCTGAGA
>all_combined-miR-306_116_2x
TCAGGTAATAGGTGACTCTGAG
>all_combined-miR-306_117_2x
TCAGGTACTCGGTGACTCTGAG
>all_combined-miR-306_118_2x
TCAGGTACTAGGTGACTCAGA
>all_combined-miR-306_119_2x
TCAGGTACTAGGCGACTCTG
>all_combined-miR-306_120_2x
TCAGGTACTAGGTGACTCTGTG
>all_combined-miR-306_121_2x
TCAGGCACTAGGAGACTCTGA
>all_combined-miR-306_122_2x
TCAGGGACTAGGTGACTCTG
>all_combined-miR-306_123_2x
TCAGGCACTAGGCGACTCTGA
>all_combined-miR-306_124_2x
TCAGGTCCTAGGTGACTCTTA
>all_combined-miR-306_125_2x
TCAGGTACTAGGAGACTCCGA
>all_combined-miR-306_126_1x
TCCGGTACTAGGTGACTCTGC
>all_combined-miR-306_127_1x
TAAGGGACTAGGTGACTCTTA
>all_combined-miR-306_128_1x
TCAGGTAATAGGTGAATCTGA
>all_combined-miR-306_129_1x
TCAGGTACTAGGTGACTCTGGG
>all_combined-miR-306_130_1x
TCAGGGACTAGGGGACGCTGA
>all_combined-miR-306_131_1x
TCAGGAACTAGTTGACTCTGA
>all_combined-miR-306_132_1x
TCAGGTACTAGGCGACTCTCA
>all_combined-miR-306_133_1x
TCAGGTACTTGGTGACTCTGAG
>all_combined-miR-306_134_1x
TCAGGTACTAGGTGATTCTGAG
>all_combined-miR-306_135_1x
TCAGGTACTAGGCGACTCTGAAA
>all_combined-miR-306_136_1x
TCAGGTATTAGGTGACTCTGAG
>all_combined-miR-306_137_1x
CCAGGTACTAGGTGACTCTGAA
>all_combined-miR-306_138_1x
TCAGGTACTAGGTGACTGTGA
>all_combined-miR-306_139_1x
TCAGGTACTAGGTGATTTTGA
>all_combined-miR-306_140_1x
TCAGGTCCTAGGTGACTCTGAG
>all_combined-miR-306_141_1x
TCAGGTACTAGGGGACTCTG
>all_combined-miR-306_142_1x
TCAGGTACTAGCTGACTCTGCG
>all_combined-miR-306_143_1x
TCCGGTACTAGGAGACTCTGAG
>all_combined-miR-306_144_1x
TCAGGCACTAGGAGACTCTGAG
>all_combined-miR-306_145_1x
TCAGGCACTAGGTCACTCTGA
>all_combined-miR-306_146_1x
TCAGGTACTAGGTGGCTCTGAG
>all_combined-miR-306_147_1x
TCAGGTACTAGGTGACTGTG
>all_combined-miR-306_148_1x
TCAGGTACTATGTGACTC
>all_combined-miR-306_149_1x
TCAGGAACTAGGGGACTCTGA
>all_combined-miR-306_150_1x
TCAGGTACTAGGGGACTCTGAAA
>all_combined-miR-306_151_1x
TCAGGTACTAGCTGCCTCTGA
>all_combined-miR-306_152_1x
TCAAGTACTAGGTGATTCTGA
>all_combined-miR-306_153_1x
TCAAGTACTAGGTGACTC
>all_combined-miR-306_154_1x
TAAGGGACTAGGTGACTCTGA
>all_combined-miR-306_155_1x
TCAGGTACTAGGTTACTCTCA
>all_combined-miR-306_156_1x
TCAGGTACTAGATGACTCTGAG
>all_combined-miR-306_157_1x
TCAGGTACTAGGTGACTCTGT
>all_combined-miR-306_158_1x
TCAGGTACGAGGGGACTCTGA
>all_combined-miR-306_159_1x
TCAGGTACTAGGTAACTCTG
>all_combined-miR-306_160_1x
TCAGGAACTATGTGACTCTGA
>all_combined-miR-306_161_1x
TCCGGTACTCGGTGACTCTGAG
>all_combined-miR-306_162_1x
TCAGGGACTAGGCGACTCTGA
>all_combined-miR-306_163_1x
TCAGGTACTATGTGACTCTG
>all_combined-miR-306_164_1x
TCAGGTACTAGGTGGCTCT
>all_combined-miR-306_165_1x
TCAGGTACTAGATGACTCTGA
>all_combined-miR-306_166_1x
TCAGGTACTAGGCCACTCTGAC
>all_combined-miR-306_167_1x
TCAGGTACTAGGCGACTCTTAG
>all_combined-miR-306_168_1x
TCAGGCACTAGGCGACTCTGAA
>all_combined-miR-306_169_1x
TCAGTTACTAGGTTACTCTGA
>all_combined-miR-306_170_1x
TCAGGCACTAGGTGACTC
>all_combined-miR-306_171_1x
TCAGGTACTAGATGACTC
>all_combined-miR-306_172_1x
TCAGGCACTAGGTGACTCTG
>all_combined-miR-306_173_1x
TCAAGTACTAGGTGACTCTGAG
>all_combined-miR-306_174_1x
TCAGGTACTAGGGGACTATGAT
>all_combined-miR-306_175_1x
TCATGTACTAGGTGCCTCTGAA
>all_combined-miR-306_176_1x
TCAGGTAGTAGGTGACTCTGA
>all_combined-miR-306_177_1x
CCAGGTACTAGGTGACTCTGAGA
>all_combined-miR-306_178_1x
TCAGGTACTTGGTGACTCTGA
>all_combined-miR-306_179_1x
TCAGGTGCTAGGTGACTCTGAG
>all_combined-miR-306_180_1x
TCAGGTACTAGGTGACACTGAGA
>all_combined-miR-306_181_1x
TCGGGTACTAGGTGACTATGAG
>all_combined-miR-306_182_1x
TCAGGTACTAGGCGACTCTAAG
>all_combined-miR-306_183_1x
TCAGGTACTAGGTGACTCTTAAA
>all_combined-miR-306_184_1x
TCAGGTACTAGGGCACTCTGAG
>all_combined-miR-306_185_1x
TCAGGGACTAGGTGACTCTCAG
>all_combined-miR-306_186_1x
TCAGGTACTAGGCGACTCTGAA
>all_combined-miR-306_187_1x
TCAGGTACTCGGTGACTCTCA
>all_combined-miR-306_188_1x
TCAGGCACTAGGTGACTCTAA
>all_combined-miR-306_189_1x
TCAGGGACTAGGTGACTATG
>all_combined-miR-306_190_1x
ACAGGTACTAGGTGACTCTGA
>all_combined-miR-306_191_1x
TCAGGAACTAGGGGACTCTGAG
>all_combined-miR-306_192_1x
TCAGGGACTAGGTGACTCTCA
>all_combined-miR-306_193_1x
TCAGGCACTAGGCGACTCTGAG
>all_combined-miR-306_194_1x
TCAGGTACTATGTGACTCTTA
>all_combined-miR-306_195_1x
TCAGGTACTAGCTGACTCTGAT
>all_combined-miR-306_196_1x
TCAGGGACTAGGTGACTCGGAG
>all_combined-miR-306_197_1x
TCAGGTAATAGGTGATTCTGA
>all_combined-miR-306_198_1x
TCAGGTACTAGGTTACTCTTA
>all_combined-miR-306_199_1x
TCAGGTACTAGGTGACGCTGAG
>all_combined-miR-306_200_1x
GCAGGGACTAGGTGACTCTGA
>all_combined-miR-306_201_1x
AGGTACTAGGTAACTCTGA
>all_combined-miR-306_202_1x
TCAGGTACTAGGTGAATCTGAGA
>all_combined-miR-306_203_1x
TCAGGTCCTATGTGACTCTGA
>all_combined-miR-306_204_1x
TCATGTACTACGTGACTCTGA
>all_combined-miR-306_205_1x
TCGGGTACTACGTGACTCTGA
>all_combined-miR-306_206_1x
TCAGGTTCTAGGTGACTCTGA
>all_combined-miR-306_207_1x
TCAGGTACTAGTTGACTCCGA
>all_combined-miR-306_208_1x
TCAGGTACTAGGGGACTCTCA
>all_combined-miR-306_209_1x
TCAGGGACTAGGTGAATATGA
>all_combined-miR-306_210_1x
TCAGGTATTAGGTGAATCTGA
>all_combined-miR-306_211_1x
TCAGGTCCTAGGTGACTC
>all_combined-miR-306_212_1x
TCCGGTACTAGGTGACTCTGAA
>all_combined-miR-306_213_1x
TCATGTACTAGGTCACTCTGA
>all_combined-miR-306_214_1x
TCAGATACTAGGTGACTCTGAG
>all_combined-miR-306_215_1x
TCAGGCACTAGGTGACTCTGCG
>all_combined-miR-306_216_1x
AGGTACTAGGTTACTCTGAG
>all_combined-miR-306_217_1x
TCAGGTACTAGGTGACTCTGCGA
>all_combined-miR-306_218_1x
TCAGGTAATAGGTGACTCTGA
>all_combined-miR-306_219_1x
ACAGGCACTAGGTGACTCTGA
>all_combined-miR-306_220_1x
TCAGGGACTAGGTGACTCTGAA
>all_combined-miR-306_221_1x
TCAGGTACTAGGGGCCTCTGA
>all_combined-miR-306_222_1x
TCAGGCACTAGGGGACTCTCA
>all_combined-miR-306_223_1x
TCAGGGACTAGGTGCCTCTGAG
>all_combined-miR-306_224_1x
TCAGGTACTATGTGACTCTGAA
>all_combined-miR-306_225_1x
GCAGGTACTGGGTGACTCTGA
>all_combined-miR-306_226_1x
TCGGGTACCAGGTGACTCTGA
>all_combined-miR-306_227_1x
TCAGGAACTAGGTCACTCTGA
>all_combined-miR-306_228_1x
TCAGGTACTAGGTGACTATG
>all_combined-miR-306_229_1x
TCAGGAACTAGGTGACTCTCAG
>all_combined-miR-306_230_1x
TCAGGCACTAGGTGACTCTGC
>all_combined-miR-306_231_1x
TCAGGTAATAGGTGACTATGA
>all_combined-miR-306_232_1x
TCAGGTACCAGGCGACTCTGC
>all_combined-miR-306_233_1x
TCAGGCACTAGGGGACTCTGAG
>all_combined-miR-306_234_1x
TCAGGTACTAGGAGACTCTAA
>all_combined-miR-306_235_1x
TCAGGCACTAGGTGACTCTGAC
>all_combined-miR-306_236_1x
TCAGGCACTAGGGAACTCTGA
>all_combined-miR-306_237_1x
TCTGGTACTATGTGACTCTGA
>all_combined-miR-306_238_1x
TCAGGTACTAGGGGACTCTGAA
>all_combined-miR-306_239_1x
TCAGGAACTAGGTGACTCTG
>all_combined-miR-306_240_1x
TCCGGTCCTAGGTGACTCTGAG
>all_combined-miR-306_241_1x
TCAGGTACTAGGTGACTTTGAG
>all_combined-miR-306_242_1x
TCAGGTACTAGGTGACCCTG
>all_combined-miR-306_243_1x
TCAGGTACTAGTTGACTCTTA
>all_combined-miR-306_244_1x
TCAGGTACTAGGAGACTCTGC
>all_combined-miR-306_245_1x
CCAGGTACTAGGCGACTCTGAG
>all_combined-miR-306_246_1x
TCATGTACTAGGTGACTCTTAG
>all_combined-miR-306_247_1x
TCAGGTACTAGGTGACACTGA
>all_combined-miR-306_248_1x
TCAGGTCCTATGTGACTCTGAG
>all_combined-miR-306_249_1x
TCAGGTACTATGAGACTCTGA
>all_combined-miR-306_250_1x
TCAGGTACTAGGGCACTCTCA
>all_combined-miR-306_251_1x
TAAGGTACTAGGTGACACTGA
>all_combined-miR-306*_1_271x
CAGAGACGCCTCGTGCCTCAGCA
>all_combined-miR-306*_2_226x
CAGAGACGCCTCGTGCCTCAG
>all_combined-miR-306*_3_115x
AGAGACGCCTCGTGCCTCAGCA
>all_combined-miR-306*_4_84x
CAGAGACGCCTCGTGCCTCA
>all_combined-miR-306*_5_61x
CAGAGACGCCTCGTGCCTCAGC
>all_combined-miR-306*_6_16x
AGAGACGCCTCGTGCCTCAGC
>all_combined-miR-306*_7_15x
AGAGACGCCTCGTGCCTCAG
>all_combined-miR-306*_8_7x
CAGAGACGCCTCGTGCCTT
>all_combined-miR-306*_9_4x
AGAGACGCCTCGTGCCTCA
>all_combined-miR-306*_10_3x
AGAGACGCCTCGTGCCTCAGCC
>all_combined-miR-306*_11_3x
CAGAGACGCCTCGTGCCTCCG
>all_combined-miR-306*_12_3x
CAGAGACGCCTCGTGCCTCAGCC
>all_combined-miR-306*_13_3x
CAGAGACGCCTCGTGCCTCAC
>all_combined-miR-306*_14_2x
CAGAGACGCCTCGTCCCTCAG
>all_combined-miR-306*_15_1x
AAGAGACGCCTCGTGCCTCAGC
>all_combined-miR-306*_16_1x
CAGAGACGCCTCGAGCCTCAG
>all_combined-miR-306*_17_1x
CAGAGACGACTCGTGCCTCAGC
>all_combined-miR-306*_18_1x
CAGAGACGCCTCGTGCCCCAGC
>all_combined-miR-306*_19_1x
CAGAGACGCCTCGTGCCCCTG
>all_combined-miR-306*_20_1x
CAGAGACGCCTCGTGCCTTAG
>all_combined-miR-306*_21_1x
CAGAGACGCCTCGGCCCTCAG
>all_combined-miR-306*_22_1x
CAGAGACGCCTCGCGCCTCA
>all_combined-miR-306*_23_1x
CAGAGACGCCTCGTGTCTCAG
>all_combined-miR-306*_24_1x
CAGAGACGCCTCGTGCCTCTG
>all_combined-miR-306*_25_1x
CAGAGACGCCTCGGGCCTCAG
>all_combined-miR-306*_26_1x
CAGAGACGCCTCGTCCCTCAGC
>all_combined-miR-306*_27_1x
CAGAGATGCCTCGTGCCTCAG
>all_combined-miR-306*_28_1x
CAGAGACGCCTCGCGCCTCAG
>all_combined-miR-3069_1_11x
TTGAAGACTAACTACTGC
>all_combined-miR-3069_2_1x
TTGAAGACTAACTACTGCCA
>all_combined-miR-307_1_2x
TCACAACCTCCTTGAGTGAGCGAA
>all_combined-miR-307_2_1x
TCACAACCTCCTTGAGTGAGCGA
>all_combined-miR-307*_1_2x
TCACTCAACCTGGGTGTGATG
>all_combined-miR-3077*_1_3x
CTTCGGACTGGTGCGCGG
>all_combined-miR-3077*_2_2x
CGCGGACCGGTGGGCGGA
>all_combined-miR-3079_1_1x
TGTTCGGATGAGATAAGC
>all_combined-miR-308_1_164x
AATCACAGGATAATACTGCGAG
>all_combined-miR-308_2_70x
AATCACAGGATAATACTGCGA
>all_combined-miR-308_3_4x
AATCACAGGATAATACTCCGAG
>all_combined-miR-308_4_3x
AATCACAGGATAATACTGCCAG
>all_combined-miR-308_5_2x
AATCACAGGATAATACTG
>all_combined-miR-308_6_1x
AATCACAGGATAATACTGCCA
>all_combined-miR-308_7_1x
AATCACATGATAATACTGCGA
>all_combined-miR-308_8_1x
AATCACAGGATAATACTGCTAG
>all_combined-miR-308_9_1x
AATCACAGGATAATACCGCGAG
>all_combined-miR-308_10_1x
AATCACAGGATAATCCTGCGAC
>all_combined-miR-308_11_1x
AATCACAGGATAATACTTCTAG
>all_combined-miR-308_12_1x
AAGCACAGGATAATAATGCGAG
>all_combined-miR-308_13_1x
AATCACAGAATAATACTGCGAG
>all_combined-miR-308_14_1x
AATCACAGGATAATACTGCGAT
>all_combined-miR-308_15_1x
AATCACAGGATAATACTGACAG
>all_combined-miR-30;_miR-30*_1_132x
CTTTCAGTCGGATGTTTACAGC
>all_combined-miR-30;_miR-30*_2_105x
CTTTCAGTCGGATGTTTGCAGC
>all_combined-miR-30;_miR-30*_3_20x
CTGGGAGAAGGCTGTTTACTCT
>all_combined-miR-30;_miR-30*_4_17x
TTTCAGTCGGATGTTTGCAGC
>all_combined-miR-30;_miR-30*_5_9x
TTTCAGTCGGATGTTTACAGC
>all_combined-miR-30;_miR-30*_6_7x
CTTTCAGTCGGATGTTTGCAGA
>all_combined-miR-30;_miR-30*_7_6x
CTTTCAGTCGGATGTTTGCAG
>all_combined-miR-30;_miR-30*_8_5x
CTTTCAGTCGGATGTTTACAGT
>all_combined-miR-30;_miR-30*_9_5x
CTTTCAGTCGGATGTTTACAG
>all_combined-miR-30;_miR-30*_10_5x
CCTTCAGTCGGATGTTTACAG
>all_combined-miR-30;_miR-30*_11_5x
TGGGAGAAGGCTGTTTACTCT
>all_combined-miR-30;_miR-30*_12_2x
CTGGGTGAAGGCGGCTTA
>all_combined-miR-30;_miR-30*_13_2x
CTTTCAGTCGGATGTTTACATC
>all_combined-miR-30;_miR-30*_14_2x
CTTTCAGTCGGATGTTTACACC
>all_combined-miR-30;_miR-30*_15_1x
ATTTCAGTCGGATGTTTACAGC
>all_combined-miR-30;_miR-30*_16_1x
CTTTCAGTAGGATGTTTACAGC
>all_combined-miR-30;_miR-30*_17_1x
CTTTCAGTCGGCTGTTTGCAGA
>all_combined-miR-30;_miR-30*_18_1x
CTTTCAGTCGGATGTTTGCATC
>all_combined-miR-30;_miR-30*_19_1x
TGGGAGGAGGCTGTTTACTCT
>all_combined-miR-30;_miR-30*_20_1x
CTTTCAGTCGGATGTTTACCGC
>all_combined-miR-30;_miR-30*_21_1x
CTTTCAGTCGGATATTTACAGC
>all_combined-miR-30;_miR-30*_22_1x
CTTTCAGTCGGATGTTCGCAGC
>all_combined-miR-30;_miR-30*_23_1x
CTGGGAGAAGGCTGTTTGCTCT
>all_combined-miR-30;_miR-30*_24_1x
CTGGGAGAAGGCTGTTTAGTCT
>all_combined-miR-30;_miR-30*_25_1x
CTGGGAGAAGGCTGTTTACCCT
>all_combined-miR-30;_miR-30*_26_1x
GGAAGTGGATGTTTAGTG
>all_combined-miR-30;_miR-30*_27_1x
CTTTCAGTAGGATGTTTGCATC
>all_combined-miR-30;_miR-30*_28_1x
CTTTTAGTCGGATGTTTACAGC
>all_combined-miR-31_1_796600x
AGGCAAGATGTCGGCATAGCTGA
>all_combined-miR-31_2_250238x
AGGCAAGATGTCGGCATAG
>all_combined-miR-31_3_200805x
AGGCAAGATGTCGGCATAGCTG
>all_combined-miR-31_4_99641x
AGGCAAGATGTCGGCATAGCT
>all_combined-miR-31_5_60095x
AGGCAAGATGTCGGCATAGC
>all_combined-miR-31_6_15603x
AGGCAAGATGTCGGCATAGCTGAA
>all_combined-miR-31_7_15192x
AGGCAAGATGTCGGCATA
>all_combined-miR-31_8_14377x
AGGCAAGATGTCGGCATAGCTGAT
>all_combined-miR-31_9_8039x
AAGGCAAGATGTCGGCATAGCTG
>all_combined-miR-31_10_5389x
AGGCAAGATGTCGGCATAGCTGT
>all_combined-miR-31_11_3593x
AGGCAAGATGTCGGCATAGCTGAAA
>all_combined-miR-31_12_3408x
AGGCAAGATGTCGGCATCGCTGA
>all_combined-miR-31_13_3333x
AGGCAAGATGTCGGCATAGCTGATT
>all_combined-miR-31_14_3135x
AGGCAAGATGTCGGCATAGCTGC
>all_combined-miR-31_15_2987x
AGGCAAGATGTCGGCCTAGCTGA
>all_combined-miR-31_16_2868x
AGGCAAGATGTCGGCATAGCTT
>all_combined-miR-31_17_2560x
AGGCAAGATGTCGGCATAGCTTA
>all_combined-miR-31_18_2512x
AGGCAAGATGTCGGCATAGCA
>all_combined-miR-31_19_2432x
AGGCAAGATGTCGGCATAGCTCA
>all_combined-miR-31_20_2430x
AGGCAAGATGTCGGCATATCTGA
>all_combined-miR-31_21_2219x
GGCAAGATGTCGGCATAGCTGA
>all_combined-miR-31_22_1939x
AGGCAAGATGTCTGCATAGCTGA
>all_combined-miR-31_23_1911x
AGGCAAGATGTCGGCATAGTTGA
>all_combined-miR-31_24_1851x
AGGCAAGATGTCGGCATAA
>all_combined-miR-31_25_1811x
AGGCAAGATGTCGGCATAGCTA
>all_combined-miR-31_26_1648x
AAGGCAAGATGTCGGCATAGCT
>all_combined-miR-31_27_1593x
AGGCAAGATGTCGGCATACCTGA
>all_combined-miR-31_28_1577x
AGGCAAGATGTCCGCATAGCTGA
>all_combined-miR-31_29_1491x
AGGCAAGATGTCGGCATAGCCGA
>all_combined-miR-31_30_1325x
AGGCAAGATGTCAGCATAGCTGA
>all_combined-miR-31_31_1295x
AGGCAAGATGTCGGCATAGA
>all_combined-miR-31_32_1258x
AGGCAAGATGTCGGCATAGAA
>all_combined-miR-31_33_1178x
AGGCAAGATGTCGCCATAGCTGA
>all_combined-miR-31_34_1051x
AGGCAAGATGTCGGCATAGCTGAAT
>all_combined-miR-31_35_1021x
ATGCAAGATGTCGGCATAGCTGA
>all_combined-miR-31_36_837x
AGGCAAGATGTCGGCATAGATGA
>all_combined-miR-31_37_837x
AGGCAATATGTCGGCATAGCTGA
>all_combined-miR-31_38_812x
AGGCAAGATGTCGGCATAGCTGTT
>all_combined-miR-31_39_784x
AGGCAAGATGTCGGCATAGT
>all_combined-miR-31_40_738x
AGGCAAGATGTCGGCATAGCAA
>all_combined-miR-31_41_725x
AGGCAAGATGTCGGCCTAG
>all_combined-miR-31_42_719x
AGGCAAGATGTCGGCATAGCTTT
>all_combined-miR-31_43_715x
AGGCAAGATGTCGGCACAGCTGA
>all_combined-miR-31_44_695x
AGGCAAGATGTCGGCCTAGCTG
>all_combined-miR-31_45_691x
AGGCAAGATGTCGGAATAGCTGA
>all_combined-miR-31_46_690x
AGGCAAGATGTCGTCATAGCTGA
>all_combined-miR-31_47_661x
GGCAAGATGTCGGCATAGCTG
>all_combined-miR-31_48_640x
AGGCAAGATGTCGACATAGCTGA
>all_combined-miR-31_49_636x
AGGCAAGATGTCGGCATAT
>all_combined-miR-31_50_625x
AGGCAAGATGGCGGCATAGCTGA
>all_combined-miR-31_51_612x
AGGCAAGATTTCGGCATAGCTGA
>all_combined-miR-31_52_579x
AGGCAAGATGTCGGCATAGCCG
>all_combined-miR-31_53_562x
AGGCCAGATGTCGGCATAGCTGA
>all_combined-miR-31_54_553x
AGGCAAGATGTCGGCATCG
>all_combined-miR-31_55_553x
AGGCAAGATGTCGGCATAGCTGTTT
>all_combined-miR-31_56_553x
AGGCAAGATGTCGGCATAGCTC
>all_combined-miR-31_57_549x
AGGCAAGATGTCGGCATAGCTAA
>all_combined-miR-31_58_545x
AGGCAAGATGTCGGCATCGCTG
>all_combined-miR-31_59_519x
AGGCAAGATGTCTGCATAG
>all_combined-miR-31_60_515x
AGGCAAGATGTCTGCATAGCTG
>all_combined-miR-31_61_507x
AGGCAAGATGTCGGCATATCTG
>all_combined-miR-31_62_501x
AGTCAAGATGTCGGCATAGCTGA
>all_combined-miR-31_63_492x
AGGCAAGATGCCGGCATAGCTGA
>all_combined-miR-31_64_485x
AGGAAAGATGTCGGCATAGCTGA
>all_combined-miR-31_65_455x
AGGTAAGATGTCGGCATAGCTGA
>all_combined-miR-31_66_454x
AGGCAAGATGTCGGCATCGCT
>all_combined-miR-31_67_431x
GGGCAAGATGTCGGCATAGCTGA
>all_combined-miR-31_68_429x
AGGCAAGATGTCGGTATAGCTGA
>all_combined-miR-31_69_426x
AGGCAAGATGTCGGCATAGTTG
>all_combined-miR-31_70_405x
AGGCAAGATGTCAGCATAG
>all_combined-miR-31_71_401x
AGGCAAGATGTCGGCATAGTT
>all_combined-miR-31_72_391x
AGGCAAGATGTCGGCATAACTGA
>all_combined-miR-31_73_387x
AAGGCAAGATGTCGGCATAGCTGT
>all_combined-miR-31_74_385x
AGGCAAGATGTCGCCATAG
>all_combined-miR-31_75_352x
AGGCAAGATGTCCGCATAG
>all_combined-miR-31_76_345x
AGGCAAGATGTCGGCATAGCGGA
>all_combined-miR-31_77_344x
AAGGCAAGATGTCGGCATAGCTGA
>all_combined-miR-31_78_343x
AGGCAAGATGTCGGCCTAGCT
>all_combined-miR-31_79_341x
AAGGCAAGATGTCGGCATAGC
>all_combined-miR-31_80_339x
AGGCAAGATGTCCGCATAGCTG
>all_combined-miR-31_81_327x
AGGCAAGATGTCGGCATACCTG
>all_combined-miR-31_82_325x
AGGCAAGATGTCGGCATAC
>all_combined-miR-31_83_323x
ATGCAAGATGTCGGCATAG
>all_combined-miR-31_84_313x
AGGCAAGATGTCGGCATAGCTGG
>all_combined-miR-31_85_307x
AGGCAAGATGTCAGCATAGCTG
>all_combined-miR-31_86_300x
AGGCAAGATGTCGCCATAGCTG
>all_combined-miR-31_87_289x
AGGCAATATGTCGGCATAG
>all_combined-miR-31_88_283x
AGGCAAGACGTCGGCATAGCTGA
>all_combined-miR-31_89_282x
AGGCAAGATGTCGGCATT
>all_combined-miR-31_90_282x
AGGCAAGCTGTCGGCATAGCTGA
>all_combined-miR-31_91_281x
ATGCAAGATGTCGGCATAGCTG
>all_combined-miR-31_92_280x
AGGCAAGATGTCGGAATAG
>all_combined-miR-31_93_273x
AGGCAAGATCTCGGCATAGCTGA
>all_combined-miR-31_94_271x
AGGCAAGATATCGGCATAGCTGA
>all_combined-miR-31_95_270x
ACGCAAGATGTCGGCATAGCTGA
>all_combined-miR-31_96_270x
AGGCAAGATTTCGGCATAG
>all_combined-miR-31_97_269x
AGGCAAGATGTCGGCATAGCC
>all_combined-miR-31_98_268x
AGGCAAGATGTCGGCATAGCTGATA
>all_combined-miR-31_99_265x
AGGCAAGATGTCGTCATAG
>all_combined-miR-31_100_258x
AGGCAAGATGTCGGCACAG
>all_combined-miR-31_101_258x
AGGCAAGATGTCGGCATATCT
>all_combined-miR-31_102_253x
AGGCAAGATGTCGGCAGAGCTGA
>all_combined-miR-31_103_251x
AGACAAGATGTCGGCATAGCTGA
>all_combined-miR-31_104_250x
AGCCAAGATGTCGGCATAGCTGA
>all_combined-miR-31_105_245x
AGGCAAGATGTCTGCATAGCT
>all_combined-miR-31_106_237x
AGGCGAGATGTCGGCATAGCTGA
>all_combined-miR-31_107_235x
AGGCAACATGTCGGCATAGCTGA
>all_combined-miR-31_108_230x
AGGCAAGATGTCGGCATAGCTGTAT
>all_combined-miR-31_109_229x
AGGCAAGATGTCGGCATAGATG
>all_combined-miR-31_110_225x
AGGCAAGATGTCGGCATAGCTTAT
>all_combined-miR-31_111_222x
AGGCAAGATGTCGGCGTAGCTGA
>all_combined-miR-31_112_222x
AGGCAAGATGTCGCCATAGCT
>all_combined-miR-31_113_221x
AGGCACGATGTCGGCATAGCTGA
>all_combined-miR-31_114_220x
AGGCAAGATGTCGGCATAGCTGTA
>all_combined-miR-31_115_219x
AGGCAAGATGTCGGCATAGCTGAG
>all_combined-miR-31_116_210x
AGGCAAGATGTCCGCATAGCT
>all_combined-miR-31_117_203x
AGGCAAGATGTCGACATAG
>all_combined-miR-31_118_202x
AGGCAATATGTCGGCATAGCTG
>all_combined-miR-31_119_201x
AGGCAAGATGTCGGCATAGCTTTT
>all_combined-miR-31_120_199x
AGGCAAGATGGCGGCATAG
>all_combined-miR-31_121_194x
AGGCAAGATGTCGGCATG
>all_combined-miR-31_122_190x
AGGCAAGATGCCGGCATAG
>all_combined-miR-31_123_186x
AGGCAAGATGTCGGAATAGCTG
>all_combined-miR-31_124_179x
AAGGCAAGATGTCGGCATAG
>all_combined-miR-31_125_176x
AGGCAAGATGTCGGCATAGCG
>all_combined-miR-31_126_176x
AGTCAAGATGTCGGCATAG
>all_combined-miR-31_127_175x
AGGCAAGATGTCGGCACAGCTG
>all_combined-miR-31_128_174x
AGGCAAGATGTCCGCATAGC
>all_combined-miR-31_129_172x
AGGCAAGATGTCGGCATAGCGG
>all_combined-miR-31_130_171x
CGGCAAGATGTCGGCATAGCTGA
>all_combined-miR-31_131_170x
AGGCCAGATGTCGGCATAG
>all_combined-miR-31_132_166x
AGGCAAGATGTCTGCATAGC
>all_combined-miR-31_133_164x
AGGCAAGATGTCGGCATACCT
>all_combined-miR-31_134_162x
AGGCAAGATGTCGGCATCGCTGC
>all_combined-miR-31_135_161x
AGGCAAGATGTCAGCATAGCT
>all_combined-miR-31_136_159x
GGCAAGATGTCGGCATAGCTGAA
>all_combined-miR-31_137_159x
AGGTAAGATGTCGGCATAG
>all_combined-miR-31_138_159x
AGGCAAGATGTCGGCATAGCTGATC
>all_combined-miR-31_139_157x
AGGAAAGATGTCGGCATAG
>all_combined-miR-31_140_156x
AGGCAAGATGTCGGTATAG
>all_combined-miR-31_141_154x
GGCAAGATGTCGGCATAGCT
>all_combined-miR-31_142_148x
GAAGGCAAGATGTCGGCATAGCTG
>all_combined-miR-31_143_146x
AGGCAAGGTGTCGGCATAGCTGA
>all_combined-miR-31_144_146x
AAGCAAGATGTCGGCATAGCTGA
>all_combined-miR-31_145_143x
GGGCAAGATGTCGGCATAG
>all_combined-miR-31_146_143x
GGCAAGATGTCGGCATAGCTGTTT
>all_combined-miR-31_147_141x
AGGCAAGAGGTCGGCATAGCTGA
>all_combined-miR-31_148_140x
AGGCAAGATTTCGGCATAGCTG
>all_combined-miR-31_149_139x
AGGCAAGATGTCGGCCTAGC
>all_combined-miR-31_150_139x
AGGCAGGATGTCGGCATAGCTGA
>all_combined-miR-31_151_138x
AGGCAAGATGTCGACATAGCTG
>all_combined-miR-31_152_137x
AGGCAAGATGTCGGCATAACTG
>all_combined-miR-31_153_136x
AGGCAAGATGTCGGCATGGCTGA
>all_combined-miR-31_154_135x
AGGCCAGATGTCGGCATAGCTG
>all_combined-miR-31_155_133x
AGGCAAGATGTCGGCATCGC
>all_combined-miR-31_156_133x
AGGCAAGATGTCGTCATAGCTG
>all_combined-miR-31_157_128x
AGGCAAGATGTCGGCATAGAT
>all_combined-miR-31_158_126x
AGGCAAGATGTCGCCATAGC
>all_combined-miR-31_159_126x
AGGCAAGATGTCGGCAGAG
>all_combined-miR-31_160_125x
AGGCAAGATGTCGGCATAGCTAT
>all_combined-miR-31_161_125x
AGGCAAGATCTCGGCATAG
>all_combined-miR-31_162_125x
AGGCAAGATGTCGGCATAGCTGCT
>all_combined-miR-31_163_124x
AGGCAAGATGGCGGCATAGCTG
>all_combined-miR-31_164_122x
AGGCAAGATATCGGCATAG
>all_combined-miR-31_165_122x
ATGCAAGATGTCGGCATAGCT
>all_combined-miR-31_166_122x
AGGCAAGATGTCGGCACAGCT
>all_combined-miR-31_167_119x
AGGCAAGATGTCGGCATACC
>all_combined-miR-31_168_117x
AGGCAAGATGTCGGCATCGCTCA
>all_combined-miR-31_169_117x
AGGCAAGATGCCGGCATAGCTG
>all_combined-miR-31_170_115x
AGGCAAGATGTCGGCTTAGCTGA
>all_combined-miR-31_171_114x
AAGGCAAGATGTCGGCATAGCTT
>all_combined-miR-31_172_109x
AGGCAAGATGTCGGCCTCGCTGA
>all_combined-miR-31_173_109x
AGGTAAGATGTCGGCATAGCTG
>all_combined-miR-31_174_108x
AGGCAAGATGTCAGCATAGC
>all_combined-miR-31_175_106x
AGGCAAGACGTCGGCATAG
>all_combined-miR-31_176_104x
AGGCAAGATGTCGGCATAGCTTAA
>all_combined-miR-31_177_102x
AGGCAAGATGTCGGCATAGCTGTAA
>all_combined-miR-31_178_102x
AGGCAATATGTCGGCATAGCT
>all_combined-miR-31_179_101x
AGGCAAGCTGTCGGCATAG
>all_combined-miR-31_180_100x
AGACAAGATGTCGGCATAG
>all_combined-miR-31_181_95x
AGGCAAGATGACGGCATAGCTGA
>all_combined-miR-31_182_94x
GGCAAGATGTCGGCATAG
>all_combined-miR-31_183_93x
AGGAAAGATGTCGGCATAGCTG
>all_combined-miR-31_184_91x
AGGCAAGATGTCGGCCTAGCTGC
>all_combined-miR-31_185_90x
AGGCAAGATATCGGCATAGCTG
>all_combined-miR-31_186_90x
GGGCAAGATGTCGGCATAGCTG
>all_combined-miR-31_187_88x
AGGCAAGATGTCGGCATAGCAGA
>all_combined-miR-31_188_87x
AGGCAAGATGTCGGCATAGCTGTTA
>all_combined-miR-31_189_87x
AGGCAAGATGTCGGTATAGCTG
>all_combined-miR-31_190_85x
AGGCAAGATGTCGGCATATC
>all_combined-miR-31_191_85x
AGGCAAGATCTCGGCATAGCTG
>all_combined-miR-31_192_85x
AGGCAAGATGTCGGAATAGCT
>all_combined-miR-31_193_84x
AGGCAAGATGTCGACATAGCT
>all_combined-miR-31_194_84x
ATGCAAGATGTCGGCATAGC
>all_combined-miR-31_195_83x
AGGCAAGACGTCGGCATAGCTG
>all_combined-miR-31_196_83x
AGTCAAGATGTCGGCATAGCTG
>all_combined-miR-31_197_82x
AGGCAAGATTTCGGCATAGCT
>all_combined-miR-31_198_80x
AGGCAAGATGTCGGCATATCTGAA
>all_combined-miR-31_199_80x
GAAGGCAAGATGTCGGCATAGCT
>all_combined-miR-31_200_79x
AGGCAAGATGTCGGCATAGCTGCA
>all_combined-miR-31_201_79x
TGGCAAGATGTCGGCATAGCTGA
>all_combined-miR-31_202_78x
GGCAAGATGTCGGCATAGCTGT
>all_combined-miR-31_203_77x
AGGCAAGATGTCGGCATAGCTGAC
>all_combined-miR-31_204_77x
AGGCAAGATGTCGGCATAGGTGA
>all_combined-miR-31_205_76x
AGGCAAGATGGCGGCATAGCT
>all_combined-miR-31_206_75x
AGGCAACATGTCGGCATAG
>all_combined-miR-31_207_74x
GGCAAGATGTCGGCATAGCTGAT
>all_combined-miR-31_208_73x
AGGCACGATGTCGGCATAG
>all_combined-miR-31_209_73x
AGTCAAGATGTCGGCATAGCT
>all_combined-miR-31_210_73x
AGACAAGATGTCGGCATAGCTG
>all_combined-miR-31_211_72x
AGGCGAGATGTCGGCATAG
>all_combined-miR-31_212_70x
AGGCAAGATGTCCGCATCGCTGA
>all_combined-miR-31_213_70x
ACGCAAGATGTCGGCATAG
>all_combined-miR-31_214_70x
AGGCAAAATGTCGGCATAGCTGA
>all_combined-miR-31_215_69x
AGGCAAGATGTCGGCATAGCTGATG
>all_combined-miR-31_216_69x
AGCAAGATGTCGGCATAGCTGA
>all_combined-miR-31_217_69x
AGGCAAGATGTCGGCACAGC
>all_combined-miR-31_218_67x
AGGCAAGATGTCGGAATAGC
>all_combined-miR-31_219_66x
AGGCAAGATGTCGGCGTAG
>all_combined-miR-31_220_63x
AGGTAAGATGTCGGCATAGCT
>all_combined-miR-31_221_62x
GGCAAGATGTCGGCATAGCTT
>all_combined-miR-31_222_62x
AGGCAAGATGTCGGCAGAGCT
>all_combined-miR-31_223_62x
AGGCAAGATGCCGGCATAGCT
>all_combined-miR-31_224_61x
AGGCAATATGTCGGCATAGC
>all_combined-miR-31_225_61x
AGGCAAGATGTCGGCATCGCTGAT
>all_combined-miR-31_226_61x
AGGCAAGATGTCGGCATAGCTTC
>all_combined-miR-31_227_60x
AGGCAAGCTGTCGGCATAGCTG
>all_combined-miR-31_228_60x
GGCAAGATGTCGGCATAGCTGAAA
>all_combined-miR-31_229_60x
AGGCAAGATGTCTGCATATCTGA
>all_combined-miR-31_230_60x
AGGCAAGATGTCGGCAGAGCTG
>all_combined-miR-31_231_59x
AGGAAAGATGTCGGCATAGCT
>all_combined-miR-31_232_59x
AGGCCAGATGTCGGCATAGCT
>all_combined-miR-31_233_58x
AGGCAAGATGTCTGCATAGCTGAA
>all_combined-miR-31_234_57x
AGGCAAGATGTCGTCATAGCT
>all_combined-miR-31_235_57x
AGGCAAGATGTCGGTATAGCT
>all_combined-miR-31_236_57x
GGCAAGATGTCGGCATAGC
>all_combined-miR-31_237_56x
AGGCATGATGTCGGCATAGCTGA
>all_combined-miR-31_238_56x
AGGCAACATGTCGGCATAGCTG
>all_combined-miR-31_239_56x
CGGCAAGATGTCGGCATAG
>all_combined-miR-31_240_56x
AGGCAAGATGTCGGCATAGCAT
>all_combined-miR-31_241_56x
AGGCAAGATGTCCGCATAGCTCA
>all_combined-miR-31_242_55x
AGGCAAGATGTCGACATAGC
>all_combined-miR-31_243_55x
GGCAAGATGTCGGCATAGCTGATT
>all_combined-miR-31_244_55x
ACGCAAGATGTCGGCATAGCTG
>all_combined-miR-31_245_54x
AAGGCAAGATGTCGGCATAGCTA
>all_combined-miR-31_246_54x
AGGCAAGATGTCGGCATTT
>all_combined-miR-31_247_54x
AGGTAAGATGTCGGCATAGC
>all_combined-miR-31_248_53x
AGGCAAGATGTCGGGATAGCTGA
>all_combined-miR-31_249_53x
AGGCAAGATGTCGGCATAGTCG
>all_combined-miR-31_250_53x
AGGCAAGATGTCGGCGTAGCTG
>all_combined-miR-31_251_53x
AGGCAAGATGTCGGCAAAGCTGA
>all_combined-miR-31_252_53x
AGGCGAGATGTCGGCATAGCTG
>all_combined-miR-31_253_52x
AGGCAAGATGTCGGCATCGCTGAA
>all_combined-miR-31_254_52x
AGGCAAGATGTCGGCATGG
>all_combined-miR-31_255_51x
GGGCAAGATGTCGGCATAGCT
>all_combined-miR-31_256_50x
AGACAAGATGTCGGCATAGCT
>all_combined-miR-31_257_50x
AGGCACGATGTCGGCATAGCTG
>all_combined-miR-31_258_50x
AGGCAAGATGTCGGCATAACT
>all_combined-miR-31_259_50x
AGGCAAGAGGTCGGCATAG
>all_combined-miR-31_260_50x
AGGCAAGATGTCGGCATCTCTGA
>all_combined-miR-31_261_50x
AGCCAAGATGTCGGCATAGCT
>all_combined-miR-31_262_49x
AGGCAAGATGTCGTCATAGC
>all_combined-miR-31_263_49x
AGGCAAGATGTCGGCATAGCTCAA
>all_combined-miR-31_264_49x
AGGCAGGATGTCGGCATAG
>all_combined-miR-31_265_48x
AGGCAAGATGTCGGCATC
>all_combined-miR-31_266_47x
GGCAAGATGTCGGCATAGCTGCTT
>all_combined-miR-31_267_47x
AGGCAAGATGTCGGCATATCTGAT
>all_combined-miR-31_268_46x
AGGCAAGATGTCTGCATCGCTGA
>all_combined-miR-31_269_45x
AGGCAAGGTGTCGGCATAG
>all_combined-miR-31_270_45x
AGGCAAGATGGCGGCATAGC
>all_combined-miR-31_271_45x
AGGCAAGATGTCGGCATAGCCGC
>all_combined-miR-31_272_45x
AGCCAAGATGTCGGCATAG
>all_combined-miR-31_273_45x
AGGCAAGATGCCGGCATAGC
>all_combined-miR-31_274_45x
AGGCAAGATTTCGGCATAGC
>all_combined-miR-31_275_45x
AGGCAAGATCTCGGCATAGCT
>all_combined-miR-31_276_45x
AGTCAAGATGTCGGCATAGC
>all_combined-miR-31_277_44x
AGGCAAGATGTCGGCATAGCTGCTT
>all_combined-miR-31_278_43x
AGGCAAGATGTCGGCCTA
>all_combined-miR-31_279_42x
AGGCAAGATGTCGGCATACCTGAT
>all_combined-miR-31_280_42x
AGGCAAGATGTCGCCATCGCTGA
>all_combined-miR-31_281_41x
AGGCAAGATGTCGGCATAGCTCAT
>all_combined-miR-31_282_41x
AGCCAAGATGTCGGCATAGCTG
>all_combined-miR-31_283_41x
TGGCAAGATGTCGGCATAG
>all_combined-miR-31_284_41x
GGCAAGATGTCGGCATAGA
>all_combined-miR-31_285_40x
AGGCAAGATATCGGCATAGCT
>all_combined-miR-31_286_40x
AAGGCAAGATGTCGGCATA
>all_combined-miR-31_287_40x
AGGCAAGATGTCGGCATTGCTGA
>all_combined-miR-31_288_40x
AGGAAAGATGTCGGCATAGC
>all_combined-miR-31_289_40x
AGGCAAGATGTCGGCCTAGCTGAT
>all_combined-miR-31_290_40x
AGGCAAGATGTCGGCATAGCAG
>all_combined-miR-31_291_40x
GGCAAGATGTCGGCATAGCTGC
>all_combined-miR-31_292_40x
AGGCAAGATGTCCGCATAGCCGA
>all_combined-miR-31_293_39x
AGGCAAGATGTCGGCATAGGT
>all_combined-miR-31_294_39x
AAGCAAGATGTCGGCATAG
>all_combined-miR-31_295_39x
AGGCAAGATGTCGGCATAGCTGAAC
>all_combined-miR-31_296_39x
AGGCCAGATGTCGGCATAGC
>all_combined-miR-31_297_39x
AGGCAAGATGTCGTCATATCTGA
>all_combined-miR-31_298_39x
AGGCAAGATGTCGGCCTAGCCGA
>all_combined-miR-31_299_39x
AGGCAAGATGTCCGCATACCTGA
>all_combined-miR-31_300_38x
AGGCAAGATGTCCGCATA
>all_combined-miR-31_301_38x
AGGCTAGATGTCGGCATAGCTGA
>all_combined-miR-31_302_37x
AGGCGAGATGTCGGCATAGCT
>all_combined-miR-31_303_37x
AGGCAAGGTGTCGGCATAGCTG
>all_combined-miR-31_304_37x
AAGGCAAGATGTCGCCATAGCTG
>all_combined-miR-31_305_37x
AGGCAAGATGTCGGCATACCTCA
>all_combined-miR-31_306_36x
AGGCAAGATGTCGGCGTAGCT
>all_combined-miR-31_307_36x
ACGCAAGATGTCGGCATAGCT
>all_combined-miR-31_308_36x
AGGCAAGATGTTGGCATAGCTGT
>all_combined-miR-31_309_36x
CGGCAAGATGTCGGCATAGCTG
>all_combined-miR-31_310_36x
AGGCAAGATGTCGGCATAAC
>all_combined-miR-31_311_36x
AGGCAAGACGTCGGCATAGCT
>all_combined-miR-31_312_36x
AGGCAAGATGTCTGCATA
>all_combined-miR-31_313_36x
AGGCAAGATGTCCGCCTAGCTGA
>all_combined-miR-31_314_35x
AGGCAAGATGTCGGCATAGCTCC
>all_combined-miR-31_315_35x
AGGCAAGATGTCGGCATAGTTGAA
>all_combined-miR-31_316_35x
AGGCAAGATGTCGGCATAGTTT
>all_combined-miR-31_317_35x
AGGCAAGATGTCGGCATATT
>all_combined-miR-31_318_34x
AGGCAAGATGTCGGCATACCTGAA
>all_combined-miR-31_319_34x
GAAGGCAAGATGTCGGCATAG
>all_combined-miR-31_320_34x
AGGCAAGATGTCCGCATAGCTGC
>all_combined-miR-31_321_34x
AGGCAAGAGGTCGGCATAGCTG
>all_combined-miR-31_322_33x
AGGCAAGATGTCGGCCTAGCTTA
>all_combined-miR-31_323_33x
AGGCAAGATGTCGCCATAGCTGC
>all_combined-miR-31_324_33x
AGGCAAGATGTCGGCCTAGCTCA
>all_combined-miR-31_325_33x
GGGCAAGATGTCGGCATAGC
>all_combined-miR-31_326_33x
AGGCAACATGTCGGCATAGCT
>all_combined-miR-31_327_33x
AGGCAAGATGTCGGCAGAGC
>all_combined-miR-31_328_32x
AGGCCAGATGTCGGCATAGCTGC
>all_combined-miR-31_329_32x
AGGCAAGATGTCAGCATAGCTGAT
>all_combined-miR-31_330_32x
AGGGAAGATGTCGGCATAGCTGA
>all_combined-miR-31_331_31x
AGGCAAGATGTCGGCATAGTA
>all_combined-miR-31_332_31x
AAGGCAAGATGTCGGCATATCTG
>all_combined-miR-31_333_31x
AGGCAAGATGTCGGCCTAGCTGT
>all_combined-miR-31_334_31x
GAGGCAAGATGTCGGCATA
>all_combined-miR-31_335_31x
AAGGCAAGATGTCGGCATAGCTGAA
>all_combined-miR-31_336_31x
AGGCACGATGTCGGCATAGCT
>all_combined-miR-31_337_31x
GAAGGCAAGATGTCGGCATAGC
>all_combined-miR-31_338_31x
AGGCAAGATGTCGGCTTAG
>all_combined-miR-31_339_31x
AGGCAAGATGTCGGCATAGAAA
>all_combined-miR-31_340_30x
AGGCAAAATGTCGGCATAG
>all_combined-miR-31_341_30x
AGGCAAGATGTCGGCATAGTC
>all_combined-miR-31_342_30x
AGGCAAGATGTCGGCATCCCTGA
>all_combined-miR-31_343_30x
AGGCAAGATGTCGGTATAGC
>all_combined-miR-31_344_30x
AGGCAAGCTGTCGGCATAGCT
>all_combined-miR-31_345_30x
AAGCAAGATGTCGGCATAGCTG
>all_combined-miR-31_346_29x
AGGCAAGATGTCGGCTTAGCTG
>all_combined-miR-31_347_29x
AGGCAAGATGACGGCATAG
>all_combined-miR-31_348_29x
AGGCAAGATATCGGCATAGC
>all_combined-miR-31_349_29x
TGGCAAGATGTCGGCATAGCTG
>all_combined-miR-31_350_29x
AAGGCAAGATGTCGGCATAGCTTT
>all_combined-miR-31_351_29x
AGGCAGATGTCGGCATAGCTGA
>all_combined-miR-31_352_29x
AGGCAAGATGTCGGCATATCTTA
>all_combined-miR-31_353_29x
AGGCAAGATGTCTGCATAGCTGAT
>all_combined-miR-31_354_29x
AGGCAAGATGTCGGCATAGGTG
>all_combined-miR-31_355_28x
AGGCAAGATGTCTGCATAGCTTA
>all_combined-miR-31_356_28x
AGGCAAGATGTCCGCATAGCTGAT
>all_combined-miR-31_357_27x
AGGCAAGATGTCGGCATCGCCGA
>all_combined-miR-31_358_27x
ATGCAAGATGTCGGCATA
>all_combined-miR-31_359_27x
AGGCAAGATGTCGGCATAGCTTTA
>all_combined-miR-31_360_27x
AGGCAAGATGTCGGCCTAGCTGAA
>all_combined-miR-31_361_26x
AGGCAAGATGTCGGCATAGCCGAA
>all_combined-miR-31_362_26x
AGGCAAGATGTCGGCATAGG
>all_combined-miR-31_363_26x
AGGCAAGATGTCGGCATAGCTGTG
>all_combined-miR-31_364_26x
AGGCAAGGTGTCGGCATAGCT
>all_combined-miR-31_365_25x
AGGCAAGATGTCGCCATACCTGA
>all_combined-miR-31_366_25x
AAGGCAAGATGTCGGCATAGCTC
>all_combined-miR-31_367_25x
AGGCGAGATGTCGGCATAGC
>all_combined-miR-31_368_25x
GGCAAGATGTCGGCATAGCTA
>all_combined-miR-31_369_25x
AGGCAAGATGTCGGCGTAGC
>all_combined-miR-31_370_24x
AGGCAAGATGGCGGAATAGCTGA
>all_combined-miR-31_371_24x
AGGCAAGATGTCTTCATAGCTGA
>all_combined-miR-31_372_24x
AGACAAGATGTCGGCATAGC
>all_combined-miR-31_373_24x
AGGCAAGATGTCGGCATAGTTGAT
>all_combined-miR-31_374_24x
AGGCAAGATGTCGGCCTACCTGA
>all_combined-miR-31_375_23x
AGGCAAGATGTCGGCATATCTGT
>all_combined-miR-31_376_23x
AGGCAAGATGTCTGCATAGTTGA
>all_combined-miR-31_377_23x
AGGCCAGATGTCGGCATCGCTGA
>all_combined-miR-31_378_23x
AGGCAAGATGTCGGCCTCG
>all_combined-miR-31_379_23x
AGGCAAGATGTCCCCATAGCTGA
>all_combined-miR-31_380_23x
AAGGCAAGATGTCGGCATACCTG
>all_combined-miR-31_381_22x
AGGCAGGATGTCGGCATAGCTG
>all_combined-miR-31_382_22x
AGGCAAGATGTCGGCATAGCTTG
>all_combined-miR-31_383_22x
AGGCAAGAGGTCGGCATAGC
>all_combined-miR-31_384_22x
AGGCAAGATCTCGGCATAGC
>all_combined-miR-31_385_22x
AGGCAAGATGTCGGCAAAG
>all_combined-miR-31_386_22x
AGGCAAGATGTCGGCACAGCTGC
>all_combined-miR-31_387_22x
AGGCAAGATGTCTGCATATCT
>all_combined-miR-31_388_22x
AGGCAAGATGTCAGCATA
>all_combined-miR-31_389_21x
AGCAAGATGTCGGCATAGCTG
>all_combined-miR-31_390_21x
AGGCAAGATGTCGGCATTG
>all_combined-miR-31_391_21x
AGGCAAGATGTCGGCAAAGCTG
>all_combined-miR-31_392_21x
AGGCAAGATGTCGGCATAGCGA
>all_combined-miR-31_393_21x
AGGCAAGATGTCAGCCTAGCTGA
>all_combined-miR-31_394_21x
AGGCAAGATGTCGGCATAGCTGAGT
>all_combined-miR-31_395_21x
AGGCAAGATGTCGGCATAGCCT
>all_combined-miR-31_396_21x
GGCAAGATGTCGGCATAGTTGA
>all_combined-miR-31_397_21x
AGGCAAGATGTCGGCATAGCTTATT
>all_combined-miR-31_398_21x
AGGCAAGATGTCGGGATAG
>all_combined-miR-31_399_21x
GGCAAGATGTCGGCATAGCTTT
>all_combined-miR-31_400_21x
AGGCAAGATGTCGCCATA
>all_combined-miR-31_401_20x
AGGCAAGATGTCGGCATAGCCCA
>all_combined-miR-31_402_20x
AGGGAAGATGTCGGCATAGCTG
>all_combined-miR-31_403_20x
AGGCAAGATGGCGGCATAGCTGC
>all_combined-miR-31_404_20x
AGGCAAGATGTCGGCATCGCTTA
>all_combined-miR-31_405_20x
AGGCAAGATGTCAGCATAGCTGAA
>all_combined-miR-31_406_20x
AGGCAAGATGTCGGCATAAA
>all_combined-miR-31_407_20x
AGGCCCGATGTCGGCATAGCTGA
>all_combined-miR-31_408_20x
AGGCAAGATGACGGCATAGCTG
>all_combined-miR-31_409_20x
ATGCAAGATGTCGGCATAGCTGAA
>all_combined-miR-31_410_20x
AGGCAAGATGTCGTCATCGCTGA
>all_combined-miR-31_411_20x
AGGCAATATGTCGGCATAGCTGATT
>all_combined-miR-31_412_20x
AGGCAAGATGTCCGCATAGCTGAA
>all_combined-miR-31_413_20x
AGGCAAGATGTCGGCATAGCTGAAG
>all_combined-miR-31_414_20x
AGGCAAGATGTCTGCATATCTG
>all_combined-miR-31_415_19x
AGGCAAGATGTCGGCATATTTGA
>all_combined-miR-31_416_19x
AAGGCAAGATGTCCGCATAGCTG
>all_combined-miR-31_417_19x
AGGCAAGATGTCGGGATAGCTG
>all_combined-miR-31_418_19x
AAGGCAAGATGTCGGCACAGCTG
>all_combined-miR-31_419_19x
AGGCAAGATTTCGGCATAGCTGAT
>all_combined-miR-31_420_19x
AGGCAAAATGTCGGCATAGCTG
>all_combined-miR-31_421_19x
AGGCAAGATGTCGGCTTAGCT
>all_combined-miR-31_422_19x
AGGCAAGATGTCGGCCTCGCTG
>all_combined-miR-31_423_19x
AGGCAAGATGTCGGCATACCTGT
>all_combined-miR-31_424_18x
AGGCAAGACGTCGGCATAGC
>all_combined-miR-31_425_18x
AGGCAAGATGTCAGCATAGCCGA
>all_combined-miR-31_426_18x
AGGCAAGATGTCGGAATA
>all_combined-miR-31_427_18x
AGGCAAGATGTCGGCATAGCGGC
>all_combined-miR-31_428_18x
AGGCAAGATGTCGGCATATCTGAAA
>all_combined-miR-31_429_18x
AGGCAAGAAGTCGGCATAGCTGA
>all_combined-miR-31_430_18x
AGGCATGATGTCGGCATAG
>all_combined-miR-31_431_18x
AGGCAATATGTCGGCATAGCTGAT
>all_combined-miR-31_432_18x
AGGCAAGATGTCGGCATAGCTGTTC
>all_combined-miR-31_433_18x
AAGGCAAGATGTCTGCATAGCTG
>all_combined-miR-31_434_18x
CGGCAAGATGTCGGCATAGCT
>all_combined-miR-31_435_18x
AAGGCAAGATGTCGGCCTAGCTG
>all_combined-miR-31_436_18x
AGGCAAGATGTCGGCATACCTGC
>all_combined-miR-31_437_18x
AGGCAAGATGTCGGCATCGCTC
>all_combined-miR-31_438_17x
AGGCAAGATGTCGGCTTCGCTGA
>all_combined-miR-31_439_17x
AGGCAAGATGTCGTCATAGCTTA
>all_combined-miR-31_440_17x
AGGCAAGATGTCGGCATAGCTGCAA
>all_combined-miR-31_441_17x
AGGCAAGATGTCGGCCTAGCCG
>all_combined-miR-31_442_17x
AGTCAAGATGTCGGCATAGCA
>all_combined-miR-31_443_17x
AGGCAAGATGTCGGCACA
>all_combined-miR-31_444_17x
AGGCAAGATGTCGGCATAGCTAAA
>all_combined-miR-31_445_17x
AGGCAAGATGTCGGAATAGCTGAT
>all_combined-miR-31_446_17x
AGGCAAGATGTCGGCATAGCCGT
>all_combined-miR-31_447_17x
AGGCAAGATGTCGGCATACCCGA
>all_combined-miR-31_448_17x
AGGCAATATGTCGGCATA
>all_combined-miR-31_449_17x
AGGCAAGATGTCTGCATAT
>all_combined-miR-31_450_17x
AGAGGCAAGATGTCGGCAT
>all_combined-miR-31_451_17x
AGGCAAGATGGCGGCATAGCTGAA
>all_combined-miR-31_452_17x
AGGCAAGATGTCGGCATGGCTG
>all_combined-miR-31_453_17x
AGGCCAGATGTCGGCATAGCTCA
>all_combined-miR-31_454_16x
AGGCAAGGTGTCGGCATAGC
>all_combined-miR-31_455_16x
AGGCAAGATGTCTGCATAGCA
>all_combined-miR-31_456_16x
AGGCAAGATGTCGGCATCGCTGT
>all_combined-miR-31_457_16x
AGGCAAGATGTCGGCCTCGCTGC
>all_combined-miR-31_458_16x
AGGCAAGATGTCTGCCTAGCTGA
>all_combined-miR-31_459_16x
AGGCAAGATGTCGGCATAGTCGA
>all_combined-miR-31_460_16x
AGGCAAGATGTCGGCATGGCT
>all_combined-miR-31_461_16x
AAGGCAAGATGTCGGCATAGCTGAT
>all_combined-miR-31_462_16x
AGGCAAGATGTCGGCATAGCTCT
>all_combined-miR-31_463_16x
AGGCAAGATGTCGGCACAGCTCA
>all_combined-miR-31_464_16x
AAGCAAGATGTCGGCATAGCT
>all_combined-miR-31_465_16x
AGGGAAGATGTCGGCATAG
>all_combined-miR-31_466_16x
AGGCAAGATGTCGGCATAGGA
>all_combined-miR-31_467_16x
AGGCAAGCTGTCGGCATAGC
>all_combined-miR-31_468_15x
AGGCAAGATGTCTGCATAGCTGC
>all_combined-miR-31_469_15x
ATCAAGATGTCGGCATAGCTGA
>all_combined-miR-31_470_15x
AGGCCAGATGTCGGCATA
>all_combined-miR-31_471_15x
AGGCAAGATGTCGGCATAGTTTA
>all_combined-miR-31_472_15x
AGGCAAGATTTCGGCATAGCTGAA
>all_combined-miR-31_473_15x
AGGCAGGATGTCGGCATAGCT
>all_combined-miR-31_474_15x
AGGCAAGATGGCGGCATA
>all_combined-miR-31_475_15x
AGGTAAGATGTCGGCATA
>all_combined-miR-31_476_15x
AGGCAAGATGTCGGCATCGCTGATT
>all_combined-miR-31_477_15x
AGGCAAGATGTCGGCATACATGA
>all_combined-miR-31_478_15x
TGGCAAGATGTCGGCATAGCT
>all_combined-miR-31_479_15x
AGGCAAGCTGTCGGCATCGCTGA
>all_combined-miR-31_480_15x
AAGGCAAGATGTCGGCATATCT
>all_combined-miR-31_481_15x
AGGCAAGATGTCGGCATTTAT
>all_combined-miR-31_482_15x
AGGCAAGATGGCGGCATACCTGA
>all_combined-miR-31_483_15x
GGCAAGATGTCGGCCTAGCTGA
>all_combined-miR-31_484_15x
AGGCAAGATTTCGGCATAGCTT
>all_combined-miR-31_485_15x
CGGCAAGATGTCGGCATAGC
>all_combined-miR-31_486_15x
GGCAAGATGTCGGCATAGCTGTT
>all_combined-miR-31_487_15x
AGGCAAGATGTCGGCATCC
>all_combined-miR-31_488_15x
AGGCAAGATGTCGGCATATAT
>all_combined-miR-31_489_15x
AGGCAAGATGTCGCCATAGCTCA
>all_combined-miR-31_490_14x
AGGCAAGATGTCGTCATATCTG
>all_combined-miR-31_491_14x
AGGCAAGATGTCACCATAGCTGA
>all_combined-miR-31_492_14x
AGGCAAGATGTCGCCATAC
>all_combined-miR-31_493_14x
AGGCAAGATGTCGGCATCGTTGA
>all_combined-miR-31_494_14x
AGGCAAGATGTCGGCATATA
>all_combined-miR-31_495_14x
AGGCAATATGTCGGCCTAGCTGA
>all_combined-miR-31_496_14x
AGGCAAGATGTCGGCATAGAAAA
>all_combined-miR-31_497_14x
AGGCAAGATGTCGGCATACCTT
>all_combined-miR-31_498_14x
AGGCAAGAGGTCGGCATAGCT
>all_combined-miR-31_499_14x
CGGCAAGATGTCGGCCTAGCTGA
>all_combined-miR-31_500_14x
AGGCAAGATGGCGGCATAGCTCA
>all_combined-miR-31_501_14x
AGGCAATATGTCGGCATAGCTGAA
>all_combined-miR-31_502_14x
AAGGCAATATGTCGGCATAGCTG
>all_combined-miR-31_503_14x
AGGCAAGATGTCGCCATAGCTGT
>all_combined-miR-31_504_14x
AAGGCAAGATGTCGGCATAGCTGTA
>all_combined-miR-31_505_14x
CGGCAAGATGTCGGCATCGCTGA
>all_combined-miR-31_506_14x
AGGCAAGATGGCGGCATAGCTGAT
>all_combined-miR-31_507_14x
AGGCAAGATGTCCGCATAGCTGT
>all_combined-miR-31_508_14x
AGGCAAGATGTCGGCATAGCAAA
>all_combined-miR-31_509_14x
AAGTCAAGATGTCGGCATAGCTG
>all_combined-miR-31_510_14x
AGGCAAGATGTCGGAATAGCTGAA
>all_combined-miR-31_511_14x
AGGCAAGATGTCGCCATAGCTGAA
>all_combined-miR-31_512_13x
AGGCAAGATGTCGGGATAGCT
>all_combined-miR-31_513_13x
AGGCAAGATGTCGGCATAGCCGAT
>all_combined-miR-31_514_13x
AGGCAAGATGTCTTCATATCTGA
>all_combined-miR-31_515_13x
CAGGCAAGATGTCGGCATAG
>all_combined-miR-31_516_13x
AGGCAAGATGTCGACATA
>all_combined-miR-31_517_13x
AGGCAAGATGTCGGTATAGCTGAT
>all_combined-miR-31_518_13x
AAGGCAAGATGTCGGTATAGCTG
>all_combined-miR-31_519_13x
AGGCAAGATGTCGGCATGGC
>all_combined-miR-31_520_13x
AGGCAAGATGTCGGAATAGATGA
>all_combined-miR-31_521_13x
AGGCCAGATGTCGGCATAGCTGAA
>all_combined-miR-31_522_13x
AGTCAAGATGTCGGCATA
>all_combined-miR-31_523_13x
AAGGCAAGATGTCGGCATAGTTG
>all_combined-miR-31_524_13x
AGGCAAGATGTCGGCATAGCGC
>all_combined-miR-31_525_13x
AGGCAAGATGTCGGCATAGTAT
>all_combined-miR-31_526_13x
AGGCAAGATGTCGGCATCTG
>all_combined-miR-31_527_13x
AGGCAAGATGTCGGCATAGCTCATT
>all_combined-miR-31_528_13x
AGGCTAGATGTCGGCATAGCT
>all_combined-miR-31_529_13x
ATGCAAGATGTCGGCATAGCTGAT
>all_combined-miR-31_530_13x
AGGCAAGATGTCCGCATATCTGA
>all_combined-miR-31_531_13x
AGGCTAGATGTCGGCATAG
>all_combined-miR-31_532_13x
AGGCAAGATGTCGTCATAGCTGC
>all_combined-miR-31_533_13x
AGGCAAGATGTCCGCATAGCTTA
>all_combined-miR-31_534_13x
CGGCAAGATGTCGGCATAGCTGC
>all_combined-miR-31_535_13x
AGCCAAGATGTCGGCATAGC
>all_combined-miR-31_536_13x
AGGCAAGATGTCGGCATAGCTATT
>all_combined-miR-31_537_13x
AGGCAAGATGTCGGCATAGTTA
>all_combined-miR-31_538_13x
AGGCAAGATGTCGGCACCGCTGA
>all_combined-miR-31_539_13x
AGGCAAGATGTCGGCATAGCGT
>all_combined-miR-31_540_13x
AGGCAAGATGTCGGCATAGTTGT
>all_combined-miR-31_541_13x
AGGCAAGATGTCCGCATCGC
>all_combined-miR-31_542_13x
AGGCAAGATGTCCGCATCGCTG
>all_combined-miR-31_543_13x
AGGCAAGATCTCGGCATAGCTGAA
>all_combined-miR-31_544_13x
AGATGTCGGCATAGCTGA
>all_combined-miR-31_545_13x
GGCAAGATGTCGGCATAGCTGAAT
>all_combined-miR-31_546_13x
AGGCAAGATGTCGGCACCT
>all_combined-miR-31_547_13x
AGGCAAGATGTCGTCCTAGCTGA
>all_combined-miR-31_548_13x
AGCAAGATGTCGGCATAGCT
>all_combined-miR-31_549_13x
AGGCAAGTTGTCGGCATAG
>all_combined-miR-31_550_12x
AGGCAAGATGTCAGCATAGCTGT
>all_combined-miR-31_551_12x
AGGCAAGATGTCGCCATAGCTA
>all_combined-miR-31_552_12x
AAGGCAAGATGTCGGCATAGCTGTT
>all_combined-miR-31_553_12x
AGGAAAGATGTCGGCATA
>all_combined-miR-31_554_12x
AGGCAAGATGCCGGCATA
>all_combined-miR-31_555_12x
AGGCAAGATGTCGGCATAGCTTAG
>all_combined-miR-31_556_12x
AATGCAAGATGTCGGCATAGCTG
>all_combined-miR-31_557_12x
AGGCAAGATGGCGGCATAGATGA
>all_combined-miR-31_558_12x
AGGCAAGATTTCGGCATAGCTGATT
>all_combined-miR-31_559_12x
AGGCAAGATGGCGCCATAGCTGA
>all_combined-miR-31_560_12x
AAGGCAAGATGTCGGCATAGCCG
>all_combined-miR-31_561_12x
AGGCAAGATGTCGTCATA
>all_combined-miR-31_562_12x
AGGCAAGATGCCGGCATAGCTGAA
>all_combined-miR-31_563_12x
AGGCAAAATGTCGGCATAGC
>all_combined-miR-31_564_12x
AGGCAAGATGGCAGCATAGCTGA
>all_combined-miR-31_565_12x
GAAGGCAAGATGTCGGCATAGCA
>all_combined-miR-31_566_12x
AGGCAAGATGTCGGGATAGC
>all_combined-miR-31_567_12x
AGGCAAGATGTCGGCATCCCTCA
>all_combined-miR-31_568_12x
AGGCAAGATATCGGCATAGCTGT
>all_combined-miR-31_569_12x
AGGCAGGATGTCGGCATAGC
>all_combined-miR-31_570_12x
AGGCAAGATGTCGGCATAGTCGT
>all_combined-miR-31_571_12x
AGGCAAGATGTCCGCACAGCTGA
>all_combined-miR-31_572_12x
AGGCAAGATGTCGGCATCT
>all_combined-miR-31_573_12x
AGGCAATATGTCGGCATAGCTCA
>all_combined-miR-31_574_12x
AGGCAAGATGTCGGCCTAGCTGAAA
>all_combined-miR-31_575_11x
AGGCAAGATGTCGGCCTAGTTGA
>all_combined-miR-31_576_11x
AGGCACGATGTCGGCATAGC
>all_combined-miR-31_577_11x
AGGCAAGATGTCGGCACATCTGA
>all_combined-miR-31_578_11x
AGGCAAGATGTCGGCATATCTGC
>all_combined-miR-31_579_11x
AGGCAAGATGTCGCCATCGCTG
>all_combined-miR-31_580_11x
AGGCAAGATGCCGGCATAGCTGAT
>all_combined-miR-31_581_11x
AGGCAAGATGTCGGCATCGCA
>all_combined-miR-31_582_11x
AGGCAAGATGTCGCCATAGCCGA
>all_combined-miR-31_583_11x
AGGCAAGATGTCGGCCTATCTGA
>all_combined-miR-31_584_11x
AGGCAAGATGTCGGCAGAGCTCA
>all_combined-miR-31_585_11x
AGGCAAGACGTCGGCATAGCTGAT
>all_combined-miR-31_586_11x
AGGCAAGATGTCGGCATAGCTTAAT
>all_combined-miR-31_587_11x
AGGCAAGATGTCCCCATAG
>all_combined-miR-31_588_11x
AGGCAAGATGTCGGCAAAGCT
>all_combined-miR-31_589_11x
AGGCAAGATGTCGGCATCGCGGA
>all_combined-miR-31_590_11x
AGGCAAGATGTCGGCATAGCCC
>all_combined-miR-31_591_11x
AGGCAAGATGTAGGCATAGCTGT
>all_combined-miR-31_592_11x
AGGCAAGATGTCGGCATAGATGAT
>all_combined-miR-31_593_11x
AGGCAAGATGTCGGCATAGATGAA
>all_combined-miR-31_594_11x
AGGCAAGCTGTCGGCCTAGCTGA
>all_combined-miR-31_595_11x
AGGCAAGCTGTCGGCATAGCTGC
>all_combined-miR-31_596_11x
AGGAAAGATGTCGGCATAGCTGAT
>all_combined-miR-31_597_11x
GGCAATATGTCGGCATAGCTGA
>all_combined-miR-31_598_11x
AGGCAAGATGTCCACATAGCTGA
>all_combined-miR-31_599_11x
AGGCAAGATGTCGTCATAT
>all_combined-miR-31_600_11x
AGGCAAAATGTCGGCATAGCT
>all_combined-miR-31_601_11x
AGGCAAGATGTCCGCAGAGCTGA
>all_combined-miR-31_602_11x
AGGCAAGATGTCTGCATAGCTGT
>all_combined-miR-31_603_11x
AAGGCAAGATTTCGGCATAGCTG
>all_combined-miR-31_604_11x
AGGCAAGATGTCGGCATAGCTGGT
>all_combined-miR-31_605_11x
AGGCAAGATGTCGGCATACCTGAAA
>all_combined-miR-31_606_11x
AGGCAAGATGGCCGCATAGCTGA
>all_combined-miR-31_607_11x
AGGCAAGATGTCGGCATAGCTGAGA
>all_combined-miR-31_608_11x
AGGCAAGATGCCGGCATACCTGA
>all_combined-miR-31_609_11x
AGGCAAGATGGCGGCAGAGCTGA
>all_combined-miR-31_610_11x
AGGCAAGATGTCGGAATAGCTCA
>all_combined-miR-31_611_11x
AGGCAAGATGACGGCATAGC
>all_combined-miR-31_612_11x
AGGCAAGATGTCGGCATAGCTGGA
>all_combined-miR-31_613_11x
AGGCAAGATGTCAGCATACCTGA
>all_combined-miR-31_614_10x
AGGCAAGATGTCGGCCTAC
>all_combined-miR-31_615_10x
AGGCAAGATGTCAGCATAA
>all_combined-miR-31_616_10x
AGGCAAGATGTCGGCATAGCTGTAC
>all_combined-miR-31_617_10x
AGGCAAGATGTCTTCATAT
>all_combined-miR-31_618_10x
AGGCAAGATGTCGGCATTTA
>all_combined-miR-31_619_10x
AGGCAAGATGTCAGCATAGCTGAAA
>all_combined-miR-31_620_10x
AGGCAAGATGTCGGCATATCTT
>all_combined-miR-31_621_10x
AGGCAAGATGTCGGCATAGCTGTCT
>all_combined-miR-31_622_10x
AGGCCAGATGTCGGCCTAGCTGA
>all_combined-miR-31_623_10x
AGGCAAGATGTCGGCACAGCTGAA
>all_combined-miR-31_624_10x
AGGCAAGATGTCGCCCTAGCTGA
>all_combined-miR-31_625_10x
AGGCAAGATGTCGGCATACCTC
>all_combined-miR-31_626_10x
GGCAAGATGTCGGCATATCTGA
>all_combined-miR-31_627_10x
AGGTAAGATGTCGGCATAGCTGAT
>all_combined-miR-31_628_10x
AGGCAAGATGTCGGCCTAGCA
>all_combined-miR-31_629_10x
AGGCGAGATGTCGGCATAGCTGAA
>all_combined-miR-31_630_10x
AGGCAAGATGTCGGCATATCTA
>all_combined-miR-31_631_10x
AGGCAAGATGTCGGCATAGCGAA
>all_combined-miR-31_632_10x
AAGGAAAGATGTCGGCATAGCTG
>all_combined-miR-31_633_10x
ATCAAGATGTCGGCATAG
>all_combined-miR-31_634_10x
AGGCAAGATGTCGGCATAGCTCAAA
>all_combined-miR-31_635_10x
AGGCAAGATGTCGGCATACCTTA
>all_combined-miR-31_636_10x
AGGCAAGATGTCGGCCTAACTGA
>all_combined-miR-31_637_10x
AGGCAAGATGTCGGCCTAA
>all_combined-miR-31_638_10x
AGGCAAGATGTCTGCATAGCTCA
>all_combined-miR-31_639_10x
AGGCAAGATGTCGGCATCGCTCC
>all_combined-miR-31_640_10x
AGGCAAGATGTCGACATAGCTGC
>all_combined-miR-31_641_10x
ACGCAAGATGTCGGCATAGC
>all_combined-miR-31_642_10x
AGGCAAGATGTCGGCATAGCTGACA
>all_combined-miR-31_643_10x
AGGCAAGATGTCCGCCTAG
>all_combined-miR-31_644_10x
AAGGCAAGATGTCGGAATAGCTG
>all_combined-miR-31_645_10x
AGGCAAGATGTCGCCATAGCTGAT
>all_combined-miR-31_646_10x
AGGCAAGATGTCGGCATCA
>all_combined-miR-31_647_10x
AGGCAAGATGTCGGCATAGTAA
>all_combined-miR-31_648_10x
GGAAGGCAAGATGTCGGCATAGC
>all_combined-miR-31_649_10x
AGGCAAGATGTCGGCCTCGCT
>all_combined-miR-31_650_10x
AGGCAAGACGTCGGCATA
>all_combined-miR-31_651_10x
AGGCAAGATGTCGGCCTAGCTA
>all_combined-miR-31_652_10x
AGGCACGATGTCGGCCTAGCTGA
>all_combined-miR-31_653_10x
AGGCAAGATGTCGGCTTATCTGA
>all_combined-miR-31_654_9x
AAGGCAAGATGTCGGCACAGCT
>all_combined-miR-31_655_9x
AGGCAAGATGTCCGCATAGCGGA
>all_combined-miR-31_656_9x
AAGGCAAGATGTCGGCATAGCA
>all_combined-miR-31_657_9x
ATGCAAGATGTCGGCATAGCTTA
>all_combined-miR-31_658_9x
AGGCAAGATGTCCGCCTAGCTG
>all_combined-miR-31_659_9x
AGGCAAGATCTCGGCATAGCGA
>all_combined-miR-31_660_9x
GAAGGCAAGATGTCGGCATAGCTGT
>all_combined-miR-31_661_9x
AGGCAAGATGTCGACATAGCTGAA
>all_combined-miR-31_662_9x
AGGCAAGATGCCGGCATAGCTGC
>all_combined-miR-31_663_9x
AGGCAAGATGGCGGCATAGCCGA
>all_combined-miR-31_664_9x
GGGCAAGATGTCGGCATAGCTGAA
>all_combined-miR-31_665_9x
AGGCAAGATGTCGGCATAGCTGACT
>all_combined-miR-31_666_9x
AGACAAGATGTCGGCATAGCTGAA
>all_combined-miR-31_667_9x
AGGCAAGATGTCCGCATCGCTGC
>all_combined-miR-31_668_9x
AGGCAAGATGTCGGCATATCTCA
>all_combined-miR-31_669_9x
AGGCAAGATGTCGGCCTAGCTT
>all_combined-miR-31_670_9x
AGGCAAGATGTCGACACAGCTGA
>all_combined-miR-31_671_9x
AGGCAAGATGTCCGCATAGATGA
>all_combined-miR-31_672_9x
AGGCAACATGTCGGCATAGC
>all_combined-miR-31_673_9x
AGGCAAGATGACGGCATAGCT
>all_combined-miR-31_674_9x
AGGCAAGATGTCGGCACAGCCGA
>all_combined-miR-31_675_9x
AGGCAAGATGTCGGCATAGCTAAT
>all_combined-miR-31_676_9x
AGGCAATATGTCGGCATAGTTGA
>all_combined-miR-31_677_9x
AGGCAAGATGTCTTCATAG
>all_combined-miR-31_678_9x
AAGCAAGATGTCGGCATAGC
>all_combined-miR-31_679_9x
AGGCAAGATGTCAGCATCGCTGA
>all_combined-miR-31_680_9x
AGGCAAGATGTCGCCATCG
>all_combined-miR-31_681_9x
AGGCCAGATGTCGGCCTAG
>all_combined-miR-31_682_9x
AGGCAAGATGTCGGCATCTCTG
>all_combined-miR-31_683_9x
AGGCAAGATGTCGGCATCTCT
>all_combined-miR-31_684_9x
AGGCAAGATGTCGGCATATTT
>all_combined-miR-31_685_9x
AGGCAAGATGTCGGCATTTT
>all_combined-miR-31_686_9x
AGGCATGATGTCGGCATAGCT
>all_combined-miR-31_687_9x
AGGCAAGATGTCCGCATAGCTC
>all_combined-miR-31_688_9x
AAGGCAAGATGTCGGCATAGCGG
>all_combined-miR-31_689_9x
AGGCAAGATGTCTTCATATCTG
>all_combined-miR-31_690_9x
AGGCCCGCTGTCGGCATAGCTGA
>all_combined-miR-31_691_9x
AGGCAAGATGTCCGCATCG
>all_combined-miR-31_692_9x
AGGCAAGATGTCGGCATAGCTCG
>all_combined-miR-31_693_9x
AGGCAAGATGTCGTCATATCT
>all_combined-miR-31_694_9x
AGGCAAGATGTCCGCATACC
>all_combined-miR-31_695_9x
AGGCAAGATGGCGACATAGCTGA
>all_combined-miR-31_696_9x
AGGCAAGATGTCGGCATAACTGC
>all_combined-miR-31_697_8x
AGCCAAGATGTCTGCATAGCTGA
>all_combined-miR-31_698_8x
AGCCAAGATGTCGGCATAGCTGAT
>all_combined-miR-31_699_8x
AGGCAAGATGTCGGCATCCCTG
>all_combined-miR-31_700_8x
AGGCAAGATGGCGGCATAGCTT
>all_combined-miR-31_701_8x
AGGCAAGCTGTCGGCATCG
>all_combined-miR-31_702_8x
AGGCAAGATGTCAGCATAGATGA
>all_combined-miR-31_703_8x
AGGCAAGATGCCGGCCTAGCTGA
>all_combined-miR-31_704_8x
ATGCAAGATCTCGGCATAGCTGA
>all_combined-miR-31_705_8x
AGGCAAGATGTCGCCACAGCTGA
>all_combined-miR-31_706_8x
AGGCAAGATGTCGGCATAGCCGAAA
>all_combined-miR-31_707_8x
AGGCAAGATGTAGGCATAA
>all_combined-miR-31_708_8x
CGGCCAGATGTCGGCATAGCTGA
>all_combined-miR-31_709_8x
AGGCAAGATGTCGGCATTGCT
>all_combined-miR-31_710_8x
AGGCAAGATGTCGGCCTACCTG
>all_combined-miR-31_711_8x
AGGCAAGATGTCGGCACAGCTGT
>all_combined-miR-31_712_8x
AGGTAAGATGTCGGCATAGCTGAA
>all_combined-miR-31_713_8x
AGGCCAGATGTCGGCATAGCTGAT
>all_combined-miR-31_714_8x
AGGCAAGAGGTCGGCAGAG
>all_combined-miR-31_715_8x
AGGGCAAGATGTCGGCATAGCTG
>all_combined-miR-31_716_8x
GGGCAAGATGTCGGCATAGCTGAT
>all_combined-miR-31_717_8x
AGGAAAGATGTCGGCATAGCTGC
>all_combined-miR-31_718_8x
AGGCAAGATGTCGGCATAACTGAT
>all_combined-miR-31_719_8x
AGGCAAGATGTCGGCATCGATGA
>all_combined-miR-31_720_8x
AGGCAAGATGTCGGCGTAGCTGAA
>all_combined-miR-31_721_8x
AGGCAAGATGTCGCCATACCTG
>all_combined-miR-31_722_8x
AGGCAAGATGTCGGCATACCTGTT
>all_combined-miR-31_723_8x
AGGCAAGATGTCGGCATAGCCA
>all_combined-miR-31_724_8x
AGGCAAGATGTCGGCATAGCTAC
>all_combined-miR-31_725_8x
AGGCAAGATGTCTGCATATC
>all_combined-miR-31_726_8x
AAGGCAAGATGTCGGCATAGATG
>all_combined-miR-31_727_8x
AGGCAAGATGTCGTCATAGTTGA
>all_combined-miR-31_728_8x
AGGCAAGATGTCGCCATAGCTC
>all_combined-miR-31_729_8x
GAAGGCAAGATGTCGGCATA
>all_combined-miR-31_730_8x
AGGCCAGATGTCGGCATCG
>all_combined-miR-31_731_8x
AGGCAAGATGTCGGCATTGCTG
>all_combined-miR-31_732_8x
AGGCAAGATGTCGGCATAGCCGG
>all_combined-miR-31_733_8x
AGGCAAGATGTCGGCCTAGCC
>all_combined-miR-31_734_8x
AGGCAAGATGTCGGCATCGCTT
>all_combined-miR-31_735_8x
AAGGCAAGATGTCGGCATAGTTA
>all_combined-miR-31_736_8x
AGGCAAGATGTCGGCCTAGCTGATT
>all_combined-miR-31_737_8x
AGGCAAGATGTCGGCATCACTGA
>all_combined-miR-31_738_7x
ATGCAAGATGTCGGCATAA
>all_combined-miR-31_739_7x
AGGCAAGATGTCAGCATAGCTA
>all_combined-miR-31_740_7x
AGGCAAGATGTCTTCATAGCT
>all_combined-miR-31_741_7x
AGGCAAGATGTCGTCATATC
>all_combined-miR-31_742_7x
AGGCAAGATGTCGGCAGAGCGGA
>all_combined-miR-31_743_7x
AGACATGTCGGCATAGCT
>all_combined-miR-31_744_7x
AGGCAAGATGTCGGCATAGTTTAT
>all_combined-miR-31_745_7x
AGGCAAGATGTCAGCATAGCTGC
>all_combined-miR-31_746_7x
AGGCAAGATGTCGTCATAGCTA
>all_combined-miR-31_747_7x
TGGCAAGATGTCGGCATAGC
>all_combined-miR-31_748_7x
AAGGCAAGATGTCGGCATAGTT
>all_combined-miR-31_749_7x
AGGCAAGATGTCGGCCTAGATGA
>all_combined-miR-31_750_7x
GGCAAGATGTCGGCATAGCTGCT
>all_combined-miR-31_751_7x
AAGGCAAGACGTCGGCATAGCTG
>all_combined-miR-31_752_7x
AGGCAAGATGTCAGCATAGCTCA
>all_combined-miR-31_753_7x
AGGAAAGATGTCGGCATAGCTGT
>all_combined-miR-31_754_7x
AGGCAAGATGCCGCCATAGCTGA
>all_combined-miR-31_755_7x
GAAGGCAAGATGTCGGCATAGCTT
>all_combined-miR-31_756_7x
AGGCAAGATGTCGGCACAGCTGAT
>all_combined-miR-31_757_7x
AGGAAAGATGTCGGCATAGCTGAA
>all_combined-miR-31_758_7x
AGGCAAGATGTCCGCATACCTG
>all_combined-miR-31_759_7x
AGGCAAGATGTCTGCATAGCTA
>all_combined-miR-31_760_7x
AGGCAAGATGTCGACATAGCTGAT
>all_combined-miR-31_761_7x
AGGCAAGATGTCTGCATAGA
>all_combined-miR-31_762_7x
GCAAGATGTCGGCATAGCTGAAG
>all_combined-miR-31_763_7x
ATGCAAGATGTCTGCATAGCTGA
>all_combined-miR-31_764_7x
AGGCAACATGTCGGCATAGCTGAA
>all_combined-miR-31_765_7x
AGGCAAGATGTCGTCATAGCTGAA
>all_combined-miR-31_766_7x
AGGCAAGATGTCGGTATAGCTGAA
>all_combined-miR-31_767_7x
ATGCAAGATGTCGGCATCGCTGA
>all_combined-miR-31_768_7x
AGGCAAGCTGTCGGCCTAG
>all_combined-miR-31_769_7x
AGGCACGATGTCGGCATAGCTGC
>all_combined-miR-31_770_7x
AGGCAAGATGTCTGCATAGCTT
>all_combined-miR-31_771_7x
AGGCAAGATGTCGGCATAGCCTA
>all_combined-miR-31_772_7x
AGGCAAGATGTCGGACTAGCTGA
>all_combined-miR-31_773_7x
AAGGCAAGATGTCCGCATAGCT
>all_combined-miR-31_774_7x
AGGCAAGATGTCGGCATTCT
>all_combined-miR-31_775_7x
AGGCAAGATGTCGGCCTAGCTGTT
>all_combined-miR-31_776_7x
AGGCAAGACTTCGGCATAGCTGA
>all_combined-miR-31_777_7x
GGCAAGATGTCGGCATAGCTTTT
>all_combined-miR-31_778_7x
AGGCAAGATGTCGGCATTAT
>all_combined-miR-31_779_7x
AGGCAAGATGTCGCCATAGCGGA
>all_combined-miR-31_780_7x
AGCAAGATGTCGGCATAG
>all_combined-miR-31_781_7x
AGGCAAGATGGCGGCACAGCTGA
>all_combined-miR-31_782_7x
AGTCAAGATGTCGGCATAGCTGAT
>all_combined-miR-31_783_7x
AGGCAAGATGGCGGCATACCTG
>all_combined-miR-31_784_7x
GCATGAAGTCGGAATCGCT
>all_combined-miR-31_785_7x
AGGCAAGATGTCGGCAGAGCG
>all_combined-miR-31_786_7x
AGGTAAGATGTCGGCATATCTGA
>all_combined-miR-31_787_7x
AGGCAAGATGTCGGCATAGATA
>all_combined-miR-31_788_7x
AGGCAAGATGTCGGCACAGCTC
>all_combined-miR-31_789_7x
AGGCAAGATGTCGGCATTATT
>all_combined-miR-31_790_7x
AGGCAAGATGTCGGAATAGCTGT
>all_combined-miR-31_791_7x
AGGCAAGATGTCTGCATAGCTGAAA
>all_combined-miR-31_792_7x
AGGCAAGATGTCGGCATAGCCCC
>all_combined-miR-31_793_7x
AGGCAAGATGTCGGCATATCTGATT
>all_combined-miR-31_794_7x
AGGCAAGATGTCTGCATAGCTC
>all_combined-miR-31_795_7x
AGGCAAGATGGCGGAATAG
>all_combined-miR-31_796_7x
AGGCAAGATGTCGGCATAGCCGAC
>all_combined-miR-31_797_7x
AAGGCAAGATGTCAGCATAGCTG
>all_combined-miR-31_798_7x
AGGCAAGATGTCGTCATAGCTT
>all_combined-miR-31_799_7x
CGGCAAGATGTCGGCATCG
>all_combined-miR-31_800_7x
AGGCAAGATGTCCGCACAGCTG
>all_combined-miR-31_801_7x
AGGCAAGTTGTCGGCATAGC
>all_combined-miR-31_802_7x
AAGGCAAGATGCCGGCATAGCTG
>all_combined-miR-31_803_7x
AGGCAAGATGTCGGCATAGCGGAA
>all_combined-miR-31_804_7x
AGGCAAGATGTCAGCATAACTGA
>all_combined-miR-31_805_7x
AGGCAAGATGTCGGCAGACCTGA
>all_combined-miR-31_806_6x
AGGCAAGATGTCGGCGTA
>all_combined-miR-31_807_6x
AGGCAAGATGTCGACATAGCTCA
>all_combined-miR-31_808_6x
AGGCAAGATGTCGGCATGT
>all_combined-miR-31_809_6x
AGGCAAGATGTCGGCCGAGCTGA
>all_combined-miR-31_810_6x
AGGCAAGATGTCAGCATAGCTT
>all_combined-miR-31_811_6x
AGGCAAGATGTCGGCCCAGCTGA
>all_combined-miR-31_812_6x
AGGCAAGATGTCGGCATCGCCG
>all_combined-miR-31_813_6x
AGGCAAGTTGTCGGCATAGCTGA
>all_combined-miR-31_814_6x
AGGCAAGCTGTCGGCCTCGCTGA
>all_combined-miR-31_815_6x
AGGCAATATTTCGGCATAGCTGA
>all_combined-miR-31_816_6x
AGGCACGATGTCGGCATAGCTGAT
>all_combined-miR-31_817_6x
AGGCAAGATGGCAGCATAGCTG
>all_combined-miR-31_818_6x
AGGCAAGATGTCGCCATAA
>all_combined-miR-31_819_6x
AAGATGTCGGCATAGAGGC
>all_combined-miR-31_820_6x
AGGCAAGATGTCGGCATACCTAA
>all_combined-miR-31_821_6x
AGGCAAGATGTCGGCATCGCTGAAT
>all_combined-miR-31_822_6x
AGGCAAGATGTCGCCATCGCTCA
>all_combined-miR-31_823_6x
AGGCAAGATGTCCGCATCGCT
>all_combined-miR-31_824_6x
AGGCACGATGTCGGCATCG
>all_combined-miR-31_825_6x
AGGCAAGATGTCGGCATCGCTGAAA
>all_combined-miR-31_826_6x
AGGCAAGATGTCTGCATACCTGA
>all_combined-miR-31_827_6x
AGGCAAGATGTCAACATAGCTGA
>all_combined-miR-31_828_6x
CGGCAAGATGTCGGCCTAG
>all_combined-miR-31_829_6x
AGGCACGATGTCGGCATCGCTGA
>all_combined-miR-31_830_6x
CGGCAAGATGTCGGCCTAGCTG
>all_combined-miR-31_831_6x
AGGCAAGATGTCCCCATAGC
>all_combined-miR-31_832_6x
AGGCAAGATGTCCGCATAGCTGAAA
>all_combined-miR-31_833_6x
AGGCAAGATGTCGGCATCGCC
>all_combined-miR-31_834_6x
AGGCAAGATGTCGGCTTA
>all_combined-miR-31_835_6x
AAGGCAAGATGTCGCCATAGCT
>all_combined-miR-31_836_6x
ATGCAAGATGTCGGCATAGCA
>all_combined-miR-31_837_6x
ATGCAAGATGTCGGCCTAGCTGA
>all_combined-miR-31_838_6x
AGGCAAGATGTCGGCATAGCTGTC
>all_combined-miR-31_839_6x
AGGCAAGATGTCGGCATAGACG
>all_combined-miR-31_840_6x
AGGCAAGATGTCGGCATATTA
>all_combined-miR-31_841_6x
AGGCAAGCTGTCGGCATAGCTTA
>all_combined-miR-31_842_6x
AGGCAAGATGTCGGCATTA
>all_combined-miR-31_843_6x
AGGCAAGATGTCGGCATACCGGA
>all_combined-miR-31_844_6x
AGGCAAGATGACGGCCTAGCTGA
>all_combined-miR-31_845_6x
AGGCAAGATGTCGCCATAGCCG
>all_combined-miR-31_846_6x
AGGCAAGATGTCGGCATAGCTGTCG
>all_combined-miR-31_847_6x
AGGCAAGATGTCGGCATAACCG
>all_combined-miR-31_848_6x
AGGAAAGATGTCGGCATATCTGA
>all_combined-miR-31_849_6x
AGGCAAGATGTCGTCATCG
>all_combined-miR-31_850_6x
AGGCTAGATGTCGGCATAGCTG
>all_combined-miR-31_851_6x
AGGCAAGATGTCTGCATACCTG
>all_combined-miR-31_852_6x
AGGCAAGATGTCGGCATAGCGGCT
>all_combined-miR-31_853_6x
AGGCAAGATGTCGCCATAGATGA
>all_combined-miR-31_854_6x
AGGAAAGATGTCGGCATAGCTGATT
>all_combined-miR-31_855_6x
AGGGAAGATGTCGGCATAGC
>all_combined-miR-31_856_6x
AGGCAAGATGTCCGCATAGCA
>all_combined-miR-31_857_6x
AGGCAAGATGTCGGCATAGCGGG
>all_combined-miR-31_858_6x
AGGCAAGATGCCGGCACAGCTGA
>all_combined-miR-31_859_6x
AGGCAAGCTGTCGGCATAGCTGAT
>all_combined-miR-31_860_6x
AGGCAAGATGTCGGCATAGCCAG
>all_combined-miR-31_861_6x
AGGCAAGATGTCGTCATAGCTGAT
>all_combined-miR-31_862_6x
AGGCAAGATGTCGGAATAGA
>all_combined-miR-31_863_6x
AGGCAAGATGTCGGCATAGCAAAG
>all_combined-miR-31_864_6x
AGGCAAGATGTCGGCTTAGTTGA
>all_combined-miR-31_865_6x
AGGCAAGATGTCGGCATACATG
>all_combined-miR-31_866_6x
AGGCAAGATGTCGGCATAGCGCA
>all_combined-miR-31_867_6x
AGGCAAGATGTCGGCAGAGCTGC
>all_combined-miR-31_868_6x
AGGCAAGATGTCCCCATAGCTG
>all_combined-miR-31_869_6x
AGGCCCGATGTCGGCCTAGCTGA
>all_combined-miR-31_870_6x
AGGCAAGATGCCGGCATAGCTCA
>all_combined-miR-31_871_5x
AGGCAAGATGTCGGTATAA
>all_combined-miR-31_872_5x
AGGCAAGATGTCGGCATCGTTG
>all_combined-miR-31_873_5x
GGCAAGATGTCGGCATACCTGA
>all_combined-miR-31_874_5x
AGGCAAGATGTCTGCATCG
>all_combined-miR-31_875_5x
AGGCAAGAGGCCGGCATAGCTGA
>all_combined-miR-31_876_5x
AGGAAAGATGTCGGCATCGCTGA
>all_combined-miR-31_877_5x
AGGCAAGATGTCTGCTTAGCTGA
>all_combined-miR-31_878_5x
AGGCAAGATGTCGTCATAGAA
>all_combined-miR-31_879_5x
AGGCAAGATGTCGGCATCGCTAA
>all_combined-miR-31_880_5x
AGGCAAGATGTCGGCATAGATCA
>all_combined-miR-31_881_5x
AGGCAAGCTGTCGGCCTAGCTGC
>all_combined-miR-31_882_5x
AGGGAAGATGTCGGCATAGCT
>all_combined-miR-31_883_5x
AGGCAAGATGTCGGCATAGAC
>all_combined-miR-31_884_5x
AGGCATGATGTCGGCATAGCTGTG
>all_combined-miR-31_885_5x
AGGCAAGATGGCGGCATAACTGA
>all_combined-miR-31_886_5x
AGGCAAGATGTCGGCTTCTCTGA
>all_combined-miR-31_887_5x
AGGCAAGATGTCGGCAGAACTGA
>all_combined-miR-31_888_5x
AGGCAAGATGTCGGACTAG
>all_combined-miR-31_889_5x
AGGCAAGATCTCGGCATAGCTGAAT
>all_combined-miR-31_890_5x
AGGCAAGATGTCAGCCTAG
>all_combined-miR-31_891_5x
AGGCAAGATGTCGGCATCGAA
>all_combined-miR-31_892_5x
AGGCAAGATGTCGCCATCGCTGC
>all_combined-miR-31_893_5x
AGGCCAGATGTCGGCCTAGCTG
>all_combined-miR-31_894_5x
AGGCAAGCTGTCGGCATAGCTGAA
>all_combined-miR-31_895_5x
AGGCAAGATGTCGCCATATCTGA
>all_combined-miR-31_896_5x
AGGCAAGATGGCGCCATAG
>all_combined-miR-31_897_5x
AGGCAAGATGTCGGCATCGCTGCA
>all_combined-miR-31_898_5x
AAGGCAAGATGGCGGCATAGCTG
>all_combined-miR-31_899_5x
AGGCAAGATGGCGGAATAGCTG
>all_combined-miR-31_900_5x
AGGCAAGATGTCCGCATAGCTGG
>all_combined-miR-31_901_5x
AGGCAAGATGTCCGCATCGCCGA
>all_combined-miR-31_902_5x
AGGCCCGATGTCGGCATAG
>all_combined-miR-31_903_5x
ATGCAAGATGTCGGCATAGCTGT
>all_combined-miR-31_904_5x
ATGCAAGATGTCGGCATAGCTT
>all_combined-miR-31_905_5x
AGGCAAGAGGTCGGCATAGCTGAT
>all_combined-miR-31_906_5x
AAGGCAAGATGTCGGCCTAGCTGA
>all_combined-miR-31_907_5x
AGGCAAGATGTCGCCATACCT
>all_combined-miR-31_908_5x
AGGCAAGATGTCGGCAAG
>all_combined-miR-31_909_5x
AGGCAAGAGATCGGCATAG
>all_combined-miR-31_910_5x
GGAAGGCAAGATGTCGGCATAG
>all_combined-miR-31_911_5x
AGGCAAGATGGCGGCATAGCTC
>all_combined-miR-31_912_5x
AGGCAAGATGTCGGCATAGTTGAAA
>all_combined-miR-31_913_5x
AGGCAAGATGTCGGAATAGCTGATT
>all_combined-miR-31_914_5x
AAGGCAAGATGTCGACATAGCTG
>all_combined-miR-31_915_5x
AGGCAAGATGTCTGCATAGCCGA
>all_combined-miR-31_916_5x
AGGCAAGATGTCGCCATCGCT
>all_combined-miR-31_917_5x
AGGCAAGAAGTCGGCATAG
>all_combined-miR-31_918_5x
AGTCAAGATGTCGGCATAGCTGAAA
>all_combined-miR-31_919_5x
AGGCAAGATGTCGGAATAGCTC
>all_combined-miR-31_920_5x
AGGCAAGAAGTCGGCATAGCTG
>all_combined-miR-31_921_5x
AGGCAAGACGTCGGCATAGA
>all_combined-miR-31_922_5x
AGGCAAGATGCCCGCATAGC
>all_combined-miR-31_923_5x
AGCAAGATGTCGGCATAGCTGAAA
>all_combined-miR-31_924_5x
AGGCAAGATGTCTGCATAGGTGA
>all_combined-miR-31_925_5x
AGGCAAGATGTCGGCAGAGCCGA
>all_combined-miR-31_926_5x
ATGCAAGATGTCGGCATAGCTGC
>all_combined-miR-31_927_5x
CGGCACGATGTCGGCATAGCTGA
>all_combined-miR-31_928_5x
AGGCAATATGTCGGCATAGCTGT
>all_combined-miR-31_929_5x
AGGAAGATGTCGGCATAGCTGA
>all_combined-miR-31_930_5x
TGCAAGATGTCGGCATAGCTGA
>all_combined-miR-31_931_5x
AGGCAAGATGTCGGTATA
>all_combined-miR-31_932_5x
AGGCAAGATGTCAGCATAGCTAA
>all_combined-miR-31_933_5x
AGGCAAGATGTCGGCATACCTGATA
>all_combined-miR-31_934_5x
AGGCAAGATGTCCGCATAGCGG
>all_combined-miR-31_935_5x
AGGCAAGATGTCGGCATATGA
>all_combined-miR-31_936_5x
AGGCAAGATGTCGGAATAA
>all_combined-miR-31_937_5x
AGGCAAGATGCCGGCCTAGCTG
>all_combined-miR-31_938_5x
AGGCCAGATGTCCGCATAGCTGA
>all_combined-miR-31_939_5x
AGGCAAGATGTCAGCATAGCCG
>all_combined-miR-31_940_5x
AGGCGAGATGTCGGCATA
>all_combined-miR-31_941_5x
AGGCAAGATGTCGGCATATTTG
>all_combined-miR-31_942_5x
AGGCAAGATGTCAGCATAGCTGATT
>all_combined-miR-31_943_5x
AGGCAAGATGTCGGCATACCCG
>all_combined-miR-31_944_5x
AGGCAAGATTTCGGCATA
>all_combined-miR-31_945_5x
AGGCAAGATGACGGCATAGCTGAA
>all_combined-miR-31_946_5x
AGGCAAGATCTCGGCATA
>all_combined-miR-31_947_5x
AGGCAAGATCTCCGCATAGCTGA
>all_combined-miR-31_948_5x
AGGCAAGATGTCGGCATAGCATAT
>all_combined-miR-31_949_5x
AGGAAAGATGTCGGAATAGCTGA
>all_combined-miR-31_950_5x
AGGCAAGATGTCGACATAGCGGA
>all_combined-miR-31_951_5x
AGGCAAGATGTCGGCATCGA
>all_combined-miR-31_952_5x
AGGCAAGATGTCGGCAGAGCTGT
>all_combined-miR-31_953_5x
AGGCAAGATGCCGGCATAC
>all_combined-miR-31_954_5x
AGGCAATATGTCGGCATATCTGA
>all_combined-miR-31_955_5x
AGGCAAGATCTCAGCATAGCTGA
>all_combined-miR-31_956_5x
AGGCAAGATGTCTGTATAGCTGA
>all_combined-miR-31_957_5x
AGGCAAGATGTCGGCATAGCTTGA
>all_combined-miR-31_958_5x
AGGCAAGATGTCCGCATAGTTGA
>all_combined-miR-31_959_5x
AGGCAAGATGTCGGCATAGCCGATT
>all_combined-miR-31_960_5x
ATTCAAGATGTCGGCATAGCTG
>all_combined-miR-31_961_5x
AGGCAAGATGTCGTCATAGCTGT
>all_combined-miR-31_962_5x
AGGCAACATGTCGGCATAGCCGA
>all_combined-miR-31_963_5x
AGGCAAGATGTCAGCATAGCA
>all_combined-miR-31_964_5x
AGGCAAGATGTCGGCATAGATGAAA
>all_combined-miR-31_965_5x
AGGCAAGATGTCGGCACCG
>all_combined-miR-31_966_5x
AGTCAAGATGTCGGCATATCTGA
>all_combined-miR-31_967_5x
AGGCAAGATGGCGGCATATCTGA
>all_combined-miR-31_968_5x
AGGCAAGATGTCGGCATCTC
>all_combined-miR-31_969_5x
AGGCAAGATGTCCGCATAGCTT
>all_combined-miR-31_970_5x
CAGGCAAGATGTCGGCATAGCTGA
>all_combined-miR-31_971_5x
AGGCAAGATGTCGGCGTAGCTGAT
>all_combined-miR-31_972_5x
AAGGCAAGATGTCGGCATAGCTAT
>all_combined-miR-31_973_5x
AGGCAAGATGTCCGCCTAGCCGA
>all_combined-miR-31_974_5x
AGGCAATATGTCGGCATAGCTTA
>all_combined-miR-31_975_5x
AGGCAAGATGTCGGCACAGCCG
>all_combined-miR-31_976_5x
AGGCAAGATGTCGGCATAGCGCG
>all_combined-miR-31_977_5x
AGGCAAGATGTCGGCATCCCT
>all_combined-miR-31_978_5x
AGGCAAGATGTCGGCATAGTTGG
>all_combined-miR-31_979_5x
AGGCGAGATGTCGGCATAGCTGAT
>all_combined-miR-31_980_5x
AGGCAAGATGTCGGCATTCGT
>all_combined-miR-31_981_5x
AGGCAAGATGGCGGCATAGA
>all_combined-miR-31_982_5x
AGGCAAGATGTCGGCATACCC
>all_combined-miR-31_983_5x
AGGAAAGATGTCGACATAG
>all_combined-miR-31_984_5x
ATGCAAGATGTCGGCATATCTGA
>all_combined-miR-31_985_5x
AGGCAAGATGGCGGCCTAGCTGA
>all_combined-miR-31_986_5x
AGGCAAGATGTCGGCCTAGCGGA
>all_combined-miR-31_987_5x
ATGCAAGATGTCGGCATAGCTGAAA
>all_combined-miR-31_988_5x
AGGCAAGAGGTCGGCAGAGCTGA
>all_combined-miR-31_989_5x
AGGCAAGATGTCTGCATCGCT
>all_combined-miR-31_990_4x
AGGCAAGATGGCGGCATAGCCG
>all_combined-miR-31_991_4x
AGGCAAGATGTCGGCATACCTA
>all_combined-miR-31_992_4x
AAGGCCAGATGTCGGCATAGCTG
>all_combined-miR-31_993_4x
AGGCAAGAGGTCGGCATACCTGA
>all_combined-miR-31_994_4x
AAGGAAAGATGTCGGCATAGCT
>all_combined-miR-31_995_4x
ACGCAAGATGTCGGCATAGCTGAA
>all_combined-miR-31_996_4x
AGGCAAGATGTCGGCATAGCTCAAT
>all_combined-miR-31_997_4x
AGGCAAGATGTCGGCATAGCAAC
>all_combined-miR-31_998_4x
AGGCAAGATGTCTGCCTAG
>all_combined-miR-31_999_4x
GGCAAGATGTCGGCATAGCA
>all_combined-miR-31_1000_4x
AGGCAAGATGCCGGCATAGCTTA
>all_combined-miR-31_1001_4x
AGGCAAGATGTCGGCATAGCCGTT
>all_combined-miR-31_1002_4x
AGGCAAGATGTCGGCATAGACGA
>all_combined-miR-31_1003_4x
ACGCAAGATGTCGGCCTAGCTGA
>all_combined-miR-31_1004_4x
GGGCAAGATGTCGGCATA
>all_combined-miR-31_1005_4x
AGGCAAGATGTCACCATAG
>all_combined-miR-31_1006_4x
AGGCAAGATGTCGCCATAGCTT
>all_combined-miR-31_1007_4x
AGGCAACATGTCGGCATAGCTGAAA
>all_combined-miR-31_1008_4x
AGGCACGATGTCGGCCTCGCTGA
>all_combined-miR-31_1009_4x
AGGCAAGATGTCTGCATAGTTG
>all_combined-miR-31_1010_4x
AGGCAAGATGTCCGCATAGCTA
>all_combined-miR-31_1011_4x
AGGCAAGATGTCGGCCTAGA
>all_combined-miR-31_1012_4x
AGGCAAGATGTCGGCTTCG
>all_combined-miR-31_1013_4x
AGGCAAGATGTCTGCATCGCTG
>all_combined-miR-31_1014_4x
AGGCAAGATGTCGCCATAGCTTA
>all_combined-miR-31_1015_4x
GGGCAAGATGTCGGCATAA
>all_combined-miR-31_1016_4x
ACGCAAGATGTCGGCATCGCTGA
>all_combined-miR-31_1017_4x
AGGCAAGATGTCGGCACAGCTGAAA
>all_combined-miR-31_1018_4x
GGGCAAGATGTCGGCATAGCTT
>all_combined-miR-31_1019_4x
GACAAGATGTCGGCATAGCTGA
>all_combined-miR-31_1020_4x
AGGCACGATGTCGGCATAGCC
>all_combined-miR-31_1021_4x
AGGCAAGATGTCGGCATAGATGT
>all_combined-miR-31_1022_4x
AGGCAAGATGTCCGCATAGCTTT
>all_combined-miR-31_1023_4x
AGGCAAGATGTCGTCCTAG
>all_combined-miR-31_1024_4x
AAGGCAAGATGTCGTCATAGCTG
>all_combined-miR-31_1025_4x
ACGGCAAGATGTCGGCATAGCTG
>all_combined-miR-31_1026_4x
AGGCCAGATGTCGTCATAGCTGA
>all_combined-miR-31_1027_4x
AGGCCAGATGTCGGCAGAGCTGA
>all_combined-miR-31_1028_4x
AGGCAAGATGTCGGCATACTG
>all_combined-miR-31_1029_4x
AGGCAAGACGTCGGCATAGCTGT
>all_combined-miR-31_1030_4x
AGGCAAGATGGCGGCATAGCTGATT
>all_combined-miR-31_1031_4x
AGGCCAGATGTCGGCATAGCTC
>all_combined-miR-31_1032_4x
AGGCAAGATGTCGGTATAGCTGAAA
>all_combined-miR-31_1033_4x
AGGCAAGATGTCTGCATAGCTGATT
>all_combined-miR-31_1034_4x
AGGCAAGATGTCTGCACAGCTGA
>all_combined-miR-31_1035_4x
AGGCAAGATGTCGGCCTCGC
>all_combined-miR-31_1036_4x
AGGCCAGATGTCGGCATAGCTGT
>all_combined-miR-31_1037_4x
AGGAAAGATGTCGGCATAGCTTA
>all_combined-miR-31_1038_4x
AGGCAAGATTTCGGCATAGCTCA
>all_combined-miR-31_1039_4x
AGGCAAGATGTCCGCATAGCCG
>all_combined-miR-31_1040_4x
CGGCAAGATGTCGGCATATCTGA
>all_combined-miR-31_1041_4x
AGGCAAGATGTCGTCCTAGCTG
>all_combined-miR-31_1042_4x
AGGCAAGATGTCGGCCCAG
>all_combined-miR-31_1043_4x
AGGCAAGGTGTCGGCATA
>all_combined-miR-31_1044_4x
AGGCAAGATGACGGCATA
>all_combined-miR-31_1045_4x
AGGCAAGATGGCGGCACAG
>all_combined-miR-31_1046_4x
AGGCAAGATGTCTGCATATTTG
>all_combined-miR-31_1047_4x
AGGCAAGATGTCGGCATAGTTGC
>all_combined-miR-31_1048_4x
AGGCAAGCTGTCGGCATAGCTGT
>all_combined-miR-31_1049_4x
AGGCAAGATGTCGGCATAGCAGC
>all_combined-miR-31_1050_4x
AGGCAACATGTCGGCACAGCTGA
>all_combined-miR-31_1051_4x
TAGGCAAGATGTCGGCATAGC
>all_combined-miR-31_1052_4x
AGGCAACATGTCGGCCTAG
>all_combined-miR-31_1053_4x
AGGTAAGATGTCGGCATCGCTGA
>all_combined-miR-31_1054_4x
AGGCAAGATGTCGGCACAGCA
>all_combined-miR-31_1055_4x
AGGCAAGATGTCCGCATAGCTAA
>all_combined-miR-31_1056_4x
AGGCAAGACGTCCGCATAGCTGA
>all_combined-miR-31_1057_4x
AGGCAAGATGGCGGCATAGCTAA
>all_combined-miR-31_1058_4x
AGCCAAGATGTCGGCATACCTGA
>all_combined-miR-31_1059_4x
AGGTAAGATGTCGGCATAGCTGATT
>all_combined-miR-31_1060_4x
AGGCAAGATGTCGGCATAGTTAA
>all_combined-miR-31_1061_4x
AGGCAAGATGTCGGCATACCTGATT
>all_combined-miR-31_1062_4x
AGGCAAGATGTCAGAATAGCTGA
>all_combined-miR-31_1063_4x
ATGCAAGATGTCGGCATCG
>all_combined-miR-31_1064_4x
AGGCAAGATGTCGGCATAGCTTAAA
>all_combined-miR-31_1065_4x
GGCAAGATGTCGGCATAGCTGCCT
>all_combined-miR-31_1066_4x
AGGCAAGATGTCGCCACAG
>all_combined-miR-31_1067_4x
AGGCAAGATGTCGACATAGCTAA
>all_combined-miR-31_1068_4x
AGGCAAGATGTCGACATAGTTGA
>all_combined-miR-31_1069_4x
AGGCAAGATGACGGCATAGCTGT
>all_combined-miR-31_1070_4x
AGGCAAGATGTCGGCATTGC
>all_combined-miR-31_1071_4x
GGCAAGATGTCGGCATAGTTT
>all_combined-miR-31_1072_4x
AGGCAAGATGTCGGCATAGATTA
>all_combined-miR-31_1073_4x
AAGGCAAGATGTCGGCACAGCTGT
>all_combined-miR-31_1074_4x
AGGCAAGATGTCGGCATCGCTGG
>all_combined-miR-31_1075_4x
AGGCAAGATGTCGGCATAGCTAATT
>all_combined-miR-31_1076_4x
AGGCAAGATGTCTGCATAGATGA
>all_combined-miR-31_1077_4x
AGACAAGATGTCGGCATAGCTGAT
>all_combined-miR-31_1078_4x
AGGCAAGATGTCCGCATAACTGA
>all_combined-miR-31_1079_4x
AGGCCCGATGTCGGCATAGCTG
>all_combined-miR-31_1080_4x
AGGCAAGATGTCGGCACAGCTT
>all_combined-miR-31_1081_4x
AGGCAAGATGTCGGCCTAGCTGG
>all_combined-miR-31_1082_4x
AGGCAAGATGTCGGCATAGCTGCAT
>all_combined-miR-31_1083_4x
AGGCAAGATGGCGGCATAC
>all_combined-miR-31_1084_4x
AGGCAAGATGTCGGCCTAACT
>all_combined-miR-31_1085_4x
AGTCAAGATGTCGGCATAGCTCA
>all_combined-miR-31_1086_4x
AGGCACGATGTCGGCATATCTGA
>all_combined-miR-31_1087_4x
AGCCAAGATGTCGGCATAGCTTA
>all_combined-miR-31_1088_4x
AGGCAAGATGTCGGCATAGCCGATC
>all_combined-miR-31_1089_4x
AGGCACGATGTCGGCCTAGCT
>all_combined-miR-31_1090_4x
AGGCAAGATGTCGCAATAGCTGA
>all_combined-miR-31_1091_4x
AGGCAAGATGTCGGCAAAGC
>all_combined-miR-31_1092_4x
AAGGCAAGATGTCGGCATAGCTTAC
>all_combined-miR-31_1093_4x
AGGCAAGCTGTCGGCATA
>all_combined-miR-31_1094_4x
AGGCAAGATGTCGGAATAGATG
>all_combined-miR-31_1095_4x
CGGCAAGATGTCGGCATAGCTTA
>all_combined-miR-31_1096_4x
AGGCAAGATGTCGGCATAACTGAA
>all_combined-miR-31_1097_4x
AGGCAAGATGTCGGCATAACCGA
>all_combined-miR-31_1098_4x
AGGCAAGATGTCGTCATCTCTGA
>all_combined-miR-31_1099_4x
AAGGCAAGATGTCTGCATAGCT
>all_combined-miR-31_1100_4x
AGGCAAGAGGTCGGCATAGCTCA
>all_combined-miR-31_1101_4x
AGGCAAGATGCCGGCATACCTG
>all_combined-miR-31_1102_4x
ATGCAAGATGTCGGCATACCTGA
>all_combined-miR-31_1103_4x
AGGCAAGATGTCTGCATAA
>all_combined-miR-31_1104_4x
AGGCACGATGTCGGCCTAG
>all_combined-miR-31_1105_4x
AGGCAAGATGTCGGCATAGCCAA
>all_combined-miR-31_1106_4x
AGGCAAGATGTCGGCATCGTT
>all_combined-miR-31_1107_4x
AGGCAAGATGTCGGCAGAGCGG
>all_combined-miR-31_1108_4x
AGGCAAGATGTCGGCATCGCTGTT
>all_combined-miR-31_1109_4x
AGGCAAGATGTCGGCATAGATT
>all_combined-miR-31_1110_4x
AGGCAAGATGTCGGAATAGCTGAAA
>all_combined-miR-31_1111_4x
AGGCCAGATGTCGGCATCGCTG
>all_combined-miR-31_1112_4x
AGGCAAGATGTCGGCCTAT
>all_combined-miR-31_1113_4x
AGGCAAGATGCCGGCAGAGCTGA
>all_combined-miR-31_1114_4x
CGGCACGATGTCGGCATAG
>all_combined-miR-31_1115_4x
AGGCAAGATGTCGGCACACC
>all_combined-miR-31_1116_4x
CAAGATGTCGGCATAGCTGAAA
>all_combined-miR-31_1117_4x
AGGCAAGATGTCGGCATCTCA
>all_combined-miR-31_1118_4x
AGGCAAGATGTCAGCCTAGCTG
>all_combined-miR-31_1119_4x
AGGCAAGATGTCCGCATAGATG
>all_combined-miR-31_1120_4x
AGGCAAGATGTCAGCATAGA
>all_combined-miR-31_1121_4x
AGGCAAGATGTCAGCATAGCTTA
>all_combined-miR-31_1122_4x
AGGCAAGATTTCTGCATAGCTGA
>all_combined-miR-31_1123_4x
AGGCAAGCTGTCGGCATCGCTG
>all_combined-miR-31_1124_4x
AGGCAAGATGTCGTCATAGCTGATT
>all_combined-miR-31_1125_4x
AGGCAAGATGCCGGCATAGCGGA
>all_combined-miR-31_1126_4x
AGTCAAGACGTCGGCATAG
>all_combined-miR-31_1127_4x
AGGCAAGATGTCGGCAAAA
>all_combined-miR-31_1128_4x
CGGCAAGATGTCGGCACAGCTGA
>all_combined-miR-31_1129_4x
AGGCAAGATGTCGGCATAGCGGT
>all_combined-miR-31_1130_4x
AGGCAAGATGTCGGCATAGAGAA
>all_combined-miR-31_1131_4x
AGGCAAGATATCGGCATAGCTGAT
>all_combined-miR-31_1132_4x
AGGCAAGATGTCGGCATCGCCGC
>all_combined-miR-31_1133_4x
AGGCAAGATGGCCGCATAGC
>all_combined-miR-31_1134_4x
AGGCAAGATGGCGGCATAGCTGAAA
>all_combined-miR-31_1135_4x
AGTCAAGATGTCGGCATAGCTGAA
>all_combined-miR-31_1136_4x
AGGCAAGATGTCGGCATATCTAA
>all_combined-miR-31_1137_4x
GGCAAGATGTCGGCATAGCCGA
>all_combined-miR-31_1138_4x
TGGCAAGATGTCGGCATAGCTGAT
>all_combined-miR-31_1139_4x
AGGCAAGACGTCGGCATCGCTGA
>all_combined-miR-31_1140_4x
GGCAAGATGTCTGCATAGCTGA
>all_combined-miR-31_1141_4x
ATGCAAGATGTCGGCATAGCTGATT
>all_combined-miR-31_1142_4x
AGGCAAGATGTCCGCATACCCGA
>all_combined-miR-31_1143_4x
AGGCAGGATGTCGGCATAGCTGC
>all_combined-miR-31_1144_4x
AGGCAAGATGTCTGCCTAGCTG
>all_combined-miR-31_1145_4x
AGGCAAGATGGCGGCATAGCGGA
>all_combined-miR-31_1146_4x
AAGGCAAGATGTCGGCATCGCTG
>all_combined-miR-31_1147_4x
AGGCAAGATGGCAGAATAGCTGA
>all_combined-miR-31_1148_4x
GGCAAGATGTCGGCATAGCTTA
>all_combined-miR-31_1149_4x
AAGCAAGATGTCGGCATAGCTGAT
>all_combined-miR-31_1150_4x
AGGCAAGCTGTCGGCATCTCTGA
>all_combined-miR-31_1151_4x
AGGCAAGATTTCGGCATAGCTGAAA
>all_combined-miR-31_1152_4x
GGCAAGATGTCGGCATACCTGAT
>all_combined-miR-31_1153_4x
AGGCAAGATGTCGGCATCCC
>all_combined-miR-31_1154_4x
AGGCCAGATGTCGCCATAGCTG
>all_combined-miR-31_1155_4x
AGGCAAGATGTCGGCCTAACTG
>all_combined-miR-31_1156_4x
AGGCAAGATGTCGGCATTCCTGA
>all_combined-miR-31_1157_4x
AGGCAAGATTTCAGCATAGCTGA
>all_combined-miR-31_1158_4x
AGGCAATATGTCGGCATAGCTGC
>all_combined-miR-31_1159_4x
AGGCAAGATGTCGGCATATAA
>all_combined-miR-31_1160_4x
AGGCAAGATGTCGGCAGAGATGA
>all_combined-miR-31_1161_3x
CGGCAAGATGTCGGCATA
>all_combined-miR-31_1162_3x
AGGCAAGATGTCAGCATAGCTC
>all_combined-miR-31_1163_3x
AGGCAAGATGTCTGCATAGCTGAAT
>all_combined-miR-31_1164_3x
AAGACAAGATGTCGGCATAGCTG
>all_combined-miR-31_1165_3x
AGGCAAGATGTCCGCATCTCTGA
>all_combined-miR-31_1166_3x
AGGCAAGATGTCAGCCTACCTGA
>all_combined-miR-31_1167_3x
AGGCAATATGTCGGCATAGCTTAA
>all_combined-miR-31_1168_3x
AGGCAAGATGTCGGGATAGATGA
>all_combined-miR-31_1169_3x
AGGCAAGATGTCCGCCTCGCTGA
>all_combined-miR-31_1170_3x
AGGCAAGATGTCGGCATAGATGG
>all_combined-miR-31_1171_3x
AGGCAAGATGTCGGCACACCTGA
>all_combined-miR-31_1172_3x
AGGCAAGATGTCGCCATAGCA
>all_combined-miR-31_1173_3x
AGGCAAGATGTCGCCCTAGCTG
>all_combined-miR-31_1174_3x
CGGCAAGCTGTCGGCATAGCTG
>all_combined-miR-31_1175_3x
AAGCAAGATGTCGGCATAGCTGC
>all_combined-miR-31_1176_3x
GGAAGGCAAGATGTCGGCATA
>all_combined-miR-31_1177_3x
AAGGCAAGCTGTCGGCATAGCTG
>all_combined-miR-31_1178_3x
AGGCAAGATGTCAGCATATCTGA
>all_combined-miR-31_1179_3x
AAGGCAAGATGTCGGCATAGTTGA
>all_combined-miR-31_1180_3x
AGGCAAGATGTCGCCATAACTG
>all_combined-miR-31_1181_3x
AGGCAAGATGTCGGCATAGCCCAC
>all_combined-miR-31_1182_3x
AGGCAAGATGTCTTCATAGCTG
>all_combined-miR-31_1183_3x
GCAAGATGTCGGCATAGCTTT
>all_combined-miR-31_1184_3x
AGGCAAGATGTCGTCATACCTGA
>all_combined-miR-31_1185_3x
AGGCAAGATGTCGGCCTACCT
>all_combined-miR-31_1186_3x
AGGCAAGACGTCGGCACAGCTGA
>all_combined-miR-31_1187_3x
AGTCAAGATGTCTGCATAGCTGA
>all_combined-miR-31_1188_3x
AGGCAAGATGGCGGCATACCT
>all_combined-miR-31_1189_3x
AGGCAAGACGTCGGCCTAGCTGA
>all_combined-miR-31_1190_3x
AGGCAAGATGGCGGCATACCTCA
>all_combined-miR-31_1191_3x
AGGCACGATGTCGGCATAGCCGA
>all_combined-miR-31_1192_3x
AGGCAAGATGTCGTCATCGCT
>all_combined-miR-31_1193_3x
AGGCAAGATGTCGGCATAGATAA
>all_combined-miR-31_1194_3x
AGGCAAGATGTCGGCATAGCACA
>all_combined-miR-31_1195_3x
AGGCAAGATGCCGGCCTAGCCGA
>all_combined-miR-31_1196_3x
CGGCAAGATGTCGTCATAGCTGA
>all_combined-miR-31_1197_3x
AAGGCAAGATGTAGGCATAGCTGT
>all_combined-miR-31_1198_3x
ACAAGATGTCGGCATATCTGA
>all_combined-miR-31_1199_3x
CGGCAAGCTGTCGGCATAG
>all_combined-miR-31_1200_3x
AGGCAAGATGTCCGCATAGCTCC
>all_combined-miR-31_1201_3x
AGGCAAGATGTCAGCATAGATG
>all_combined-miR-31_1202_3x
ACGCAAGATGTCCGCATAGCTGA
>all_combined-miR-31_1203_3x
GGCAAGATGTCGGCATAGCTGAG
>all_combined-miR-31_1204_3x
AAGCAAGATGTCGGCATAGCTGAAT
>all_combined-miR-31_1205_3x
GGCAAGATGTCGGCATAACTGA
>all_combined-miR-31_1206_3x
AGGCAAGATGTCGACATAGCTTA
>all_combined-miR-31_1207_3x
AGGCAAGATGTCTCCATAGCTGA
>all_combined-miR-31_1208_3x
AGGCAAGATGTCGGAAGAGCTGA
>all_combined-miR-31_1209_3x
CGGCAAGCTGTCGGCATAGCTGA
>all_combined-miR-31_1210_3x
AGGCAAGACGTCGGCATAGCTGAA
>all_combined-miR-31_1211_3x
AGGAAAGATGTCGGCATAC
>all_combined-miR-31_1212_3x
AGGCCAGATGTCGGCCTCGCTGA
>all_combined-miR-31_1213_3x
AGACAAGATGTCGGCATAGCTGC
>all_combined-miR-31_1214_3x
AGGCAAGATGTCTGCATAGT
>all_combined-miR-31_1215_3x
AGGCCAGATGTCGGCATAGCCGA
>all_combined-miR-31_1216_3x
AGGCAAGAGGTCGGCAGAGCT
>all_combined-miR-31_1217_3x
AGGAAAGATGTCGGCATAGCTC
>all_combined-miR-31_1218_3x
AGGCAAGATGTCGGCATCCCTGC
>all_combined-miR-31_1219_3x
AGGCAAGATGTCGGAACAGCTGA
>all_combined-miR-31_1220_3x
AGGCAAGATGTCGGCATCGCGGC
>all_combined-miR-31_1221_3x
AGGCAAGCTGTCGGCCTAGCT
>all_combined-miR-31_1222_3x
AGGCAAGATGTCGTCTTAGCTGA
>all_combined-miR-31_1223_3x
AGGCCAGATGTCGGCATAGCTGAAA
>all_combined-miR-31_1224_3x
AGGCAAGATGTCTGCATAGCTAA
>all_combined-miR-31_1225_3x
AAGGCAAGATGTCGGCGTAGCTG
>all_combined-miR-31_1226_3x
AGGCAAGATGTCGGAATACCTG
>all_combined-miR-31_1227_3x
AGGCAAGATGCAGGCATAGCTGA
>all_combined-miR-31_1228_3x
AGGCAAGATGTCGGAATAGCTGG
>all_combined-miR-31_1229_3x
AGGCAAGATGTCGGCATAGTTCA
>all_combined-miR-31_1230_3x
AGGCAAGATGTCGGCATCGCTGCT
>all_combined-miR-31_1231_3x
AAGGCAAGATGTCGCCATAGCTGT
>all_combined-miR-31_1232_3x
AAGCAAGATGTCCGCATAG
>all_combined-miR-31_1233_3x
AGGCAAGATGTCGGCACAGCTGCT
>all_combined-miR-31_1234_3x
AGGCAATATGCCGGCATAGCTGA
>all_combined-miR-31_1235_3x
GCAAGATGTCGGCATAGCTGA
>all_combined-miR-31_1236_3x
AGGCAAGATGTCGGCTTAGCTGT
>all_combined-miR-31_1237_3x
AGGTAAGATGTCGGCATAGCTGT
>all_combined-miR-31_1238_3x
AGGCAAGATGTCGCCATAGCTAA
>all_combined-miR-31_1239_3x
AGGCAAGATGTCCGCATAGCTGATT
>all_combined-miR-31_1240_3x
AGGCAAGCTGTCGGCATCGCTGC
>all_combined-miR-31_1241_3x
AGGCAAGATGTCGGCACAGCTGATT
>all_combined-miR-31_1242_3x
AGGCAATATGTCGGAATAGCTGA
>all_combined-miR-31_1243_3x
AGGCAAGATGTCGGCAGA
>all_combined-miR-31_1244_3x
AGGCAAGATGCCAGCATAG
>all_combined-miR-31_1245_3x
AAGGCAAGATGTCGGCACAGCTC
>all_combined-miR-31_1246_3x
AGGCAAGATGTCTGCATAACT
>all_combined-miR-31_1247_3x
AGGCAAGATGCCGGCATCGCTGA
>all_combined-miR-31_1248_3x
AGGCAAGATGTCGGCAGATCTGA
>all_combined-miR-31_1249_3x
AGGCATGATGTCGGCATAGCTG
>all_combined-miR-31_1250_3x
GGCAGGCAAGATGTCGGCATAG
>all_combined-miR-31_1251_3x
AGGCAAGATGCCGGCATAGCCG
>all_combined-miR-31_1252_3x
GGCAAGATGTCGGCATAGCTC
>all_combined-miR-31_1253_3x
AGGCAAGATGCCGGCATCGCT
>all_combined-miR-31_1254_3x
AGGCAAGATGCCTGCATAGCTGA
>all_combined-miR-31_1255_3x
AGGCAAGCTGTCGGCATC
>all_combined-miR-31_1256_3x
AGGCAAAATGTCGGCATA
>all_combined-miR-31_1257_3x
AGGCAAGCTGTCGGCATCGC
>all_combined-miR-31_1258_3x
AGGCAAGATGCCGGCATAGCTT
>all_combined-miR-31_1259_3x
AGGCAAGCTGTCGGCCTAGCTG
>all_combined-miR-31_1260_3x
ACGCAAGATGTCGGCATAGCTCA
>all_combined-miR-31_1261_3x
CAGGCAAGATGTCGGCATAGC
>all_combined-miR-31_1262_3x
AGGCAAGATGTCGGCATAGCTGTGT
>all_combined-miR-31_1263_3x
AGGCAAGATGGCGGCATACCCGA
>all_combined-miR-31_1264_3x
AGGCAAGATGTCTGCATCGC
>all_combined-miR-31_1265_3x
AGGCAAGATGTCACCATAGCTG
>all_combined-miR-31_1266_3x
AGGCAAGATATCCGCATAGCTGA
>all_combined-miR-31_1267_3x
AGGTAAGATGTCGGCATAGCTGAAA
>all_combined-miR-31_1268_3x
AGACAAGATGTCGGCATCGCT
>all_combined-miR-31_1269_3x
AGGCAAGATGTCGTCATAGCTC
>all_combined-miR-31_1270_3x
AGGCAAGATGGCGGCATAGCTGAAT
>all_combined-miR-31_1271_3x
AGGCAAGATTTCGGCATAGCTGC
>all_combined-miR-31_1272_3x
AGGCAAGATGTCGGAATAGCCGA
>all_combined-miR-31_1273_3x
AAGGCAAGATGTCTCCATAGCTG
>all_combined-miR-31_1274_3x
GAAGGCAAGATGTCGGCATAGCTGA
>all_combined-miR-31_1275_3x
AGGCAAGAGGTCGGCCTAGCTGA
>all_combined-miR-31_1276_3x
ATGCAAGATGTCGGCATAGCTC
>all_combined-miR-31_1277_3x
AGGCAAGATGTCGGCATGGCTGAA
>all_combined-miR-31_1278_3x
AGGCAAGATGTCGGCTTAGCTCA
>all_combined-miR-31_1279_3x
AGGCAAGAGGTCGGCACAGCTGA
>all_combined-miR-31_1280_3x
AGGCAAGATGTCCGCATAA
>all_combined-miR-31_1281_3x
AGGCAAGATGGCGGAATAGC
>all_combined-miR-31_1282_3x
AGGCAAGATGTCGGCATAGCTGTTG
>all_combined-miR-31_1283_3x
AGGCCAGATGTCGGCATAGCGGA
>all_combined-miR-31_1284_3x
AAGGCAAGATGTCGGCATAACT
>all_combined-miR-31_1285_3x
AGGCAAGATGTCGGCATATATGA
>all_combined-miR-31_1286_3x
AGGCAAGATGTCGGCATCGT
>all_combined-miR-31_1287_3x
AGGCAAGATGTCGGCATAGTGGA
>all_combined-miR-31_1288_3x
AGGCAGGATGTCGGCCTAGCTGA
>all_combined-miR-31_1289_3x
AAGGCAAGATGTCGGCATATCTGA
>all_combined-miR-31_1290_3x
AGGAAAGATGTCGGCCTAGCTGA
>all_combined-miR-31_1291_3x
AGGCAAGATGTCGTCTTAG
>all_combined-miR-31_1292_3x
AGGCAAGATGTCGGCATAGCTCAC
>all_combined-miR-31_1293_3x
AGGCAAGCTGTCGCCATAGCTGA
>all_combined-miR-31_1294_3x
AGGCAAGATGTCGCCATAGT
>all_combined-miR-31_1295_3x
AGGCCAGATGTCCGCATCGCTGA
>all_combined-miR-31_1296_3x
AGGCAAGATGTCGGCCTAACCGA
>all_combined-miR-31_1297_3x
AGGCAAGATGTCCGCATAGCC
>all_combined-miR-31_1298_3x
AGGCAAGATGGCGGCATAGCA
>all_combined-miR-31_1299_3x
AGGCAAGATGTCGGCACAGCC
>all_combined-miR-31_1300_3x
AGGCAAGATGTCGCCATAGTTGA
>all_combined-miR-31_1301_3x
AGGCAAGATGTCAGCATAGAA
>all_combined-miR-31_1302_3x
AGGAAAGATGTCGGCATAGATGA
>all_combined-miR-31_1303_3x
AGGCAAGATGTCTGCATAGAA
>all_combined-miR-31_1304_3x
AGGCCAGATGTCTGCATCG
>all_combined-miR-31_1305_3x
AGGCAAGATGTCGGTGTAGCTGA
>all_combined-miR-31_1306_3x
AGGCAAGATGTCCTCATAGCTGA
>all_combined-miR-31_1307_3x
GGGCAAGATGTCGGCATAGCTGT
>all_combined-miR-31_1308_3x
AGGCAAGATGTCTGAATAGCTGA
>all_combined-miR-31_1309_3x
AGGCAAGAGGGCGGCATAG
>all_combined-miR-31_1310_3x
AGGCAAGATGTCGGCACATCT
>all_combined-miR-31_1311_3x
AGGCAAGATGGCGGCATAGAT
>all_combined-miR-31_1312_3x
AGGCAAGATGTCGGCTTAGCTGC
>all_combined-miR-31_1313_3x
AGGAAAGATGTCGGCATAGCTT
>all_combined-miR-31_1314_3x
AAAGGCAAGATGTCGGCATAGCTG
>all_combined-miR-31_1315_3x
AGGCAAGATGGCCGCATAG
>all_combined-miR-31_1316_3x
AGGCAAGATGTCGGCCTACC
>all_combined-miR-31_1317_3x
GGGCAAGATGTCGGCATAGCTGAAA
>all_combined-miR-31_1318_3x
AGGCAATATGTCGGCCTAG
>all_combined-miR-31_1319_3x
CGGCAAGCTGTCGGCATAGCTGC
>all_combined-miR-31_1320_3x
AGGCAAGATGTCAGCAGAGCTGA
>all_combined-miR-31_1321_3x
AGGCAAGGTGTCGGCATAGCTGAA
>all_combined-miR-31_1322_3x
ACGCAAGATGTCGGCATA
>all_combined-miR-31_1323_3x
AGGCAAGATGTCGGAATAGCTTA
>all_combined-miR-31_1324_3x
AGGCAAGATGTCCGCATAGCTCT
>all_combined-miR-31_1325_3x
AGGCAAGATGTCGACATCGCTGA
>all_combined-miR-31_1326_3x
AGGCAAGATGTCGGCTTACCTGA
>all_combined-miR-31_1327_3x
AGGCAAGATGTCGGACTAGCT
>all_combined-miR-31_1328_3x
AGGCAAGATGTCAGCATAACTG
>all_combined-miR-31_1329_3x
AGGCAAGATCTCTGCATAGCTGA
>all_combined-miR-31_1330_3x
AGGTAAGATGTCGGCATAT
>all_combined-miR-31_1331_3x
AAGCAAGATGTCCGCATAGCTGA
>all_combined-miR-31_1332_3x
AGGCAACATGTCGGCATAGCTGC
>all_combined-miR-31_1333_3x
AGGCAAGATGTCGCCACAGCT
>all_combined-miR-31_1334_3x
AGGCAAGATGCCGGCCTAG
>all_combined-miR-31_1335_3x
AGGCAAGATGGCGGAATAGATG
>all_combined-miR-31_1336_3x
AGGCAAGACGGCGACATA
>all_combined-miR-31_1337_3x
CGGCACGATGTCGGCATAGCTGC
>all_combined-miR-31_1338_3x
AGGCAAGATGTCGTCATAGTT
>all_combined-miR-31_1339_3x
AGGCAAGAGGTCCGCATAGCTGA
>all_combined-miR-31_1340_3x
AGGCAAGGTGTCGGCATAGTTGA
>all_combined-miR-31_1341_3x
AGGCAAGATGCCGGCATAACTGA
>all_combined-miR-31_1342_3x
AGGCAAGATGTCGGCATAACTTA
>all_combined-miR-31_1343_3x
AGGCAAGATGTCGCCATAGCAG
>all_combined-miR-31_1344_3x
AGGCCAGATGTCGGCATAGCA
>all_combined-miR-31_1345_3x
AGGCAAGATGTCGCAATAG
>all_combined-miR-31_1346_3x
AGGCAAGATGTCGGCCTACCTGC
>all_combined-miR-31_1347_3x
ACGCAAGATGTCGGCATAGCTGATT
>all_combined-miR-31_1348_3x
AGGCAAGATGGCGGAATAGATGA
>all_combined-miR-31_1349_3x
AGGCAAGATGGCGGCATACCGGA
>all_combined-miR-31_1350_3x
AGGCAAGATGTCGCCATAGCGG
>all_combined-miR-31_1351_3x
AGGCAAGATGTCGGGATAGCTT
>all_combined-miR-31_1352_3x
ACGCAAGATGTCGGCATACCTGA
>all_combined-miR-31_1353_3x
AGGAAAGATGTCGGCATAGCA
>all_combined-miR-31_1354_3x
AGGCAAGACGTCGGCAGAGCTGA
>all_combined-miR-31_1355_3x
AGGCAAGATGTCTGCATAGCGGA
>all_combined-miR-31_1356_3x
AGGCAAGATGTCGGCATAGCCGGC
>all_combined-miR-31_1357_3x
AGGCAAGATGTCGACCTAGCTGA
>all_combined-miR-31_1358_3x
AGGCAAGATGGCGGCACAGCTG
>all_combined-miR-31_1359_3x
AGGCAAGAGGTCGGCATAACTGA
>all_combined-miR-31_1360_3x
AGGCAAGATCTCGGCATAGCTGAT
>all_combined-miR-31_1361_3x
AGGCAAGATGTCGGCCTAGCTC
>all_combined-miR-31_1362_3x
ATGCAAGATGTCGGCATAGCTCA
>all_combined-miR-31_1363_3x
AGGCAAGATGGCGCCATAGCTG
>all_combined-miR-31_1364_3x
AGGCAAGATGTCGGTATAGCTTA
>all_combined-miR-31_1365_3x
TGGCAAGATGTCGGCATAGCTGAA
>all_combined-miR-31_1366_3x
AGGCAAGATGTCCCCATACCTGA
>all_combined-miR-31_1367_3x
AGGCAAGATGTCGGCATACTTGA
>all_combined-miR-31_1368_3x
AGGCAAGATCTCGGCATAGCTGC
>all_combined-miR-31_1369_3x
AGGCAAGATGTCGGCATATCCGA
>all_combined-miR-31_1370_3x
AGGCAAGATGTCGGCATCGAT
>all_combined-miR-31_1371_3x
AGGCCAGATGTCGGCATCGCTCA
>all_combined-miR-31_1372_3x
AGGCAAGATGTCGGCTTAGTTG
>all_combined-miR-31_1373_3x
AGGCAAGATGTCGGTATAGCTGT
>all_combined-miR-31_1374_3x
AGGCAAGATGTTGGCATAA
>all_combined-miR-31_1375_3x
AGGCAAGATATCGGCATAGCTA
>all_combined-miR-31_1376_3x
AGGCAAGATGCCGGCATAGCTGAAA
>all_combined-miR-31_1377_3x
GAGGCAAGATGTCGGCATAGCTG
>all_combined-miR-31_1378_3x
AGGCAAGATGTCGCCATAACTGA
>all_combined-miR-31_1379_3x
AGGCCCGCTGTCGGCATAGCTG
>all_combined-miR-31_1380_3x
AGGCAAGATATCGGCATA
>all_combined-miR-31_1381_3x
AGGCAAGATCTCGGCATCGCTGA
>all_combined-miR-31_1382_3x
AGGCAAGATGTCAGCCTAGCT
>all_combined-miR-31_1383_3x
AGGCAAGATGTCGTCATATCTTA
>all_combined-miR-31_1384_3x
AGGCAAGATGTCGGCCTAGAA
>all_combined-miR-31_1385_3x
CGGCAAGATGTCGGCATCGCTG
>all_combined-miR-31_1386_3x
AAGGCAAGATGTCGGCATAGGTG
>all_combined-miR-31_1387_3x
AGGCAAGATATCGGCATAGCTGAA
>all_combined-miR-31_1388_3x
AGGCAAGAGGGCGGCATAGCTGA
>all_combined-miR-31_1389_3x
AGGCAAGATGTCTGCCTCGCTGA
>all_combined-miR-31_1390_3x
AGGCAAGATGTCGGCAAAGCTCA
>all_combined-miR-31_1391_3x
ATGCAACATGTCGGCATAGCTGA
>all_combined-miR-31_1392_3x
AGGCAAGCTGTCGGCATATCTGA
>all_combined-miR-31_1393_3x
GAAGGCAAGATGTCCGCATAGCTG
>all_combined-miR-31_1394_3x
AGGCAAGATGGCGGCATAA
>all_combined-miR-31_1395_3x
AGGCAAGATGTCGGCAGCGCTGA
>all_combined-miR-31_1396_3x
AGGCACGATGTCGGCATAGCTTA
>all_combined-miR-31_1397_3x
AGGCAAGATGGCGGCATCGCTGA
>all_combined-miR-31_1398_3x
AGGCAAGATGTCCGCATAGCCCA
>all_combined-miR-31_1399_3x
AGGCAAGATGTCGGCCTAGCTTT
>all_combined-miR-31_1400_3x
AGGCAAGATGTCGGCCTCGCCGA
>all_combined-miR-31_1401_3x
AGGTAAGATGTCGGCATAGTTGA
>all_combined-miR-31_1402_3x
AGCCAAGATGTCGGCATAGCTGC
>all_combined-miR-31_1403_3x
AGGCAAGATGTCGGCATAGCTGTAG
>all_combined-miR-31_1404_3x
AGGCGAGATGTCGGCATAGCTGT
>all_combined-miR-31_1405_3x
AGGCAAGATGTCGGCATAGATGC
>all_combined-miR-31_1406_3x
CGGCAAGATGTCGGCCTAGCT
>all_combined-miR-31_1407_3x
AGGCAAGATGTCGCCATAGA
>all_combined-miR-31_1408_3x
AGGCAAGATGTCGACATAA
>all_combined-miR-31_1409_3x
AGGCCAGATGTCGGCACAGCTGA
>all_combined-miR-31_1410_3x
AGGCAAGATGTCCGCCTACCTGA
>all_combined-miR-31_1411_3x
AGGCAAGATGGCGGCAGAG
>all_combined-miR-31_1412_3x
ATGCAAGATGTCGGCATAGCCGA
>all_combined-miR-31_1413_3x
CAAGGCAAGATGTCGGCATAG
>all_combined-miR-31_1414_3x
AGGCAAGATGGCCGCATAGCTG
>all_combined-miR-31_1415_3x
AGGCCCGATGTCGGCATCGCTGA
>all_combined-miR-31_1416_3x
AGGCAAGATGTCGGCACAACTGA
>all_combined-miR-31_1417_3x
AGGCAAGTTGTCGGCATAGCTG
>all_combined-miR-31_1418_3x
AGGCAAGATGTCGCCATACCTCA
>all_combined-miR-31_1419_3x
AGGCAAGATGTCGGCAGAGCTGAAA
>all_combined-miR-31_1420_3x
AGGCAAGATGTCTGCATAACTGA
>all_combined-miR-31_1421_3x
AGGCAAGATGTCGGCCTAGTTG
>all_combined-miR-31_1422_3x
ATGTAAGATGTCGGCATAGCTGA
>all_combined-miR-31_1423_3x
AGGCAAGATGACGGCATAGCTCA
>all_combined-miR-31_1424_3x
ATGCAAGATGTCGGCATAGCTGG
>all_combined-miR-31_1425_3x
AGGCAAGATGTCGGCAGAGCTGAT
>all_combined-miR-31_1426_3x
AGGCAAGATGTCGGCAAA
>all_combined-miR-31_1427_3x
AGGCAAGATGTCAGAATAGCTG
>all_combined-miR-31_1428_3x
AGGCAAGATGTCGGCACAGCGGA
>all_combined-miR-31_1429_3x
GGCACGATGTCGGCATAGCTGA
>all_combined-miR-31_1430_3x
AGGCAAGATGTCGGAATAGTTGA
>all_combined-miR-31_1431_3x
AGGCAAGCCGTCGGCATAGCTGA
>all_combined-miR-31_1432_3x
AGGCAAGATGTCGGCCTACCTCA
>all_combined-miR-31_1433_3x
AGGCAAGATGTCAGCATAGT
>all_combined-miR-31_1434_3x
AGGCAAGATGTCGGAATCG
>all_combined-miR-31_1435_3x
AGGCAAGATGTCGCCATAGCTGAAA
>all_combined-miR-31_1436_3x
AGGCAAGATGTCGGAATCGCTGA
>all_combined-miR-31_1437_3x
AGGCAAGCTGGCGGCATAGCTGA
>all_combined-miR-31_1438_3x
AGGCAAGCTGTCGGCATCGCT
>all_combined-miR-31_1439_3x
CGGCACGATGTCGGCATCGCTGA
>all_combined-miR-31_1440_3x
AGGCAAGATGTCGCCAGAGCT
>all_combined-miR-31_1441_3x
CGGCAAGATGTCGGCCTCGCTGA
>all_combined-miR-31_1442_3x
AGGAAAGATGTCGCCATAGCTGA
>all_combined-miR-31_1443_3x
AGGCAAGATGTCGGCCTAGCTAA
>all_combined-miR-31_1444_3x
AGGCAAGATGTCCGCACAGC
>all_combined-miR-31_1445_3x
AGGCAAGATGTCGGCATAGCTTCT
>all_combined-miR-31_1446_3x
AGGCAAGATGTCGGCCTAGCGG
>all_combined-miR-31_1447_3x
AGGCAATATGTCGGCCTAGCT
>all_combined-miR-31_1448_3x
ATGCAAGATGTCTGCATAG
>all_combined-miR-31_1449_3x
AGGCAAGATGTCGGCAGAGA
>all_combined-miR-31_1450_3x
AGGCAAGATGTCGGCTTCGTTGA
>all_combined-miR-31_1451_3x
AGGCAAGATGTCCGCATAT
>all_combined-miR-31_1452_3x
GGGCAAGATGTCGGCATAGCTGATT
>all_combined-miR-31_1453_3x
AGGCAAGATGTCGGCATAGCCGAGC
>all_combined-miR-31_1454_3x
GGCAAGATGTCAGCATAGCTGA
>all_combined-miR-31_1455_3x
AGGCCAGATGTCGGCATAGCC
>all_combined-miR-31_1456_3x
AGGCAAGATGTCGGCATACA
>all_combined-miR-31_1457_3x
AGGCAAGATGTCCGCATACCT
>all_combined-miR-31_1458_3x
AGGCAAGATGTCGGAATAGCG
>all_combined-miR-31_1459_3x
AGGCAACATGTCGGCCTAGCTGA
>all_combined-miR-31_1460_2x
AGGCCAGATGTCGGCCTAGCCGA
>all_combined-miR-31_1461_2x
GGGCAAGATGTCGGCATAGCTA
>all_combined-miR-31_1462_2x
AGGCATGATGTCGGCATAGC
>all_combined-miR-31_1463_2x
AGGAAAGATGTCGGCATAA
>all_combined-miR-31_1464_2x
AGGCAAGATGTCGGCATCGCTCAT
>all_combined-miR-31_1465_2x
AGGCAAGATGTCGGAATACCTGA
>all_combined-miR-31_1466_2x
AGGCAAGATGTCGACACAGCT
>all_combined-miR-31_1467_2x
ATGCAATATGTCGGCATAGCTGA
>all_combined-miR-31_1468_2x
AGGCCAGATGTCGGAATAGCTGA
>all_combined-miR-31_1469_2x
AGGCAAGATGGCGGCCTAG
>all_combined-miR-31_1470_2x
AGGCAAGATGTCGGCATCGCGCA
>all_combined-miR-31_1471_2x
AGGCAAGATGTCGGCCTCGCTCA
>all_combined-miR-31_1472_2x
AGGCAAGATGTCGGAATGGCTGA
>all_combined-miR-31_1473_2x
AGGCAAGATGTCGGCTGAGCTGA
>all_combined-miR-31_1474_2x
AGCCAAGATGTCGGCATA
>all_combined-miR-31_1475_2x
AGGCAAGATGTCGGAATACC
>all_combined-miR-31_1476_2x
AGGCAAGATACCGGCATAGCTGC
>all_combined-miR-31_1477_2x
AGGCAAGATGTCGGCATTGCTCA
>all_combined-miR-31_1478_2x
CGGCACGCTGTCGGCATAGCTGA
>all_combined-miR-31_1479_2x
ATGCAAGATGTCGTCATAGC
>all_combined-miR-31_1480_2x
AGACAAGATGTCGGCATAGCTA
>all_combined-miR-31_1481_2x
AGGCAAGATGGCCGCATAGCT
>all_combined-miR-31_1482_2x
AGGCAAGATGTCGGCACAGCTGAAT
>all_combined-miR-31_1483_2x
AGGCAAGATGTCGCCATCGTTGA
>all_combined-miR-31_1484_2x
AGGCAAGACGTCGGCATAGCCGA
>all_combined-miR-31_1485_2x
AGGCAAGATGTCGGCGTAGCTGT
>all_combined-miR-31_1486_2x
AGGCAATATGTCGGCATACCTGA
>all_combined-miR-31_1487_2x
AGGCAAGACGTCCGCATAGCCGA
>all_combined-miR-31_1488_2x
AGGCAAGATGTCGGCATATCTGCT
>all_combined-miR-31_1489_2x
AGGCAAGATGTCGGCATGGCTGAT
>all_combined-miR-31_1490_2x
ATCAAGATGTCGGCATAGC
>all_combined-miR-31_1491_2x
AGGCAAGATGTCTGCATC
>all_combined-miR-31_1492_2x
AGGCCAGATGTCGGCATAGCTGATT
>all_combined-miR-31_1493_2x
AGGCAAGATGTCTTCATAGTTGA
>all_combined-miR-31_1494_2x
AGGCAAGATCTCGGCACAGCTGC
>all_combined-miR-31_1495_2x
AGGCAAGATGTCTGCCTAGCTGT
>all_combined-miR-31_1496_2x
AGGCAAGAGGTCGGCATAGCTGT
>all_combined-miR-31_1497_2x
AGGCAAGATGTCGGCATAGATGATT
>all_combined-miR-31_1498_2x
CGGCCCGATGTCGGCATAGCTGA
>all_combined-miR-31_1499_2x
AGGCAAGGTGTCGGCATAGCTA
>all_combined-miR-31_1500_2x
ACGCAAGATGTCGGCATCGCTCA
>all_combined-miR-31_1501_2x
AGGCAAGATGTCGACATATCTG
>all_combined-miR-31_1502_2x
AGGCAAGAGGTCGACATAG
>all_combined-miR-31_1503_2x
AGGCCAGCTGTCGGCATAGCTGA
>all_combined-miR-31_1504_2x
AGGCAAGATGTCGGCATATCGGA
>all_combined-miR-31_1505_2x
AGGCAAGATGTCGGCTTATTTGA
>all_combined-miR-31_1506_2x
AGGCACGATGTCGGCATA
>all_combined-miR-31_1507_2x
AAGGCAAGATGTCAGCATAGCT
>all_combined-miR-31_1508_2x
AGGCGAGATGTCGGCATAGCTGC
>all_combined-miR-31_1509_2x
AGGCAAGATGTCGACAGAGCTG
>all_combined-miR-31_1510_2x
AGGCAAGATGTCGGTATAGCTGATT
>all_combined-miR-31_1511_2x
AGGCAAGATGTCGGCATAGAAG
>all_combined-miR-31_1512_2x
AGGCAACATGTCGGCATA
>all_combined-miR-31_1513_2x
GCAAGATGTCGGCATAGAT
>all_combined-miR-31_1514_2x
AGGCACGATGTCGCCATAGCTGA
>all_combined-miR-31_1515_2x
AGGCAAGATGGCGGCATAGAA
>all_combined-miR-31_1516_2x
AGTCAAGATGTCTGCATAGC
>all_combined-miR-31_1517_2x
AGGAAAGATGTCGGCATCG
>all_combined-miR-31_1518_2x
AGGCAAGATGTCGGAATAGTT
>all_combined-miR-31_1519_2x
AGGCAAGATGTCGGCACAGCAGA
>all_combined-miR-31_1520_2x
AGGCAAGCTGTCGGCATAT
>all_combined-miR-31_1521_2x
AGGCAAGATGTCTGCTTAGTTGA
>all_combined-miR-31_1522_2x
ATGCAATATGTCGGCATAG
>all_combined-miR-31_1523_2x
AGTCAAGATGTCGGCATAGCTGATT
>all_combined-miR-31_1524_2x
AGGCAAGATGTCGGCATCTCTGC
>all_combined-miR-31_1525_2x
AGGCAAGATGTCGGCATAGCAC
>all_combined-miR-31_1526_2x
AGGCAAGATGTCGGCAGAGCTTA
>all_combined-miR-31_1527_2x
AGGCCAGATGTCCGCATAG
>all_combined-miR-31_1528_2x
AAGGCAAGAGGTCGGCATAGCTG
>all_combined-miR-31_1529_2x
AGGCAAGATGTCGGAATAGAA
>all_combined-miR-31_1530_2x
AGGCAAGATGTCAGCATAT
>all_combined-miR-31_1531_2x
AGGCAAGATGTCGGCATATCTTAA
>all_combined-miR-31_1532_2x
AGGCAAGATGTCGGCAGAGCC
>all_combined-miR-31_1533_2x
AGGCAAGATGTCGACCTAG
>all_combined-miR-31_1534_2x
AGGCAAGATGTCGGCATAGCTCGT
>all_combined-miR-31_1535_2x
AAGGAAAGATGTCGCCATAGCTG
>all_combined-miR-31_1536_2x
AGGCAAGATGTCAGCATAGCAA
>all_combined-miR-31_1537_2x
AGGCAAGATGTCAGCATACCTG
>all_combined-miR-31_1538_2x
AGGCAAGATGTCGGAATAGCA
>all_combined-miR-31_1539_2x
AGCCAAGATGTCGGCATCGCT
>all_combined-miR-31_1540_2x
AGGCAAGATGTCGGAATAGCTT
>all_combined-miR-31_1541_2x
AGGCAAGATGTCGCCCTAG
>all_combined-miR-31_1542_2x
AGGCAAGATGTCGGCAAAGCGG
>all_combined-miR-31_1543_2x
AGGCAAGATTTCGGCCTAGCTGA
>all_combined-miR-31_1544_2x
AGGCAAGACGTCGGCATCGCT
>all_combined-miR-31_1545_2x
AGGCAAGATGTCAGCATAGTTG
>all_combined-miR-31_1546_2x
AGGCAAGATGTCCACATAGC
>all_combined-miR-31_1547_2x
AGGCAAGATGTCGGAATAGT
>all_combined-miR-31_1548_2x
AGGCCAGATGACGGCATAGCTGA
>all_combined-miR-31_1549_2x
AGGCAAGAGGTCGCCATAGCTGA
>all_combined-miR-31_1550_2x
AAGCAAGATGTCGGCATA
>all_combined-miR-31_1551_2x
AGGCAAGATGTCGGCTTAGC
>all_combined-miR-31_1552_2x
AGGCCAGATGTCTGCATAGCT
>all_combined-miR-31_1553_2x
AGGCAAGATGTCCGCATCGCTCA
>all_combined-miR-31_1554_2x
AGGCAAGATGTCGGCTTAGCTGAT
>all_combined-miR-31_1555_2x
AGGCAAGATGTCGGCATAGGGGA
>all_combined-miR-31_1556_2x
AGGCAAGATGTCGGCACACCTG
>all_combined-miR-31_1557_2x
AGGCAACATGTCGGCATAGCTGAT
>all_combined-miR-31_1558_2x
AGTCAAGATGTCGGCATAGCTTA
>all_combined-miR-31_1559_2x
AGGCAAGATGTCGGCATCGCAGA
>all_combined-miR-31_1560_2x
AGGCAAGATGTCGGCATATCC
>all_combined-miR-31_1561_2x
AGGCACGCTGTCGGCATAGCTGA
>all_combined-miR-31_1562_2x
AGGCAAGATGTCGGCAAAGATGA
>all_combined-miR-31_1563_2x
AGGCAAGATGTCGGCCTATCTG
>all_combined-miR-31_1564_2x
AGGCAAGATGTCGGCCTCGCTT
>all_combined-miR-31_1565_2x
AGGCAATATGTCTGCATAG
>all_combined-miR-31_1566_2x
AGGCAAGATGTCGGCATAACTCA
>all_combined-miR-31_1567_2x
AGGCAAGATGTCGGCATAGGGG
>all_combined-miR-31_1568_2x
AGGCAAGATGTCGGCATAGCTGGAT
>all_combined-miR-31_1569_2x
AGGCAAGATGCCGGCATAGCTGATT
>all_combined-miR-31_1570_2x
AGGCAAGATGTCGCCATACCTGAT
>all_combined-miR-31_1571_2x
AGGCAAGATGTCGGCACAGAA
>all_combined-miR-31_1572_2x
AGGCCAGATGTCGGCATCGCT
>all_combined-miR-31_1573_2x
AGGCAAGATGTCGGCATACCA
>all_combined-miR-31_1574_2x
AGGCAAGCTGTCGGCATAGATGA
>all_combined-miR-31_1575_2x
AGGCAAGATGTCTTCATATCT
>all_combined-miR-31_1576_2x
AGGTAAGATGTCGGCATAGCA
>all_combined-miR-31_1577_2x
AGGCACGCTGTCGGCATCGCTGA
>all_combined-miR-31_1578_2x
AGGCAAGATGTCGGAATATCTGA
>all_combined-miR-31_1579_2x
AGGCAAGGTGTCGGCATAGCTGAAT
>all_combined-miR-31_1580_2x
AGGCAAGATGTCAGCATAC
>all_combined-miR-31_1581_2x
AGGCAAGATGTCCGCAAAGCTGA
>all_combined-miR-31_1582_2x
AGACAAGATGTCGGCATAGCTGT
>all_combined-miR-31_1583_2x
AGGCAAGATGTCGGCATAGCTGGAA
>all_combined-miR-31_1584_2x
AAGGCAAGATGTCGGCAGAGCTG
>all_combined-miR-31_1585_2x
CGGCAAGATGTCGGCATAGCTGAT
>all_combined-miR-31_1586_2x
AGGCAATATGTCGGCATCGCT
>all_combined-miR-31_1587_2x
AGGCAAGATTTCCGCATAGCTGA
>all_combined-miR-31_1588_2x
AGGCAAGATGTCGGCATACT
>all_combined-miR-31_1589_2x
AGGCAAGATGTCGCCATAGCTTT
>all_combined-miR-31_1590_2x
ACGCAAGATGTCGGCATATCTGA
>all_combined-miR-31_1591_2x
AGGCAAGATGTCAGCCTAACTGA
>all_combined-miR-31_1592_2x
AGGCAAGATGCCCGCATAGCTGA
>all_combined-miR-31_1593_2x
AGGCACGATGTCGTCCTAGCTGA
>all_combined-miR-31_1594_2x
AGGCAAGATGGCCGCATACCTGA
>all_combined-miR-31_1595_2x
AGGCAAGATGTCGGCACAGCTA
>all_combined-miR-31_1596_2x
AGGCAAGATGTCGGCACAGA
>all_combined-miR-31_1597_2x
AGGAAAGATGTCGGCATAGTTGA
>all_combined-miR-31_1598_2x
AGGCAAGATGGCGGAATAGCCGA
>all_combined-miR-31_1599_2x
AGGCCAGATGTCGGCATCCCTGA
>all_combined-miR-31_1600_2x
AGGCGAGATGTCGGCATAGCTGATA
>all_combined-miR-31_1601_2x
AGGCAAGATGTCGGTATAGCTGTT
>all_combined-miR-31_1602_2x
AAGGCAAGATGTCGGCATAGCC
>all_combined-miR-31_1603_2x
AGGCAAGAGGTCGGCATCGCTGA
>all_combined-miR-31_1604_2x
AGGCAATATGTCGGCCTAGCTG
>all_combined-miR-31_1605_2x
AGGCAAGATGTCAGCATAGCGGA
>all_combined-miR-31_1606_2x
AGGCAAGAGGTCTGCATAGCT
>all_combined-miR-31_1607_2x
ACGCAAGATGTCGGCATAGCTGCA
>all_combined-miR-31_1608_2x
AGGCCAGATGCCGGCATAG
>all_combined-miR-31_1609_2x
AGGCAAGATGTCGACACAGC
>all_combined-miR-31_1610_2x
ACGCAAGATGTCGGCATAGCTGAT
>all_combined-miR-31_1611_2x
AGGCAAGATGGCCGCCTAGCTGA
>all_combined-miR-31_1612_2x
AGGCAAGATGTCGTCATCGCTTA
>all_combined-miR-31_1613_2x
AGGCAAGATGTCGACATAGCTGTT
>all_combined-miR-31_1614_2x
AGGCAAGATGTCCCCATAGCT
>all_combined-miR-31_1615_2x
AGGCAAGATGTCGGCTTCGCTGC
>all_combined-miR-31_1616_2x
ATGCAAGATGTCGGCATAGT
>all_combined-miR-31_1617_2x
AGGCAAGATGTCAGCACAGCT
>all_combined-miR-31_1618_2x
CGGCCAGATGTCGGCATAG
>all_combined-miR-31_1619_2x
AGGCAAGACGTCGACATAG
>all_combined-miR-31_1620_2x
AGGCAAGAGGTCGGCATAGCTGAA
>all_combined-miR-31_1621_2x
AGGCAAGATGTCGCCAGAGCTGA
>all_combined-miR-31_1622_2x
ATGCAAGATGTCCGCATAGCTGA
>all_combined-miR-31_1623_2x
AGCCAAGATGTCGGCATAGCTT
>all_combined-miR-31_1624_2x
AGGCAAGATGTCAGCATACATG
>all_combined-miR-31_1625_2x
AGGCAAGGTGTCGGCATAGCTGAT
>all_combined-miR-31_1626_2x
AGGCAAGATGTCGGCTTAGCGGA
>all_combined-miR-31_1627_2x
AGGCAAGATGTCGGCATCGCTA
>all_combined-miR-31_1628_2x
AGGCAAGATCTCAGCATAG
>all_combined-miR-31_1629_2x
AGGCAAGATGTCGGCATAACTAA
>all_combined-miR-31_1630_2x
AGGCAAGCTGTCGCCATAG
>all_combined-miR-31_1631_2x
AGGTAAGATGTCGTCATAGCTGA
>all_combined-miR-31_1632_2x
AGGAAAGATGTCGACATAGCTG
>all_combined-miR-31_1633_2x
AGGCAAGATGTCAGCATAGACGA
>all_combined-miR-31_1634_2x
AGGCAAGCTGTCGGCATCC
>all_combined-miR-31_1635_2x
AGGCAAGATGTCAGCATAGTTGA
>all_combined-miR-31_1636_2x
AGGCAAGATGTCGCCATCTCTGA
>all_combined-miR-31_1637_2x
AGGCACGATGTCGTCATAGCTG
>all_combined-miR-31_1638_2x
AGGCAAGCTGTCTGCATAG
>all_combined-miR-31_1639_2x
AGGCAAGATGTCAGCATATC
>all_combined-miR-31_1640_2x
AGGCAAGATGTCGCCAGAGCTG
>all_combined-miR-31_1641_2x
AGGCAAGATGTCCGCCTAGCTGC
>all_combined-miR-31_1642_2x
ATGCAAGATGCCGGCATAG
>all_combined-miR-31_1643_2x
AGGCAAGATGTAGGCATAGCTGTT
>all_combined-miR-31_1644_2x
AGGCAAGATGCCGGCATAGCCGA
>all_combined-miR-31_1645_2x
AGGCAAGATGGCGACATAG
>all_combined-miR-31_1646_2x
AGGCAAGATGTCGTCAGAG
>all_combined-miR-31_1647_2x
AGGCAAGATGTCGGCATAGCTGACG
>all_combined-miR-31_1648_2x
AGGCAAGATGTCGGCATCCCTC
>all_combined-miR-31_1649_2x
AGGCAAGATGTCCGCATAGCG
>all_combined-miR-31_1650_2x
AGGCAAGATGTCGGCCTCGCTGAT
>all_combined-miR-31_1651_2x
AGGCCAGATGTCGGCATAGCTT
>all_combined-miR-31_1652_2x
CGGCAAGATGTCGGCATAGCTGAA
>all_combined-miR-31_1653_2x
AGGCAAGACGTCGTCATAGCTGA
>all_combined-miR-31_1654_2x
AGCCAAGATGTCGGCATAGCTC
>all_combined-miR-31_1655_2x
CGGCACGATGTCGGCCTAG
>all_combined-miR-31_1656_2x
AGGCAAGATGTCGACATCGC
>all_combined-miR-31_1657_2x
AGGCAAGATCTCGGCATAGCTGATT
>all_combined-miR-31_1658_2x
AGGCAAGATGCCGCCATAG
>all_combined-miR-31_1659_2x
GGCAAGATGTCGGCAGAGCTGA
>all_combined-miR-31_1660_2x
GGCAAGATGTCGGCATCGCTGA
>all_combined-miR-31_1661_2x
AGGCAAGATGCCGGCATAGCTA
>all_combined-miR-31_1662_2x
AGGCAAGATGTCAGCATAGCTCAT
>all_combined-miR-31_1663_2x
AGGCAAGATGTCGGCATATCAGA
>all_combined-miR-31_1664_2x
GGAAGGCAAGATGTCGGCAT
>all_combined-miR-31_1665_2x
AGGCACGATGTCGGAATAGCTGA
>all_combined-miR-31_1666_2x
AGGCAAGATGTCGGCCAAGCTGA
>all_combined-miR-31_1667_2x
AGGCCAGATGTCGGCACAG
>all_combined-miR-31_1668_2x
AGGCCAGATGTCGGCATCGC
>all_combined-miR-31_1669_2x
AGGCCAGATGTCGGCATAGCCC
>all_combined-miR-31_1670_2x
CGGCAAGATGTCGGTATAGCTGA
>all_combined-miR-31_1671_2x
AGGCAAGATGTCGGCCTAGATG
>all_combined-miR-31_1672_2x
AGGCAAGATGTCGGCACAGCG
>all_combined-miR-31_1673_2x
AGACAAGATGTCGGCATA
>all_combined-miR-31_1674_2x
AGGCAAGATGGCGGTATAGCTGA
>all_combined-miR-31_1675_2x
AGCAAGATGTCGGCATAGCTGAA
>all_combined-miR-31_1676_2x
AGGCCAGATGTCGGCATCGCTGC
>all_combined-miR-31_1677_2x
AGGCAAGATGTCGACATAGCTCC
>all_combined-miR-31_1678_2x
AGGCAAGCTGTCGGCATAGCTCA
>all_combined-miR-31_1679_2x
AGGCAAGATGTCGGCCTAGCAGA
>all_combined-miR-31_1680_2x
AGGCACGATGTCGGCATCGCTGC
>all_combined-miR-31_1681_2x
AGGCAAGATGTCGGCTTATCTG
>all_combined-miR-31_1682_2x
AGGCAAGATGTCGCCCTCGCTGA
>all_combined-miR-31_1683_2x
AGGCAAGGTGTCGGCATAGCTGT
>all_combined-miR-31_1684_2x
AGGCAAGATGTCGGCATATCA
>all_combined-miR-31_1685_2x
AGGCAAGATGTCTACATAG
>all_combined-miR-31_1686_2x
AGGCAAGATGTCTACATAGCTGA
>all_combined-miR-31_1687_2x
AGGCAAGATGTCGACATAGCCGA
>all_combined-miR-31_1688_2x
AGGCAAGACGTCCGCATCGCTGA
>all_combined-miR-31_1689_2x
AGGCAAGATGGCCGCATAGCTGAA
>all_combined-miR-31_1690_2x
AGGCAAGATGTCTGCATCGCTCA
>all_combined-miR-31_1691_2x
ACGCAAGATGTCGTCATAGCTGA
>all_combined-miR-31_1692_2x
AGGCAAGATGTCGGCCTATCTC
>all_combined-miR-31_1693_2x
AGGCAAGATACCGGCATAGCTG
>all_combined-miR-31_1694_2x
AGGCAAGATGTCGGCCTCTCTGA
>all_combined-miR-31_1695_2x
AGGCCATATGTCGGCATAGCTGA
>all_combined-miR-31_1696_2x
AGGCAAGATGTCGCCTTCGCTGA
>all_combined-miR-31_1697_2x
AGGCAAGCTGTCTGCCTAGCTGA
>all_combined-miR-31_1698_2x
AGGCAAGATGTCTGCATCT
>all_combined-miR-31_1699_2x
AGGCAAGATGGCGGCATATCTG
>all_combined-miR-31_1700_2x
ATGCAAGATGTCGGCCTAGCTG
>all_combined-miR-31_1701_2x
AGGCAAGATGTCGGCTTCGCT
>all_combined-miR-31_1702_2x
AGCCAAGATGTCGGCATAGATGA
>all_combined-miR-31_1703_2x
AAGGCAAGATGTCTGCATATCTG
>all_combined-miR-31_1704_2x
AGGCAAGATGGCGACATAGCTG
>all_combined-miR-31_1705_2x
AGGCAAGATGTCGACATAGCA
>all_combined-miR-31_1706_2x
AGGCAAGATGTCGCCATATC
>all_combined-miR-31_1707_2x
AGGCAAGATTTCTGCATAGCT
>all_combined-miR-31_1708_2x
AGGCAAGATGGCGGCATACCTGAA
>all_combined-miR-31_1709_2x
AGGCAAGATGTCGGAATCGCTG
>all_combined-miR-31_1710_2x
AAGGCAAGATGTCTGCATAGCTGT
>all_combined-miR-31_1711_2x
AGGCAAGATGTCGGCCTAGCCGC
>all_combined-miR-31_1712_2x
ACGCAAGATGTCGGCATAGCTA
>all_combined-miR-31_1713_2x
AGGCAAGATGGCGACATAGCGGA
>all_combined-miR-31_1714_2x
AGGCAAGATGTCGCCATAGCAC
>all_combined-miR-31_1715_2x
AGGCAAGATGTCGACTTAGCTGA
>all_combined-miR-31_1716_2x
AGGCAAGATGGCGGCATTGCTGA
>all_combined-miR-31_1717_2x
AGGCAAGATGTCCGCATAGCTGCA
>all_combined-miR-31_1718_2x
AGGCAAGATGTCGGCCTAGCTAC
>all_combined-miR-31_1719_2x
AGGCAAGATCTCGGCATACC
>all_combined-miR-31_1720_2x
AGGCAAGATGTCGGCATAGCCGAAT
>all_combined-miR-31_1721_2x
AAGGAAAGATGTCGGCATAGC
>all_combined-miR-31_1722_2x
AGGCAAGATGTCGGCATAGCTGCG
>all_combined-miR-31_1723_2x
ATGCAAGATGTCGGCGTAGCTGA
>all_combined-miR-31_1724_2x
AGGCAAGATGCCGGCATAGCTGCT
>all_combined-miR-31_1725_2x
AGGCACGCTGTCGGCCTAGCTGA
>all_combined-miR-31_1726_2x
AGGCACGATGTCGGCATCGC
>all_combined-miR-31_1727_2x
CGGCAAGATGTCGGCATAGTTGA
>all_combined-miR-31_1728_2x
AGGCAAGCTGTCGGCACAGCTGA
>all_combined-miR-31_1729_2x
CAGGCAAGATGTCGGCATAGCTG
>all_combined-miR-31_1730_2x
AGGCAAGATGTCGTCATAGCTCA
>all_combined-miR-31_1731_2x
AGGCAAGACGTCGGCATAGCA
>all_combined-miR-31_1732_2x
ACGCAAGATGTCGGCATAGTTGA
>all_combined-miR-31_1733_2x
AGGCAAGATGGCGGAATAGCT
>all_combined-miR-31_1734_2x
AAGCAAGATGTCCGCATAGCT
>all_combined-miR-31_1735_2x
AGCCAAGATGTCGGCATAA
>all_combined-miR-31_1736_2x
AGGCAAGATGTCGGCATAGGCC
>all_combined-miR-31_1737_2x
AGGCAAGATGTCCGCATAGA
>all_combined-miR-31_1738_2x
AGGCAAGACGGCGGCATAGCTCA
>all_combined-miR-31_1739_2x
AGGCACGATGTCGGCCTCGC
>all_combined-miR-31_1740_2x
AGGCAAGATGTCTGAATAGCT
>all_combined-miR-31_1741_2x
AGGCAAGATGCCGGCATAGCTC
>all_combined-miR-31_1742_2x
AGGCAAGATCTCGGCATAGCCGA
>all_combined-miR-31_1743_2x
CGGCACGATGTCGGCATAGCTG
>all_combined-miR-31_1744_2x
AGGCAAGATGTCAGCATAAC
>all_combined-miR-31_1745_2x
AGGTAAGATGTCGTCATAGC
>all_combined-miR-31_1746_2x
AGTCAAGATGTCCGCATAGCTGA
>all_combined-miR-31_1747_2x
AGGCAAGATCTCGGCATAGCTGT
>all_combined-miR-31_1748_2x
CGGCAAGATGTCGTCATAGCT
>all_combined-miR-31_1749_2x
ATGTAAGATGTCGGCATA
>all_combined-miR-31_1750_2x
AGGCAAGATGTCAACATAG
>all_combined-miR-31_1751_2x
AGGCAAGATCTCGGCATAGCTCA
>all_combined-miR-31_1752_2x
AGTCAAGATGTCGTCATAGCTGA
>all_combined-miR-31_1753_2x
AGGCAAGATGTCTGCATATCTAA
>all_combined-miR-31_1754_2x
AGGCAAGATGTCGGCATACCTGG
>all_combined-miR-31_1755_2x
AAGGTAAGATGTCGGCATAGCT
>all_combined-miR-31_1756_2x
AGCCAAGATGTCGGCATAGCTCA
>all_combined-miR-31_1757_2x
ACGCAAGACGTCGGCATAGCTGA
>all_combined-miR-31_1758_2x
AGGCAAGATGTCCGCATATC
>all_combined-miR-31_1759_2x
AGTCAAGATGGCGGCATAG
>all_combined-miR-31_1760_2x
AGGCAAGATGTCGACATAGCTGT
>all_combined-miR-31_1761_2x
GGCAAGATGTCGGCCTAGCTG
>all_combined-miR-31_1762_2x
AGGCAAGCTGTCGGCCTCG
>all_combined-miR-31_1763_2x
AGGCAAGATGTCGGCTTCT
>all_combined-miR-31_1764_2x
AGGCAAGATGTCGGCATAGCCGTA
>all_combined-miR-31_1765_2x
AGGCAAGATGTCTGCATCGCTGAA
>all_combined-miR-31_1766_2x
AGGCAAGATGTCGGCATAGCTGCCA
>all_combined-miR-31_1767_2x
AGGCAAGATGTCTTCATAGTTG
>all_combined-miR-31_1768_2x
AGGTAATATGTCGGCATAGCTGA
>all_combined-miR-31_1769_2x
AGGCAAGATGTCTGCATCTCTGA
>all_combined-miR-31_1770_2x
AGGCCAGATGTCGGCATCGCTGT
>all_combined-miR-31_1771_2x
AGGCAAAATGTCGGCATAGCTGAA
>all_combined-miR-31_1772_2x
AGGCAAGATGGCGGGATAGCTGA
>all_combined-miR-31_1773_2x
ATGCAAGATGTCGGCCTAG
>all_combined-miR-31_1774_2x
AGGCAAGATGTCGACATAGCTC
>all_combined-miR-31_1775_2x
AGGCAAGCTGTCGCCATCGCTGA
>all_combined-miR-31_1776_2x
AGGCAAGATGTCGGCATGGCTGAAA
>all_combined-miR-31_1777_2x
AGGCAAGATGTCCGCACAGCTGC
>all_combined-miR-31_1778_2x
AGGCAAGATGTCGCCATAGTT
>all_combined-miR-31_1779_2x
AGGCAAGATGCCGGCATCG
>all_combined-miR-31_1780_2x
AGGCAAGATGTCGGCAGAGCTGAA
>all_combined-miR-31_1781_2x
AGGCAAGACGTCTGCATAGCTGA
>all_combined-miR-31_1782_2x
AGGCAAGATGTTGGCATAGCTTT
>all_combined-miR-31_1783_2x
AGGCAAGATGTCGGCCCAGC
>all_combined-miR-31_1784_2x
AGGCAAGATGTCGGCCTCGCCG
>all_combined-miR-31_1785_2x
AGGCAAGATGTCTGAATAG
>all_combined-miR-31_1786_2x
AGGCAAGATGTCGGCGTAGCTGC
>all_combined-miR-31_1787_2x
AGGCAAGATGTCTGCTTAGCTG
>all_combined-miR-31_1788_2x
AGGCAAGATGTCGGCATAGCTGTCA
>all_combined-miR-31_1789_2x
AGGCAAGATGACCGCATAGCTGA
>all_combined-miR-31_1790_2x
AGGCAAGATGTCGGAATAC
>all_combined-miR-31_1791_2x
AGGCCAGATGGCGGCATAGCTGA
>all_combined-miR-31_1792_2x
AGGCAAGATGTCCGCATACCTT
>all_combined-miR-31_1793_2x
AGGCAAGATGCCAGCATAGCTGA
>all_combined-miR-31_1794_2x
AAGGCGAGATGTCGGCATAGCTG
>all_combined-miR-31_1795_2x
GGCAAGATGTCCGCATAGCTGA
>all_combined-miR-31_1796_2x
AGGCAAGATGTCGCCCTAGCT
>all_combined-miR-31_1797_2x
AGGCAAGATGGCGACATAGC
>all_combined-miR-31_1798_2x
AGGCCAGATGTCTGCATAGCTGA
>all_combined-miR-31_1799_2x
ACGCAAGATGTCGACATAG
>all_combined-miR-31_1800_2x
AGGCAAGATGTCGTCATCGCTG
>all_combined-miR-31_1801_2x
AGGCAAGATGTCGTCATAGT
>all_combined-miR-31_1802_2x
AGGCAGGATGTCGGCCTAGCT
>all_combined-miR-31_1803_2x
AGGCAAGATGGCGGCATCGCTGC
>all_combined-miR-31_1804_2x
ATTCAAGATGTCGGCATAGC
>all_combined-miR-31_1805_2x
AGGCAAGATGTCGTCACAG
>all_combined-miR-31_1806_2x
CGGCAAGATGTCGGCCTAGCTGC
>all_combined-miR-31_1807_2x
AGACAAGATGTCGGCATAGCTCA
>all_combined-miR-31_1808_2x
AGTCAAGATGTCGGCATCGCTGA
>all_combined-miR-31_1809_2x
AGGCAAGAGGACGGCATAGCTGA
>all_combined-miR-31_1810_2x
AGGCAAGATGTCGGCATATCGCA
>all_combined-miR-31_1811_2x
AGGCAAGATGTCGGCATAACC
>all_combined-miR-31_1812_2x
AGGCAGGATGTCGGCATAGCTGAT
>all_combined-miR-31_1813_2x
AGGCACGCTGTCGGCATAG
>all_combined-miR-31_1814_2x
AGGCAAGATGTCGGCATAGCTCCT
>all_combined-miR-31_1815_2x
AGGCAAGATGTCGGCACAT
>all_combined-miR-31_1816_2x
AGGTAAGATGTCGGCATAGCTCA
>all_combined-miR-31_1817_2x
AGGCAAGATGTCGGAATAGGTGA
>all_combined-miR-31_1818_2x
AGGCAAGATGTCGGCATATCTC
>all_combined-miR-31_1819_2x
AGGCAAGATGGCGGCATAGCAGA
>all_combined-miR-31_1820_2x
AGGCAAGATGCCGACATAGCTGA
>all_combined-miR-31_1821_2x
CGGCAAGATGTCGGCATAT
>all_combined-miR-31_1822_2x
AGGCAAGATATCGGCATCGCTGA
>all_combined-miR-31_1823_2x
AGGCAAGCTGGCGGCATAG
>all_combined-miR-31_1824_2x
AGGCAAGATGTCGACATAGATGA
>all_combined-miR-31_1825_2x
AAGGCAAGATGTCGGCCTAGCT
>all_combined-miR-31_1826_2x
AGGCAAGATGTCGGCATAGTAC
>all_combined-miR-31_1827_2x
CGGCAAGATGTCGGCATATCTG
>all_combined-miR-31_1828_2x
AAGGCAAGATGTCGGCATAGATGT
>all_combined-miR-31_1829_2x
AGGTAAGATGTCGGCATAGA
>all_combined-miR-31_1830_2x
AGGCAAGATGTCGGCCTACCTC
>all_combined-miR-31_1831_2x
AGGCAAGAGGTCGGCATAGCTTT
>all_combined-miR-31_1832_2x
AGGAAAGATGTCGGCATAGCTGAAA
>all_combined-miR-31_1833_2x
AGGCAAGATGTCTGCATATCTGAT
>all_combined-miR-31_1834_2x
AGGCAAGATGTCGGCCCAGCTGC
>all_combined-miR-31_1835_2x
AGGCGAGATGTCGGCCTAGCTGA
>all_combined-miR-31_1836_2x
ACGCAAGATGTCGCCATAG
>all_combined-miR-31_1837_2x
AGGCAAGATGTCGGTATCGCTG
>all_combined-miR-31_1838_2x
AGGCAAGATGTCGGAAGAGATGA
>all_combined-miR-31_1839_2x
AGGCAAGATGCCGGCATAGTTGA
>all_combined-miR-31_1840_2x
AGGCCACATGTCGGCATAGCTGA
>all_combined-miR-31_1841_2x
ATGCCAGATGTCGGCATAGCTGA
>all_combined-miR-31_1842_2x
AGGCCAGATGTCGGCATAGCTA
>all_combined-miR-31_1843_2x
GGGCAATATGTCGGCATAGCTGA
>all_combined-miR-31_1844_2x
AGGTAAGATGTCTGCATAGC
>all_combined-miR-31_1845_2x
AGGCAAGATGTCCGCACAGCCGA
>all_combined-miR-31_1846_2x
ATGCAAGATGTCGCCATAGCTG
>all_combined-miR-31_1847_2x
AGGCAAGATGTCGGTATAGCTGATG
>all_combined-miR-31_1848_2x
AGGCAAGATGTCTGCATATCTT
>all_combined-miR-31_1849_2x
AGGCAAGATGTCCGCATACCTGC
>all_combined-miR-31_1850_2x
AGGCAATATGTCGGCATATCTG
>all_combined-miR-31_1851_2x
AGGCAAGATGTCGGCTTAGCTTA
>all_combined-miR-31_1852_2x
AGGCAAGATGTCGGAATAACTGA
>all_combined-miR-31_1853_2x
AGGCAAGATGTCGGCAAAGCTGAT
>all_combined-miR-31_1854_2x
AGGCAAGATGTCCGCATATCT
>all_combined-miR-31_1855_2x
AAGGCAAGATGTCGACATAGCT
>all_combined-miR-31_1856_2x
AGGCAAGATGTCGGCCTAGT
>all_combined-miR-31_1857_2x
AGGCAAGATGTCGGCATACCG
>all_combined-miR-31_1858_2x
AGGCAAGATGTCGGGATAGCTGT
>all_combined-miR-31_1859_2x
AGGCAAGATGTCGACATAC
>all_combined-miR-31_1860_2x
AGGCAAGATGTCGGCAGACCT
>all_combined-miR-31_1861_2x
AGGCAAGATGTCGGCATAGTAGA
>all_combined-miR-31_1862_2x
AGGCAAGATCGCGGCATAGCTGA
>all_combined-miR-31_1863_2x
AGGCAAGCTGTCGGCATAGCAGA
>all_combined-miR-31_1864_2x
AGGCAAGATTTCGGCATAT
>all_combined-miR-31_1865_2x
AGGCAAGATGTCGGCAGAGCTC
>all_combined-miR-31_1866_2x
AGGCAAGGGGTCGGCATAGCTGA
>all_combined-miR-31_1867_2x
AGGCAAGACGTCGGCCTAG
>all_combined-miR-31_1868_2x
AGGCAAGATGTCGTCATAGCTTT
>all_combined-miR-31_1869_2x
AGGCACGATGTCTGCATAG
>all_combined-miR-31_1870_2x
AGGCCAGATGTCGGCATAGCTTA
>all_combined-miR-31_1871_2x
AGGCAAGCTGTCGGCATAGCTT
>all_combined-miR-31_1872_2x
AGGCAAGATGTCGCCATAGCAGA
>all_combined-miR-31_1873_2x
AGGCAAGATGTCGGCACAGCTAA
>all_combined-miR-31_1874_2x
AGGCAAGATGTCAGCATCGCT
>all_combined-miR-31_1875_2x
AGGCAAGATGTCCGCATAC
>all_combined-miR-31_1876_2x
AGGCAAGATGTCGGCATAGCGGAG
>all_combined-miR-31_1877_2x
AGGCAAGATATCGCCATAGCTGA
>all_combined-miR-31_1878_2x
AGGCAACATGTCGGCATAGCTGT
>all_combined-miR-31_1879_2x
AGGCAAGATGTCGTCATACCTG
>all_combined-miR-31_1880_2x
GAAGGCAAGATGTCGGCCTAGCT
>all_combined-miR-31_1881_2x
AGGCTAGATGTCGGCATAGCTGAA
>all_combined-miR-31_1882_2x
AGGCAAGATGTCGCCATAGCTGATT
>all_combined-miR-31_1883_2x
AGGCAAGATGTCGGCGTAGCTGAAT
>all_combined-miR-31_1884_2x
AGGAAAGATGTCGACATAGCTGA
>all_combined-miR-31_1885_2x
AGGCAAGAAGTCGGCATAGCTGC
>all_combined-miR-31_1886_2x
AGGCAAGATGTCGGCATAGCATC
>all_combined-miR-31_1887_2x
AGGCAAGATGTCGGCCGAG
>all_combined-miR-31_1888_2x
AGGCAAGCTGTCTGCATCGCTGA
>all_combined-miR-31_1889_2x
AGGCAAGATGTCTGCAAAGCTGA
>all_combined-miR-31_1890_2x
AGGCAAGATGTCGGCTTC
>all_combined-miR-31_1891_2x
AGGCAAGATGTCGGCCTAGCTAT
>all_combined-miR-31_1892_2x
AGGCAAGATGTCGCCACA
>all_combined-miR-31_1893_2x
AAGGCAAGATGTCGGCATAACTG
>all_combined-miR-31_1894_2x
AGGCACGATGTCCGCATAGCTGA
>all_combined-miR-31_1895_2x
AGGCAAGATGTCGCCATAAATGA
>all_combined-miR-31_1896_2x
ATGCAAGATGTCGTCATAG
>all_combined-miR-31_1897_2x
AGGCAAGATGTCGCCATAGCG
>all_combined-miR-31_1898_2x
AGGTAAGATGTCTGCATAGCTGA
>all_combined-miR-31_1899_2x
AGGCCAGATGTCGGCATACCTGA
>all_combined-miR-31_1900_2x
AGGCAAGATGTCTGCATATTTGA
>all_combined-miR-31_1901_2x
AGGCAAGATGTCGGCATAGCTTCA
>all_combined-miR-31_1902_2x
AGGCAAGATGTCGTCATCGC
>all_combined-miR-31_1903_2x
AGGCAAGATGTCGGAGTAGCT
>all_combined-miR-31_1904_2x
AAGGCAAGATGCCGGCACAGCTG
>all_combined-miR-31_1905_2x
AGGCAAGATGTCGACATAGCTGAAA
>all_combined-miR-31_1906_2x
AGGCAAGATGTCAGCATAACT
>all_combined-miR-31_1907_2x
AGGCAAGATGTCGGCCTAGCAA
>all_combined-miR-31_1908_2x
AGGCAGGATGTCGGCATAGCTCA
>all_combined-miR-31_1909_2x
AGGCAAGAGGTCGGCATATCTGA
>all_combined-miR-31_1910_2x
AGGCAATATGTCGGCATAA
>all_combined-miR-31_1911_2x
AGGAGAGATGTCGGCATAG
>all_combined-miR-31_1912_2x
AGGCAAGATCTCGGCATAC
>all_combined-miR-31_1913_2x
AGGCAAGATGTCAGCACAGCTGA
>all_combined-miR-31_1914_2x
AGGCAAGATGTCGGCCTAGCTTAT
>all_combined-miR-31_1915_2x
AGGCAAGATGTCGGCAAAGCTGT
>all_combined-miR-31_1916_2x
AGGCAAGACGTCAGCATAG
>all_combined-miR-31_1917_2x
AAACAAGATGTCGGCATAGCTGA
>all_combined-miR-31_1918_2x
AGTCAAGATGTCGGCATAGCTGT
>all_combined-miR-31_1919_2x
AGGCAAGATGGCGGCATAT
>all_combined-miR-31_1920_2x
AGGCAAGATGTCGACATCGCTG
>all_combined-miR-31_1921_2x
AGGCAAGATGTCCCCATACCT
>all_combined-miR-31_1922_2x
AGGCCAGATGTCGGCGTAGCTGA
>all_combined-miR-31_1923_2x
AGGCAAGATGTCGGCATAGCTCTT
>all_combined-miR-31_1924_2x
AGGCAAGATGTCAGCATACCT
>all_combined-miR-31_1925_2x
AGGCAAGATGGCAGCATAGCT
>all_combined-miR-31_1926_2x
AGGCAAGATGACGCCATAGCTGA
>all_combined-miR-31_1927_2x
AAAGCAAGATGTCGGCATAGCTG
>all_combined-miR-31_1928_2x
AGGCAAGATGTCGGCATCTCTCA
>all_combined-miR-31_1929_2x
GAGGCAAGATGTCGGCATAGCT
>all_combined-miR-31_1930_2x
AGGTAAGATGTCCGCATAGCTGA
>all_combined-miR-31_1931_2x
CGGCAAGATGTCGGCCTCGCTG
>all_combined-miR-31_1932_2x
AGGCAAGATGTCGGCCTAGCCCA
>all_combined-miR-31_1933_2x
AGGCAAGATGGCGGCATAGCC
>all_combined-miR-31_1934_2x
AGGCGATATGTCGGCATAGCTGA
>all_combined-miR-31_1935_2x
AGGCAAGATGTCCGCATAGCTTAA
>all_combined-miR-31_1936_2x
AGGCAAGACGTCGCCATAGCTGA
>all_combined-miR-31_1937_2x
AGTCAAGATGTCGGTATAGCTGA
>all_combined-miR-31_1938_2x
AAGGCAAGATGTCTGCATAG
>all_combined-miR-31_1939_2x
AGGCAAGATGTCGGCATAACCGC
>all_combined-miR-31_1940_2x
AGGCAAGATGTCGGCATAGGG
>all_combined-miR-31_1941_2x
GGCAAGATGTCGGCCTAG
>all_combined-miR-31_1942_2x
AGGCAAGATGTCGGCATAGCGTA
>all_combined-miR-31_1943_2x
AGGCAAGATGTCGTCATAGA
>all_combined-miR-31_1944_2x
AGGCAAGCTGTCTGCATATCTGA
>all_combined-miR-31_1945_2x
AGGCAAGATGTCAGCATAGCTGG
>all_combined-miR-31_1946_2x
CGGCAAGATGTCGGCATCGCT
>all_combined-miR-31_1947_2x
AGGCAAGAAGTCGGCATAGC
>all_combined-miR-31_1948_2x
AGGCAAGACGTCGGCATAGCTCA
>all_combined-miR-31_1949_2x
ACGCAAGCTGTCGGCATACCTGA
>all_combined-miR-31_1950_2x
AGGCAAGCTGTCTGCCTAG
>all_combined-miR-31_1951_2x
AGACAAGATGTCGGCATACCTGA
>all_combined-miR-31_1952_2x
AGGCCAGATGTCGGCCTAGCTGC
>all_combined-miR-31_1953_2x
AGGCAAGATGTCCGCATAACCGA
>all_combined-miR-31_1954_2x
AGGCAATATGTCGGCATAGCTGAAA
>all_combined-miR-31_1955_2x
GAAGGCAAGATGTCGGCCTAGCTG
>all_combined-miR-31_1956_2x
AAGGCAAGATGTCGGCATAGCTAA
>all_combined-miR-31_1957_2x
AATGCAAGATGTCGGCATAGCTGT
>all_combined-miR-31_1958_2x
AGGCAAGATGCCGGCACAGCTG
>all_combined-miR-31_1959_2x
AGGCAAGATGTCGGCATAGCTTAC
>all_combined-miR-31_1960_2x
ACGCAAGATGTCGGCATAGCTGC
>all_combined-miR-31_1961_2x
AGGCAAGATGGCAGCATACCTGA
>all_combined-miR-31_1962_2x
AAGGCAAGATCTCGGCATAGCTG
>all_combined-miR-31_1963_2x
AGCCAAGATGTCCGCATAGCTGA
>all_combined-miR-31_1964_2x
AGGCAAGATGGCAGCATAGC
>all_combined-miR-31_1965_2x
AGCCAAGATCTCGGCATAGCTGA
>all_combined-miR-31_1966_2x
AGGCAAGATGTCGGCATACCTGAAT
>all_combined-miR-31_1967_2x
AAGCAAGATGTCCGCATAGCTCA
>all_combined-miR-31_1968_2x
AGGCAAGATGGCGGCATAGT
>all_combined-miR-31_1969_2x
AGGCAAGATGGCGGCATAGCAG
>all_combined-miR-31_1970_2x
AGGCAAGAGGTCGCCATAG
>all_combined-miR-31_1971_2x
AAAGGCAAGATGTCGGCATAG
>all_combined-miR-31_1972_2x
ATGCAAGATGTCGGCATT
>all_combined-miR-31_1973_2x
AGGCAAGCTGTCGGCATAGCCGA
>all_combined-miR-31_1974_2x
AGGCAACATGTCGGAATAGCTGA
>all_combined-miR-31_1975_2x
AGGAAAGATGTCGGCATAGCTA
>all_combined-miR-31_1976_2x
AAACAAGATGTCGGCATAG
>all_combined-miR-31_1977_2x
AGGCCAGATGTCAGCATAG
>all_combined-miR-31_1978_2x
AGGCAAGATGTCCGAATAG
>all_combined-miR-31_1979_2x
AGGCAAGCTCTCGGCATAGCTGA
>all_combined-miR-31_1980_2x
AGGCAAGATGTCTGCATT
>all_combined-miR-31_1981_2x
AGGCAAGATGTCGGCATTGTTGA
>all_combined-miR-31_1982_2x
AAGGCAAGATGTCGGCATACCTGA
>all_combined-miR-31_1983_2x
AGGCAAGATGTCCGCCTAGCT
>all_combined-miR-31_1984_2x
AGGCAAGATATCGGCATAGA
>all_combined-miR-31_1985_2x
GGCAAGATGTCGGCATAGCTCA
>all_combined-miR-31_1986_2x
AGGCAAGATGGCGGCATAGCTTA
>all_combined-miR-31_1987_2x
GGCAAGATGTCGCCATAGCTGA
>all_combined-miR-31_1988_2x
AGGCAAGATGCCGGCATACCT
>all_combined-miR-31_1989_2x
AGGCACGATGTCGTCATAGCTGA
>all_combined-miR-31_1990_2x
AGGCAAGATGTCGGCAAACCTGA
>all_combined-miR-31_1991_2x
AGTCAAGATGTCGCCATAG
>all_combined-miR-31_1992_2x
AGGCAAGATGTCGTCATAGCTGAAA
>all_combined-miR-31_1993_2x
AGGCAAGATGTCGGCATAGCCGCC
>all_combined-miR-31_1994_2x
AGGCAAGATGTCGGCACCTCTGA
>all_combined-miR-31_1995_2x
AGGCAAGATGTCCGCCTACCTG
>all_combined-miR-31_1996_2x
AGGCAAGATGTCGACATACCTGA
>all_combined-miR-31_1997_2x
AGGCAAGATGTCGCCATACCTGC
>all_combined-miR-31_1998_2x
AGGCAAGATGTCCGCATAAC
>all_combined-miR-31_1999_2x
AGGCAAGACGTCGGCACAG
>all_combined-miR-31_2000_2x
AGGCAAGATGTCAGCATAGCTTT
>all_combined-miR-31_2001_2x
AGGCAAGAGGTCGGCATAGCTGC
>all_combined-miR-31_2002_2x
AGGCAAGATGACGGCATAGCCGA
>all_combined-miR-31_2003_2x
AGGCAAGATGTCCGCACAGCT
>all_combined-miR-31_2004_2x
AGGCAAGATGTCGGCATCTCTAA
>all_combined-miR-31_2005_2x
AGGCCCGCTGTCGGCATAG
>all_combined-miR-31_2006_2x
ATGCAAGATGTCGGCATAGTTGA
>all_combined-miR-31_2007_2x
GGGCAAGATGTCGGCATAGCA
>all_combined-miR-31_2008_2x
AGGCAAGATGACGACATAG
>all_combined-miR-31_2009_2x
AGGCCAGATGTCGGCATAGTTGA
>all_combined-miR-31_2010_2x
AATGCAAGATGTCGGCATAGCT
>all_combined-miR-31_2011_2x
AAGGCAAGATGTCCGCATAGCTT
>all_combined-miR-31_2012_2x
AGGCAAGATGTCCGCATAACCG
>all_combined-miR-31_2013_2x
AGGCAAGATGGCGGCATAGATG
>all_combined-miR-31_2014_2x
AGGCAAGATGTCGTAATAGCTGA
>all_combined-miR-31_2015_2x
AGGCAAGATGGCGGCATAGCGG
>all_combined-miR-31_2016_2x
AGGCAAGATGTCGGCATCGCTCAA
>all_combined-miR-31_2017_2x
AGGCAAGATGTCGGCATACAA
>all_combined-miR-31_2018_2x
AGGCAAGATGTCGGCATCGCG
>all_combined-miR-31_2019_2x
AGGCAAGATGTCGGAGTAG
>all_combined-miR-31_2020_2x
AGGCCAGCTGTCGGCATAG
>all_combined-miR-31_2021_2x
AGGCACGATGTCGGCATAGCTGAA
>all_combined-miR-31_2022_2x
AGGAAAGATGTCCGCATAGCTGA
>all_combined-miR-31_2023_2x
AGGCAAGATGTCTTCATAGTT
>all_combined-miR-31_2024_2x
AGGCAAGATGTCGGCATAGTTC
>all_combined-miR-31_2025_2x
CGGCAAGCTGTCGGCATCGCTGA
>all_combined-miR-31_2026_2x
AGGCACGATGTCGGCATAGCTGT
>all_combined-miR-31_2027_2x
ACGCAAGATGTCCGCATAGCTG
>all_combined-miR-31_2028_2x
AGGCAAGATGTCCGCATAACTG
>all_combined-miR-31_2029_2x
AGGCAAGATGTCGTTATAGCTGA
>all_combined-miR-31_2030_2x
AGGCAAGATGTCGGTATAGCTT
>all_combined-miR-31_2031_2x
ATGCAAGATGTCTGCATATCTGA
>all_combined-miR-31_2032_1x
AGGTAAGATGTCGTCATAG
>all_combined-miR-31_2033_1x
AGGCAAGATGTCGTCATATTTGA
>all_combined-miR-31_2034_1x
AGGCAAGATGTCGCCATCC
>all_combined-miR-31_2035_1x
AGGCAAGATGTCGCCATACCCG
>all_combined-miR-31_2036_1x
AGGCAAGATGTCGGCATACCGCA
>all_combined-miR-31_2037_1x
AGCAAGATGTCGGCATCGCTGA
>all_combined-miR-31_2038_1x
AGGCAAGATGTCTGCACAGCG
>all_combined-miR-31_2039_1x
AGGCAAGATGTCGTCATCGCTC
>all_combined-miR-31_2040_1x
AGGCAAGATGTCGGCGTCG
>all_combined-miR-31_2041_1x
AGGCCAGATGGCGGCATAGCAG
>all_combined-miR-31_2042_1x
GGCAAGATGTCGGCGTAGCCG
>all_combined-miR-31_2043_1x
AGGAAAGATGTCGGCATCGTTGA
>all_combined-miR-31_2044_1x
AGGCAGGATGTCTGCATAGCTG
>all_combined-miR-31_2045_1x
AGGCAAGATGTCGACATAGGTG
>all_combined-miR-31_2046_1x
AGTTAAGATGTCGGCATAGCTGA
>all_combined-miR-31_2047_1x
AAGGCAAGATGCCGGCATAGCG
>all_combined-miR-31_2048_1x
ATGCACGATGTCGGCATAGCTG
>all_combined-miR-31_2049_1x
AGGCAAGATGTCGACCTAACTGA
>all_combined-miR-31_2050_1x
AGGCAAGAGGTCGGCACAG
>all_combined-miR-31_2051_1x
AGGCGAGATGGCGGCATAGCTGA
>all_combined-miR-31_2052_1x
AAGCAAGATGGCGGCATAG
>all_combined-miR-31_2053_1x
AGGCAAGATGTCCCCATAGCTCA
>all_combined-miR-31_2054_1x
AGGCAAGATGTCGGCATAATT
>all_combined-miR-31_2055_1x
GGCAAGATGTCCGCCCAGCTGA
>all_combined-miR-31_2056_1x
ATGCAAGATGTCAGCATAG
>all_combined-miR-31_2057_1x
AGGCAAGCTGTCGGCATCGCTTA
>all_combined-miR-31_2058_1x
GGCAAGATGTCGGCATAGTTG
>all_combined-miR-31_2059_1x
ATGCAAGATGCCCGCATAGCTGA
>all_combined-miR-31_2060_1x
AGGCAAGAAGTCCGCATAG
>all_combined-miR-31_2061_1x
GGCAAGATGTCGGCCTAGCTGAA
>all_combined-miR-31_2062_1x
AGGCAAGATGTCGGTATAGCTC
>all_combined-miR-31_2063_1x
AGGCAAGATGTCGGTATAGTTCA
>all_combined-miR-31_2064_1x
AGGCCAGATGTCCGCATAGCTGT
>all_combined-miR-31_2065_1x
AGGCAAGATGTCCCCATAC
>all_combined-miR-31_2066_1x
AGGCAAGATGTCGGCACAACTG
>all_combined-miR-31_2067_1x
AGGCAAGATGACGGCACAGCTGA
>all_combined-miR-31_2068_1x
AGGCAAGATGTCGGCAGAGCTGATT
>all_combined-miR-31_2069_1x
AGGAAGGATGTCGGCATAG
>all_combined-miR-31_2070_1x
GGGCAAGATATCGGCATAGCT
>all_combined-miR-31_2071_1x
AGGCAAGATGTCCCCATATCT
>all_combined-miR-31_2072_1x
GGCAAGATGTCGGCCTAGC
>all_combined-miR-31_2073_1x
AGGCAAGATGACAGCATAGCTG
>all_combined-miR-31_2074_1x
AGGCAAGATGTCGGCCTAGCTGAG
>all_combined-miR-31_2075_1x
AGGCAAGATGTCGGCCGACCTGA
>all_combined-miR-31_2076_1x
AGGAAAGAAGTCGGCATA
>all_combined-miR-31_2077_1x
ACGCAAGATGTCTGCATCGCT
>all_combined-miR-31_2078_1x
AGGCAAGAAGACAGCATAGCTGA
>all_combined-miR-31_2079_1x
AGGGAAGATGTCGGCCTAGCTG
>all_combined-miR-31_2080_1x
AGGCAAGATGACGGCATACCTCA
>all_combined-miR-31_2081_1x
AGGCAAGATGGCGGCATAGCTGTA
>all_combined-miR-31_2082_1x
ATGCAAGATGTCGGCATCGATGA
>all_combined-miR-31_2083_1x
AGGCAAGATGTCGGCATAGGTGT
>all_combined-miR-31_2084_1x
AGGCAAGATGTCGGTATATCT
>all_combined-miR-31_2085_1x
AGGCCAGATGTCGCCATACCTG
>all_combined-miR-31_2086_1x
AGGCAAGATGTCGAAATAGCTGA
>all_combined-miR-31_2087_1x
AGGCAAGATGTCGTCATACCT
>all_combined-miR-31_2088_1x
AGGCAAGATGTCGGCATAAATG
>all_combined-miR-31_2089_1x
ATGCAAGATGTCGGCATAGAA
>all_combined-miR-31_2090_1x
AGCCAAGATTTCGGCATAA
>all_combined-miR-31_2091_1x
AGGAAAGATGCCGGCATAG
>all_combined-miR-31_2092_1x
AGGCAAGATATCGGCATAGCTGAAT
>all_combined-miR-31_2093_1x
AGGCAAGATGTCGGCATAGGTGAA
>all_combined-miR-31_2094_1x
AGGCAAGGTGTCGGCATAC
>all_combined-miR-31_2095_1x
AGGCACGATGTCGTCATAGCTCA
>all_combined-miR-31_2096_1x
AAGGCAAGATCTCGGCATACCTG
>all_combined-miR-31_2097_1x
AGGCAAGATGTCGGAATAGACGA
>all_combined-miR-31_2098_1x
AGGAAAGATGTCGGCACAG
>all_combined-miR-31_2099_1x
AAGGCAAGATGGCGGCATAGCTGAA
>all_combined-miR-31_2100_1x
TGGCAAGATGTCGGCATAGATGA
>all_combined-miR-31_2101_1x
AGGCAAGATGTCGTCTTATC
>all_combined-miR-31_2102_1x
AGGCAAGATATCGGCCTAGCTGA
>all_combined-miR-31_2103_1x
GGCAAGATGTCGTCATAGCTGA
>all_combined-miR-31_2104_1x
AGTCAAGATGTCGGCATAGCTT
>all_combined-miR-31_2105_1x
AGGCAAGATGTCCGAATAGCT
>all_combined-miR-31_2106_1x
AGGCAAGAAGACGGCATAGC
>all_combined-miR-31_2107_1x
AGGCAAGATGTCCGCATCGCTAA
>all_combined-miR-31_2108_1x
AGGCAAGAGGTCTGCATAGC
>all_combined-miR-31_2109_1x
AGGCAAGATGTCGGCCTCGCTGT
>all_combined-miR-31_2110_1x
GGCAAGATGTCCGCATAGCTGC
>all_combined-miR-31_2111_1x
AGGCAAGATCACGGCATAC
>all_combined-miR-31_2112_1x
AGGCAAGATGTCAGCATAGCC
>all_combined-miR-31_2113_1x
AGGCCCGATGTCGGCACAGCTG
>all_combined-miR-31_2114_1x
AGGCAAGATGTCGCTATAGCTGA
>all_combined-miR-31_2115_1x
AGGCAAGATGTCGGCAGAA
>all_combined-miR-31_2116_1x
ACGCAAGATGTCGGCATAGCCG
>all_combined-miR-31_2117_1x
AGGCAAGACGGCGGCATACCTGA
>all_combined-miR-31_2118_1x
AGGCCAGATGTCGGCACAGCT
>all_combined-miR-31_2119_1x
AGGCAAGATGTCGGAATAGCTGAAT
>all_combined-miR-31_2120_1x
AGGCAAGAAGTCGGCCTTGCTGA
>all_combined-miR-31_2121_1x
AGGCAAAATGTCAACATAGCTGA
>all_combined-miR-31_2122_1x
AGGCAAGATCTCGGCATCG
>all_combined-miR-31_2123_1x
AGGCAAGATGTCGGCATCGACGA
>all_combined-miR-31_2124_1x
AGGCAAGATGCCGGCATT
>all_combined-miR-31_2125_1x
AGGCCAGCTGTCGGCATACCT
>all_combined-miR-31_2126_1x
AGGCAAGATGTCGCCCTAC
>all_combined-miR-31_2127_1x
AGGCAAGATGGCAGCATAC
>all_combined-miR-31_2128_1x
AAGCAAGATGTCCGCACAGCTG
>all_combined-miR-31_2129_1x
AGGCAAGATGTCGGCAGATCTG
>all_combined-miR-31_2130_1x
AGGCAAGATGTCGGCATCGCAT
>all_combined-miR-31_2131_1x
AGGCAAGATCTCGGAATAGCTGA
>all_combined-miR-31_2132_1x
AGGCAAGCTGTCAACATAGCTGA
>all_combined-miR-31_2133_1x
AGGCAAGATGTCGGCATATCTGTG
>all_combined-miR-31_2134_1x
AGGCAAGATGGCGACATAGCTAA
>all_combined-miR-31_2135_1x
AGGCAAGATGTCGGCATAGTGG
>all_combined-miR-31_2136_1x
AGGCAAGATGACGGCATAGCGCA
>all_combined-miR-31_2137_1x
AGGCAAGATCTCGACATAGCTAA
>all_combined-miR-31_2138_1x
AGGCACGATGTCGGCATACCTA
>all_combined-miR-31_2139_1x
AGGCAAGATATCGCCATAGCTG
>all_combined-miR-31_2140_1x
AGGCAAGATGTCGGCTTTGCTGA
>all_combined-miR-31_2141_1x
AGGCAAGATGCCGGCATGG
>all_combined-miR-31_2142_1x
TGGCAAGATGTCGGCATAGCTGG
>all_combined-miR-31_2143_1x
AGGCCAGATGTCGGCATATCTGA
>all_combined-miR-31_2144_1x
AGGCAAGATGTCGGCCTAGTTCA
>all_combined-miR-31_2145_1x
AGGCAAGATGTCGGCATTACTGA
>all_combined-miR-31_2146_1x
AAGGCAAGATGTCGGCATAGCTGCT
>all_combined-miR-31_2147_1x
GGCAAGATGCCGGCATAG
>all_combined-miR-31_2148_1x
AGGCAAGATGGCGCCATAGCTC
>all_combined-miR-31_2149_1x
AAGTCAAGATGTCGGCATAGC
>all_combined-miR-31_2150_1x
GAGGCAAGATGTCGGCATAGCTGA
>all_combined-miR-31_2151_1x
AGGTAAGATGTCGGCATACCTG
>all_combined-miR-31_2152_1x
GAAGGCAAGATGTCCGCATAGC
>all_combined-miR-31_2153_1x
AGGCAAGATGTCGGCATAGCTTATC
>all_combined-miR-31_2154_1x
ATGCAAGATGTCGGCATAGCGGA
>all_combined-miR-31_2155_1x
AGGCGAGATGTCGGCATAGCTTA
>all_combined-miR-31_2156_1x
AGGCAAGATGCCGGCATACG
>all_combined-miR-31_2157_1x
AAGCAAGATGTCGGCATAGCCGA
>all_combined-miR-31_2158_1x
AGGCAAGATGTCAGCATAGCTGTT
>all_combined-miR-31_2159_1x
AGGCAAGCTGTCGGCATAGCTTT
>all_combined-miR-31_2160_1x
AAGCAAAATGTCGGCATAGCTGA
>all_combined-miR-31_2161_1x
GGGCAAGATGTCGGCATAGGGG
>all_combined-miR-31_2162_1x
AGGCAAGAAGTCACCATAGCTG
>all_combined-miR-31_2163_1x
AGGCAAGATGTCGGCTAAGC
>all_combined-miR-31_2164_1x
AGGCAAGATGTCGGCACAGAT
>all_combined-miR-31_2165_1x
AGGCAAGATGTCGGCATCGCGAA
>all_combined-miR-31_2166_1x
AGGCAAGATGTCGGTATCG
>all_combined-miR-31_2167_1x
AGGCAAGAGGTCTGCATAGCTGA
>all_combined-miR-31_2168_1x
AGGCAAGATGTAGGCATAACTG
>all_combined-miR-31_2169_1x
AGGCGAGCTGTCGGCATAGCTG
>all_combined-miR-31_2170_1x
AGGCAAGAGGTCGGCGTAGCTG
>all_combined-miR-31_2171_1x
AGGCAAGATGTCGGCATAACAG
>all_combined-miR-31_2172_1x
AAGGCAAGATGTCGGCATCGC
>all_combined-miR-31_2173_1x
AGGCCAGATGTCGGCATAGCG
>all_combined-miR-31_2174_1x
AGGCAAGATGTCGGCATAGCTGCTC
>all_combined-miR-31_2175_1x
AGGCAAGATGGCGGCAGACCTGA
>all_combined-miR-31_2176_1x
CGGCAAGATGTCGGCATAGCCGA
>all_combined-miR-31_2177_1x
AGGCAAGAGGTCCGCATAGCTCA
>all_combined-miR-31_2178_1x
AGGCAAGATGTCGGCATGGATGA
>all_combined-miR-31_2179_1x
AGGCAAGATGTCGGCCGAACTGA
>all_combined-miR-31_2180_1x
AGGCAAGACGTCGACATAGCTGA
>all_combined-miR-31_2181_1x
AGGCAAGATGTCGTCATAC
>all_combined-miR-31_2182_1x
AGGCAAGATGTCGGCATCGCGG
>all_combined-miR-31_2183_1x
AGGCAAGATGTCCCCATCGC
>all_combined-miR-31_2184_1x
AGCAAGATGTCGGCATGGC
>all_combined-miR-31_2185_1x
AGGCAAGATGTCGGCACAC
>all_combined-miR-31_2186_1x
AGGCAAAATGTCGGCATAACTGA
>all_combined-miR-31_2187_1x
AGGCACGATGTCGTCATATCTGA
>all_combined-miR-31_2188_1x
AGGCACGATGTCGGCCTAGCCG
>all_combined-miR-31_2189_1x
AAGGCAAGATGTCGGCATAGGTGT
>all_combined-miR-31_2190_1x
GGCCAGATGTCGCCATAGCTGA
>all_combined-miR-31_2191_1x
AGGCAAGATGTCGACACAGCTG
>all_combined-miR-31_2192_1x
AGGCAAGATGTCCGCACCGCTGA
>all_combined-miR-31_2193_1x
AGGCAAGATGTCGGCATCACTGAA
>all_combined-miR-31_2194_1x
GGGCAAGCTGTCGGCATAGCTGA
>all_combined-miR-31_2195_1x
AGGCAAGATGTCGGCATAGCTGCTA
>all_combined-miR-31_2196_1x
AGGCCAGATGTCGCCATAGCTGA
>all_combined-miR-31_2197_1x
AGGCAAGATGTCTGCATCGCG
>all_combined-miR-31_2198_1x
AGGCAAGATGTCGGAATAGCGG
>all_combined-miR-31_2199_1x
AGGCAAGATCTCGGCACAGCTG
>all_combined-miR-31_2200_1x
AGGAAAGATGTCGCCATAG
>all_combined-miR-31_2201_1x
AGTCAAGATGTCGGCATAGCTGTT
>all_combined-miR-31_2202_1x
AGGCAAGATGTCGTCATATCCG
>all_combined-miR-31_2203_1x
AGGCAAGATGCCTGCATAGCTTA
>all_combined-miR-31_2204_1x
AGGCAAGATGTCGGAATC
>all_combined-miR-31_2205_1x
GGCAAGATGTAGGCATAGCTGTTT
>all_combined-miR-31_2206_1x
AGGCCAGCTCTCGGCATAG
>all_combined-miR-31_2207_1x
AGGCAAGATGCCCGCATCGCTGA
>all_combined-miR-31_2208_1x
GGCAAGATGTCGGCATAGCTTAT
>all_combined-miR-31_2209_1x
AGGCAAGATGTCGGCATACATGAA
>all_combined-miR-31_2210_1x
AGGCAAAATGACGGCATAA
>all_combined-miR-31_2211_1x
AGGCAAGACGTCGGCATAGTTGA
>all_combined-miR-31_2212_1x
AGGCAAGATGTCGCTATAGC
>all_combined-miR-31_2213_1x
AGGCAAGATGTCAGCATCGCTG
>all_combined-miR-31_2214_1x
AAGGCAAGATGTCGGCATAGCTCC
>all_combined-miR-31_2215_1x
AGGCAAGATGCCGGAATCG
>all_combined-miR-31_2216_1x
AGGCAAGATGTCGACATACCTG
>all_combined-miR-31_2217_1x
CAGCAAGATGTCGGCATAGCT
>all_combined-miR-31_2218_1x
AGGCAAGATGGCGGCAGAGCTG
>all_combined-miR-31_2219_1x
AGGCAAGATGTCTGCATACC
>all_combined-miR-31_2220_1x
AGGCAAGATGCCGGCAAAGCTGA
>all_combined-miR-31_2221_1x
AGGCAAGATGTCTGCATAGCCCA
>all_combined-miR-31_2222_1x
AGGCAAGATGCCGCCATAGATGA
>all_combined-miR-31_2223_1x
AGGCAAGATGTCGGCATACATCA
>all_combined-miR-31_2224_1x
AGGCGAGATGTCGGCATAGCAA
>all_combined-miR-31_2225_1x
AGGCAAGATGTCCGCCTACC
>all_combined-miR-31_2226_1x
AGGCGAGATGTCTGCATAGCTG
>all_combined-miR-31_2227_1x
AGGCAATATGTCTTCATAGCT
>all_combined-miR-31_2228_1x
AGGCAAGATGTCGCCAGACCTGA
>all_combined-miR-31_2229_1x
AGGCCAGATCTCGGCCTAGCTGA
>all_combined-miR-31_2230_1x
AGGCATGATGTCGGCATAGCTGT
>all_combined-miR-31_2231_1x
AAGGCACGATGTCGGCATAGCT
>all_combined-miR-31_2232_1x
AGGCAAGATGTCGGCAGAGAA
>all_combined-miR-31_2233_1x
AGGCAAGATGTCGGCCTAGCTGGA
>all_combined-miR-31_2234_1x
ATGCAAGATGTCGGCATACCTCA
>all_combined-miR-31_2235_1x
AGGCGAGATATCGGCATAGCTG
>all_combined-miR-31_2236_1x
AGGCTAGATGACGGCATAGCTGA
>all_combined-miR-31_2237_1x
TGGCAAGATGTCGGCATAGCTGATT
>all_combined-miR-31_2238_1x
AGGCAAGACGTCCGCCTAGCTGA
>all_combined-miR-31_2239_1x
AGGCAAGATGTCGGACTAGCTGAA
>all_combined-miR-31_2240_1x
AGGCAAGATGGCGGCAAAGCTGG
>all_combined-miR-31_2241_1x
AGGCCAGATGTCGCCCTAGCTGA
>all_combined-miR-31_2242_1x
GGGCAAGATGTCAGCATAGCTG
>all_combined-miR-31_2243_1x
AGGAAGGATGTCGGCATAGC
>all_combined-miR-31_2244_1x
AGGCAAGATGTCGGTATAGCTGATA
>all_combined-miR-31_2245_1x
AGGCAAGATGTCGTCACATCTG
>all_combined-miR-31_2246_1x
AGGCAAGATGTCTGCTTAGCTCA
>all_combined-miR-31_2247_1x
AGGCAAGATGTCGGCATAGCTGGTT
>all_combined-miR-31_2248_1x
AGGCAAGATGTCGGCATTGCTGT
>all_combined-miR-31_2249_1x
AGGCCAGCTGTCGGCATCGCTG
>all_combined-miR-31_2250_1x
CGGCAAGATGTCGGCATAGATGA
>all_combined-miR-31_2251_1x
AAGCAAGATGTCGGCATAGCTTA
>all_combined-miR-31_2252_1x
AGGCAAGATGTCGGCTTCTC
>all_combined-miR-31_2253_1x
AGGCAAGATGTCAGAATAGCTGC
>all_combined-miR-31_2254_1x
AGGCAAGATGGCCGCATAGCTCA
>all_combined-miR-31_2255_1x
AGGCAAGATGTCGGCACAGCCTA
>all_combined-miR-31_2256_1x
AGGCAAGATGTCTTCATCGCTG
>all_combined-miR-31_2257_1x
AGGCAAGAGGTCGGCATAA
>all_combined-miR-31_2258_1x
AGGCAAGATCACGGCATAGCTGA
>all_combined-miR-31_2259_1x
AGGCAAGATGCCGGCCTA
>all_combined-miR-31_2260_1x
AGGTAAGATTTCGGCATAGCTGA
>all_combined-miR-31_2261_1x
AGGCAAGATCTCGTCATAGCTGA
>all_combined-miR-31_2262_1x
GGTCAAGATGTCGGCATAGCTGA
>all_combined-miR-31_2263_1x
AGGCAAGATGGCAGCATAGCCGA
>all_combined-miR-31_2264_1x
AGGCAAGCTGTCGGCATAACC
>all_combined-miR-31_2265_1x
AGGCACGATGTCTGCATAGC
>all_combined-miR-31_2266_1x
AGGCAAGATGACAGCATAGATGA
>all_combined-miR-31_2267_1x
AAGGCAAGATGTCGCCATAGCTGA
>all_combined-miR-31_2268_1x
AGGCAATATGTCGGCCTAGCTGC
>all_combined-miR-31_2269_1x
GGCAAGATGTCGGTATAGCTG
>all_combined-miR-31_2270_1x
ACGCAAGCCGTCGGCATAG
>all_combined-miR-31_2271_1x
AGGCAAGATGCCTGCATAGCCGA
>all_combined-miR-31_2272_1x
ATGCAAGGTGTCGGCATAGCTGA
>all_combined-miR-31_2273_1x
AGGCAAGATCTCGGGACAGCT
>all_combined-miR-31_2274_1x
AGCCAAGATGTCGGCATAGTT
>all_combined-miR-31_2275_1x
AGGCAAGATGACGGCCTAGCT
>all_combined-miR-31_2276_1x
AGGCAATATGTCGGCATAGCAA
>all_combined-miR-31_2277_1x
AGGCAAGATGTCGGCATATCAA
>all_combined-miR-31_2278_1x
AGGCAAGATGCCGGCATAGCTGT
>all_combined-miR-31_2279_1x
AGCCAAGATGTCGCCATAGCT
>all_combined-miR-31_2280_1x
AGGCAAGATGTCGACATCACTGA
>all_combined-miR-31_2281_1x
AGGCAAGAGGTCGGCATAGCG
>all_combined-miR-31_2282_1x
CGGCAAGATGTCGTCATAGCTG
>all_combined-miR-31_2283_1x
AGGCAAGATCGCGGCATAGCGGA
>all_combined-miR-31_2284_1x
AGGCAAGATATCGACATATCTGA
>all_combined-miR-31_2285_1x
AGACAAGATGTCGGAATAGATGA
>all_combined-miR-31_2286_1x
CGGCAAGATGTCCGCATAGC
>all_combined-miR-31_2287_1x
AGGCAAGATCGCGGCATAG
>all_combined-miR-31_2288_1x
GGACAAGATGTCGGCATAGCTGAT
>all_combined-miR-31_2289_1x
AGGCGAGATGTCGGCATAGCTGATT
>all_combined-miR-31_2290_1x
AGGCAAGATGTCCCCATA
>all_combined-miR-31_2291_1x
AGGCAAGATGTCAGCATCGCTCA
>all_combined-miR-31_2292_1x
AGGCAAGATGTCGTCAGAGCGG
>all_combined-miR-31_2293_1x
AGGTAAGATGTCGGCAGAGC
>all_combined-miR-31_2294_1x
AGGCAAGATGTCGCCATTGCCGA
>all_combined-miR-31_2295_1x
AGGCAAGATGTCGGCAAAGCTGC
>all_combined-miR-31_2296_1x
AAGGCACGATGTCGGCATAGCTGT
>all_combined-miR-31_2297_1x
AGGAAAGATGTCGCCATAGAT
>all_combined-miR-31_2298_1x
AGGCAAGAGGGCCGCATAG
>all_combined-miR-31_2299_1x
AGGCAAGATGTCTGCAGAGCTG
>all_combined-miR-31_2300_1x
GGCAAGATGACGGCATAGCTGA
>all_combined-miR-31_2301_1x
AGGCAAGATGTCGCCATACC
>all_combined-miR-31_2302_1x
CGCAAGATGTCGGCACAGCT
>all_combined-miR-31_2303_1x
AAGGCAAGCTGTCCGCATAGCTG
>all_combined-miR-31_2304_1x
AGGCAACATGTCGGCATAACTGA
>all_combined-miR-31_2305_1x
AGGCAAGATGGCGGCATAGCTGT
>all_combined-miR-31_2306_1x
ATGCAAGCTGTCGGCCTAGCTG
>all_combined-miR-31_2307_1x
AGGCAAGATGGCGCCATAGCT
>all_combined-miR-31_2308_1x
AGGCAAGATGTCGCCATAGATG
>all_combined-miR-31_2309_1x
AGGCAACATGTCCGCCTAGCTGA
>all_combined-miR-31_2310_1x
TGAAGGCAAGATGTCGGCATAGC
>all_combined-miR-31_2311_1x
AGGCAAGACGGCGGCATAGCTC
>all_combined-miR-31_2312_1x
AGGCAAGATGTCGGAATAGCTGC
>all_combined-miR-31_2313_1x
CGGCAAGCTGTCGGCCTAGCTG
>all_combined-miR-31_2314_1x
AGGCAAGATGTCGGGATAGGTGA
>all_combined-miR-31_2315_1x
AGGCAAGATGGCGGAATAGCTAA
>all_combined-miR-31_2316_1x
AGGCAAGATGTCGGCATCGCCGAT
>all_combined-miR-31_2317_1x
AGGCAAGATGTCGGCATAACTGT
>all_combined-miR-31_2318_1x
GGCAAGATGTCGGCATAGCTGGA
>all_combined-miR-31_2319_1x
CGGCCAGATGTCGGCATAGCTGC
>all_combined-miR-31_2320_1x
AGGCATGATGTCGGCATA
>all_combined-miR-31_2321_1x
AGGCAAGATGTCGGTATAGCTCA
>all_combined-miR-31_2322_1x
AGGCAAGATGTCAGCATAGCAGA
>all_combined-miR-31_2323_1x
AAGGCAAGATGCAGGCATAGCTG
>all_combined-miR-31_2324_1x
AAGGCAAGATGTCGGGATAGCTG
>all_combined-miR-31_2325_1x
AGGCAAGATGTCCCCCTAGCTGA
>all_combined-miR-31_2326_1x
GGGCAAGATGTCGGCATATC
>all_combined-miR-31_2327_1x
AGGCAAGATGTCCGCCTAGCTTA
>all_combined-miR-31_2328_1x
AGGCAAAATGCCGGCATAG
>all_combined-miR-31_2329_1x
AGTCAAGATGTCTGCATAGTTGA
>all_combined-miR-31_2330_1x
AAGCAAGATGACGGCATAGCTGA
>all_combined-miR-31_2331_1x
AGGCAAGATGTCGGCTCAGCTGA
>all_combined-miR-31_2332_1x
AGGCAAGCGGTCGGCACAGCTGA
>all_combined-miR-31_2333_1x
AGGCCAGATGTCGCCATAG
>all_combined-miR-31_2334_1x
AGGCAAGACGGCGGCATAGCA
>all_combined-miR-31_2335_1x
AGGCAAGATGACAGCATAA
>all_combined-miR-31_2336_1x
AGGCAAGATGTCGGCATAGCTGTGC
>all_combined-miR-31_2337_1x
AGGCAAGATGGCGAAATAG
>all_combined-miR-31_2338_1x
GGCAAGATGTCGGCACAGCT
>all_combined-miR-31_2339_1x
AGGCAAGATGTCGGTATAGGTGA
>all_combined-miR-31_2340_1x
GGTAAGATGTCGGCATAGCTGT
>all_combined-miR-31_2341_1x
AGGCAAGATGTCGGCATAGATGAG
>all_combined-miR-31_2342_1x
AGGCCCGATGTCGGCCTA
>all_combined-miR-31_2343_1x
AAGGCACGATGTCGGCATAG
>all_combined-miR-31_2344_1x
AGGCAAGGTGTCGGCATAGCTGATT
>all_combined-miR-31_2345_1x
AGGAAAGATGTCGGAATAG
>all_combined-miR-31_2346_1x
AGGCAAGATGTCAGCACAGCTGC
>all_combined-miR-31_2347_1x
AGGCAAGATGTCTGCATAGCTGTT
>all_combined-miR-31_2348_1x
AGGCAAGACGTCTGCATAGCTAA
>all_combined-miR-31_2349_1x
CGGCAAGATGTCGGCATACCTGA
>all_combined-miR-31_2350_1x
AGGCAAGCTGTCTGCATAGCTG
>all_combined-miR-31_2351_1x
AGGCAAGATGTCCGCAAAGCTG
>all_combined-miR-31_2352_1x
AGGCAAGATTTCGGCATAGATGA
>all_combined-miR-31_2353_1x
AGGCAAGATGGCGGCATAGTT
>all_combined-miR-31_2354_1x
ATGCAAGATGTCGGCATAGCTA
>all_combined-miR-31_2355_1x
AGGCAAGATGTCCGCATACCGGA
>all_combined-miR-31_2356_1x
AAGGCAAGATGTCGGCATACCGG
>all_combined-miR-31_2357_1x
ACGCAAGATGTCGGCATAACTGA
>all_combined-miR-31_2358_1x
AGGCAAGATGTCGTCATACTTGA
>all_combined-miR-31_2359_1x
AGGCAACATGTCGGCATAGCTT
>all_combined-miR-31_2360_1x
AGGCAACATCTCGGCATATCTGA
>all_combined-miR-31_2361_1x
AGGCACGATGCCGGCATAGCTCA
>all_combined-miR-31_2362_1x
AGGCAAGATGTCAGCATAGCCTA
>all_combined-miR-31_2363_1x
AAGCAAGATGGCGGCATA
>all_combined-miR-31_2364_1x
AGGCAAGATGTCGGCAGCGCGGA
>all_combined-miR-31_2365_1x
AGGCAAGATGTCGCCATTTC
>all_combined-miR-31_2366_1x
AGACAAGATGTCGGCATCGCTGA
>all_combined-miR-31_2367_1x
AGGCAAGATGACGGCATAGCA
>all_combined-miR-31_2368_1x
CGGCAAGAAGGCGGCTTAGCTG
>all_combined-miR-31_2369_1x
AGGCAAGATGTCCTCATAG
>all_combined-miR-31_2370_1x
AGGCAAGATGTCGGCATGGCAGA
>all_combined-miR-31_2371_1x
AGGCAACATGCCGGCATAGCTGA
>all_combined-miR-31_2372_1x
GGGCAAGATGTCGCCATAGCTG
>all_combined-miR-31_2373_1x
AGGCAAGATGACGGCATACCTGA
>all_combined-miR-31_2374_1x
AGGCAAGATGTCGTCTTCGCTGA
>all_combined-miR-31_2375_1x
AGGCAAGATCTCCGCATAGCCG
>all_combined-miR-31_2376_1x
AGGCACGATGTCGGCATAGCCG
>all_combined-miR-31_2377_1x
AGGCAAGATGGCCCCATAGCTG
>all_combined-miR-31_2378_1x
AGGCAAGATGTCGGGCTAGCCGA
>all_combined-miR-31_2379_1x
AGGTAAGATGTCGACATAG
>all_combined-miR-31_2380_1x
AGGCAATATGTCGGCATAGCTA
>all_combined-miR-31_2381_1x
AGGCAAAATGTCCGCATAG
>all_combined-miR-31_2382_1x
AGGCAAGAGGTCGGCAAAGCTT
>all_combined-miR-31_2383_1x
AGGCAAGATATCAGCATAGCTG
>all_combined-miR-31_2384_1x
AGGCAAGAGGTCGGCATAGCC
>all_combined-miR-31_2385_1x
AGGCAAGATGTCGGCATAGCTTATA
>all_combined-miR-31_2386_1x
AGGCCAGATGTCTGCATAGC
>all_combined-miR-31_2387_1x
AGACAAGATGTCGGCATAGCTTA
>all_combined-miR-31_2388_1x
AGGCACGATGTCGGCCTAGC
>all_combined-miR-31_2389_1x
GGCAAGATGTCGGCATTGCT
>all_combined-miR-31_2390_1x
AAGCAAGATGTCGCCATCG
>all_combined-miR-31_2391_1x
AGGCAAGATGTCGGCACATCTGT
>all_combined-miR-31_2392_1x
AGGCAAGATGGCGGCATAGCG
>all_combined-miR-31_2393_1x
AGGCAAGATCTCGGCATATCTGAA
>all_combined-miR-31_2394_1x
AAGGCAAGATCTCGGCATAGCT
>all_combined-miR-31_2395_1x
GGCAAGATGCCGGCATAGCT
>all_combined-miR-31_2396_1x
ATGCAAGATGGCGGCATAGCTGA
>all_combined-miR-31_2397_1x
AGGCAACATGCCGGCATAGCTG
>all_combined-miR-31_2398_1x
AGGCAAGAAGTCGGCATAGCGGA
>all_combined-miR-31_2399_1x
AGGCAAGATGTCGGTATCGCTGA
>all_combined-miR-31_2400_1x
AGGCACGATGTCGGCCTAGCTG
>all_combined-miR-31_2401_1x
AGGCAAGATATCCGCATAG
>all_combined-miR-31_2402_1x
AGGCAAGATCTCGGCATAGTTG
>all_combined-miR-31_2403_1x
AAGGCAAGATGTCCGCATAGTTG
>all_combined-miR-31_2404_1x
AAGGCAAGATGGCGGCATACCTG
>all_combined-miR-31_2405_1x
AGGCAAGATGTCGTCATTGCTGA
>all_combined-miR-31_2406_1x
AGGCAAGATGGCGGCACTGCTGA
>all_combined-miR-31_2407_1x
AGGCAAGATATCGGCACAG
>all_combined-miR-31_2408_1x
AGGCAAGATGTCTGCTTAGCT
>all_combined-miR-31_2409_1x
AGGCAAGATGTCGCCATAGTTG
>all_combined-miR-31_2410_1x
GGGCAAGAACTCGGCAAAGC
>all_combined-miR-31_2411_1x
AGGCCCGATGTCGGCATAGCTGC
>all_combined-miR-31_2412_1x
AGGTAAGATGTCGGCATAGCTGC
>all_combined-miR-31_2413_1x
AGGCAAGAGGTCAGCATAG
>all_combined-miR-31_2414_1x
AGGCCAGATGTCGGCATAC
>all_combined-miR-31_2415_1x
AGGCAAGATGTCCGCCTA
>all_combined-miR-31_2416_1x
AGGCAAGATGTCGACATAACAG
>all_combined-miR-31_2417_1x
AGGCAAGATGTCGGCCTATCTTA
>all_combined-miR-31_2418_1x
AGGCAAGAGGCCGGCACAG
>all_combined-miR-31_2419_1x
ATGGCAAGATGTCGGCATAG
>all_combined-miR-31_2420_1x
AGGCAAGATATCGCCACAG
>all_combined-miR-31_2421_1x
AGGCAAGATGTCGGCATAGAGGA
>all_combined-miR-31_2422_1x
AGGCCAGATGGCGGCATAGCT
>all_combined-miR-31_2423_1x
AGGCAAGATGTCTTCATAGCTTA
>all_combined-miR-31_2424_1x
AGGCAAGATGTCGGCATAGCTGGTA
>all_combined-miR-31_2425_1x
AGGCAAGATGTCGCCCCAGCTG
>all_combined-miR-31_2426_1x
AGGCAAGATCTCGGCACAACTGA
>all_combined-miR-31_2427_1x
AGGCAAGATGTCGGCACAGCCAA
>all_combined-miR-31_2428_1x
AGGCAAGATGTCTGCAGATCTG
>all_combined-miR-31_2429_1x
ATGCAAGATGTCGGCATCGCTGAT
>all_combined-miR-31_2430_1x
AGGCAAGAACCCGGCATAG
>all_combined-miR-31_2431_1x
CGGCAAGATGTCGGCATAGCTAC
>all_combined-miR-31_2432_1x
GGGCAAGATGTCGGCCTAGCTGA
>all_combined-miR-31_2433_1x
ATGCAAGATGTCGGCATATCT
>all_combined-miR-31_2434_1x
AAGGAAAGATGTCCGCATAGCT
>all_combined-miR-31_2435_1x
AGGCAAGATGACGGCACCGCT
>all_combined-miR-31_2436_1x
AGGCAAGATGTCGGCAGAGCTGTT
>all_combined-miR-31_2437_1x
AGGAAAGAGGTCGGCAGAGCTGA
>all_combined-miR-31_2438_1x
ACGCAAGATGTCGGCATATC
>all_combined-miR-31_2439_1x
AAGGAAAGATGTCGGCATAGCC
>all_combined-miR-31_2440_1x
AGGCAAGATGTCAGCACAGCAGA
>all_combined-miR-31_2441_1x
AGGCAAGATGTCGGAATTGCT
>all_combined-miR-31_2442_1x
AGGCAAGATGTCTGCATAGCG
>all_combined-miR-31_2443_1x
AGGCAAGATGCCCGCATAC
>all_combined-miR-31_2444_1x
ACGCAAGATGTCGTCATCGCT
>all_combined-miR-31_2445_1x
AGGCAAGATGGCGGCATACCC
>all_combined-miR-31_2446_1x
AGGCAAGATGTCGTCATAGCTAT
>all_combined-miR-31_2447_1x
AGGCAAGATGTCCGCATAACC
>all_combined-miR-31_2448_1x
CGGCAAGATGTCGGCATAGT
>all_combined-miR-31_2449_1x
GGCAAGATGTCCGCCTAGCTGA
>all_combined-miR-31_2450_1x
AGGCAAGATGCCGGCCTAGCT
>all_combined-miR-31_2451_1x
AGGCAAGATGTCAGAATACCTG
>all_combined-miR-31_2452_1x
AGGCAAGAGGTCGGCATAGCGGA
>all_combined-miR-31_2453_1x
CGGCAAGCTGTCGGCATCGC
>all_combined-miR-31_2454_1x
AGGCAAGATGTCGGAAAAGCTGA
>all_combined-miR-31_2455_1x
AGGCAATATGTCCGCATAGCTGA
>all_combined-miR-31_2456_1x
AACGCAAGATGTCGGCATAGCT
>all_combined-miR-31_2457_1x
AGGCAAGATGTCGGCGTAC
>all_combined-miR-31_2458_1x
AGGCAAGATGTCGGCATAGCTCGA
>all_combined-miR-31_2459_1x
ACGCAAGATGTCGGCATAGCTT
>all_combined-miR-31_2460_1x
AAACCAAGATGTCGGCATAGCTG
>all_combined-miR-31_2461_1x
GGGCAAGATGTCGGCATAGCG
>all_combined-miR-31_2462_1x
AGGCAAGATGTCTGAATAGCTG
>all_combined-miR-31_2463_1x
AGGCAAGATGCCGGCACAGCTGAA
>all_combined-miR-31_2464_1x
AGGCACGATTTCGGCATAGCT
>all_combined-miR-31_2465_1x
AGGCAAGATGTCAGCCTCGCTGA
>all_combined-miR-31_2466_1x
AGGTAAGATGTCCGCATAG
>all_combined-miR-31_2467_1x
AGGCAAGGTGTCGGCATATCTGA
>all_combined-miR-31_2468_1x
AGGCAAGATGTCGGCTTAA
>all_combined-miR-31_2469_1x
ACGCAAGATGTCGCCATAGC
>all_combined-miR-31_2470_1x
AGGCAGCATGTCGGCATAG
>all_combined-miR-31_2471_1x
AGGCACGATGTCGGCATAGCTGATT
>all_combined-miR-31_2472_1x
AGTCAAGATATCGGCATAG
>all_combined-miR-31_2473_1x
AGGCAAGATGTCCGTATAGCTGA
>all_combined-miR-31_2474_1x
AGGCAAGATGTCGGCATGA
>all_combined-miR-31_2475_1x
AGGCAAGATGTCTGCATCGCTGAT
>all_combined-miR-31_2476_1x
ACGCAAGATGTCGGCCTAG
>all_combined-miR-31_2477_1x
AGGCGAGATGTCGGCATAGCTA
>all_combined-miR-31_2478_1x
AGGCAAGATGTCCGGATAGCTGA
>all_combined-miR-31_2479_1x
AGGCAAGATGTCAGCCTAGCTGAA
>all_combined-miR-31_2480_1x
AGGCAAGATTTCGGCATAGCTGCC
>all_combined-miR-31_2481_1x
GGGCAAGATGTCGGCATCGCTGA
>all_combined-miR-31_2482_1x
TGGCAAGATGTCGGCATAGCCGA
>all_combined-miR-31_2483_1x
AGGCAAGATGTCGGAATAGCCG
>all_combined-miR-31_2484_1x
AGGCAAGATGTCTGCATATCTCA
>all_combined-miR-31_2485_1x
TGGCAAGATGTCGTCATAGCTGC
>all_combined-miR-31_2486_1x
AGGCAAGATATCGGCATAT
>all_combined-miR-31_2487_1x
AGGCAAGACGTCGCCATAGCTCA
>all_combined-miR-31_2488_1x
AGGCAAGATGTCAGCATAGCGC
>all_combined-miR-31_2489_1x
AAGGCAACATGTCGGCATAGCTG
>all_combined-miR-31_2490_1x
AGGCCAGATGTCGGCAAAGC
>all_combined-miR-31_2491_1x
AGGCAAGATGGCCGCATAT
>all_combined-miR-31_2492_1x
AGGCAAGATGTCCGCATATCTCA
>all_combined-miR-31_2493_1x
AGGCAAGATGTCAGCAGACCTGA
>all_combined-miR-31_2494_1x
AGGCAAGACGTCGGCATAGCTTAT
>all_combined-miR-31_2495_1x
AGGAAAGATGTCGGCATCTCTGA
>all_combined-miR-31_2496_1x
AGGCAAGATGTCGGCATCGATG
>all_combined-miR-31_2497_1x
AGGCAAGATGTCGGCATAGTTGTT
>all_combined-miR-31_2498_1x
AGGCAAGATGTCTGCCTCG
>all_combined-miR-31_2499_1x
AGGCAAGATGTCCGCATAACT
>all_combined-miR-31_2500_1x
AGGCCAGATTTCGGCATAGCTGA
>all_combined-miR-31_2501_1x
AGGCAAGATATCGGCATAGCGG
>all_combined-miR-31_2502_1x
AGGAAAGATGTCTGCATAG
>all_combined-miR-31_2503_1x
AGGCAACATGACGGCATAC
>all_combined-miR-31_2504_1x
AGGAAAGATGTCGGCATCGC
>all_combined-miR-31_2505_1x
TGCAAGATGTCGGCATAGCTTT
>all_combined-miR-31_2506_1x
AGGCAAGATGTCGACATAACTGC
>all_combined-miR-31_2507_1x
AAGGCGAGATGTCAGCATAGCTG
>all_combined-miR-31_2508_1x
AGGCAAGATGTCGGCATAGTTGATT
>all_combined-miR-31_2509_1x
TGCAAGATGTCGGCATAGCTGC
>all_combined-miR-31_2510_1x
AGGCAAGATGTCACCATAACTGA
>all_combined-miR-31_2511_1x
CGGCAAGATGTCAGCCTAGCTGA
>all_combined-miR-31_2512_1x
AGGAAAGAGGTCGGCATAG
>all_combined-miR-31_2513_1x
AAGGCAAGATGTCGACATAGCTT
>all_combined-miR-31_2514_1x
AGGCAAGACGTCGGCATAGCTGAAT
>all_combined-miR-31_2515_1x
GGCAAGATTTCGGCATAGA
>all_combined-miR-31_2516_1x
AGGCAAGATGACGGCATAGA
>all_combined-miR-31_2517_1x
AGTCACGATGTCGGCATAGCTCA
>all_combined-miR-31_2518_1x
AGGCAACATGTCAGCCTAGCTG
>all_combined-miR-31_2519_1x
GGCAAGATGTCGGCATACCTGAA
>all_combined-miR-31_2520_1x
AGGCAAGATCTCGCCATAG
>all_combined-miR-31_2521_1x
GTCAAGATGTCGGCATAGCTGA
>all_combined-miR-31_2522_1x
AGTCAAGATGTCGGCATCGCTG
>all_combined-miR-31_2523_1x
AGGCAAGATGTCGTCTTAGCTG
>all_combined-miR-31_2524_1x
AGGCAAGATGACGGCCTAGCCGA
>all_combined-miR-31_2525_1x
AGGCAAGATGTCGGCATAGGCGA
>all_combined-miR-31_2526_1x
AGGCAATATGTCGGAATAGCTG
>all_combined-miR-31_2527_1x
AGGCAAGATGGCAGCACAGCTGA
>all_combined-miR-31_2528_1x
AGGCAAGTTGTCGGCATAGCT
>all_combined-miR-31_2529_1x
AGGCAAGATGTCGCCATGGCTG
>all_combined-miR-31_2530_1x
AGTCAAGATGTCGGCATAGCTAA
>all_combined-miR-31_2531_1x
AGGCAAGATGTCGGCATAGTTTT
>all_combined-miR-31_2532_1x
GAGGCAAGATGTCGGCATAGCTTAC
>all_combined-miR-31_2533_1x
CGGCAAGATGTCGGCATAGCTT
>all_combined-miR-31_2534_1x
AGGCCAGATGTCGGCATAT
>all_combined-miR-31_2535_1x
AGGCAAGATGTCGGCATACATGG
>all_combined-miR-31_2536_1x
GGCAAGATGTCGGCCTAGCTGATT
>all_combined-miR-31_2537_1x
AGGCAAGATTTCGGCATATCTGA
>all_combined-miR-31_2538_1x
AGGCCAGATGTCTGCATAT
>all_combined-miR-31_2539_1x
AGGCAAGATGTCGGCATCGTG
>all_combined-miR-31_2540_1x
AGGCCAGATGTCGGCATACCTG
>all_combined-miR-31_2541_1x
AGGCAAGATGGCGGCATGG
>all_combined-miR-31_2542_1x
AGGCAAGATGTCGGAATAACTG
>all_combined-miR-31_2543_1x
AAGGCAAGATGTCCGCATA
>all_combined-miR-31_2544_1x
AGGCAAGATGTCGGAATAGCTGTT
>all_combined-miR-31_2545_1x
AGGCAAGATGTCGGCCTAGCTCC
>all_combined-miR-31_2546_1x
AGGCAAGATCCCGGCATAGC
>all_combined-miR-31_2547_1x
AGCAAGATGCCGGCATAGCTGA
>all_combined-miR-31_2548_1x
AGGCAAGATGACGACATAGCTGA
>all_combined-miR-31_2549_1x
AGTCAAGATGTCGCCATAGCTGA
>all_combined-miR-31_2550_1x
AGGCAAGTTGTCGGCATA
>all_combined-miR-31_2551_1x
AGGCAATATGTCGGCATAGCCGAT
>all_combined-miR-31_2552_1x
AGGCAATATGTCGGCCTAGCTTA
>all_combined-miR-31_2553_1x
ACGCAAGATGTCGCCATAGCTGA
>all_combined-miR-31_2554_1x
GGCAAGATGTCGACATAGCTGATT
>all_combined-miR-31_2555_1x
ACGCAAGATGTCGTCATAGTTG
>all_combined-miR-31_2556_1x
GAAGGCAAGATGGCGGCATAGCTG
>all_combined-miR-31_2557_1x
AGGCAGGATGTCGGCATA
>all_combined-miR-31_2558_1x
AGGCAAGATCTCGGAATAGC
>all_combined-miR-31_2559_1x
AGGCAAGATGTCGGCCTCGGTGA
>all_combined-miR-31_2560_1x
AGGCAAAATGCCGCCATAG
>all_combined-miR-31_2561_1x
AGGCAAGATGTCGGCCTCACTGA
>all_combined-miR-31_2562_1x
AGGCAAGATGTCGGCAGAGGTG
>all_combined-miR-31_2563_1x
AGGCAAGATGTCGGCATAGCTAAG
>all_combined-miR-31_2564_1x
AGGCAAGATGTCGGGCTAGCTG
>all_combined-miR-31_2565_1x
AGGCAAGATGGCCGCATAGCGGA
>all_combined-miR-31_2566_1x
AGGCAAGATGTCGTCACAGCTGA
>all_combined-miR-31_2567_1x
AGGCAACATGTCGGCATAGCC
>all_combined-miR-31_2568_1x
AGGCAATATGTCGGCATAGTT
>all_combined-miR-31_2569_1x
AGGCAAGAGGACGGCATACCTGA
>all_combined-miR-31_2570_1x
AGGCAACATGTCGCCATAGCTGA
>all_combined-miR-31_2571_1x
AGGAAAGATGTCGGCCTAGCTGAA
>all_combined-miR-31_2572_1x
AGGCAAGATGTCGCCCTAGC
>all_combined-miR-31_2573_1x
AAGGCAAGATGCCGGTATAGCTG
>all_combined-miR-31_2574_1x
AGGGAAGATGTCGGCATATCTGA
>all_combined-miR-31_2575_1x
AGGCAAGCTGTCGGCATATCTGC
>all_combined-miR-31_2576_1x
GGCCAGATGTCGGTATAGCTGC
>all_combined-miR-31_2577_1x
AGGCATGATGTCGGCATCGCTG
>all_combined-miR-31_2578_1x
AGGCAAGATGTCCGCATAGATCA
>all_combined-miR-31_2579_1x
GGCAAGATGTCGGCATAACTCA
>all_combined-miR-31_2580_1x
AGGCAAGCTGTCGGCATAGAA
>all_combined-miR-31_2581_1x
AGGCAAGATGTCGGCATAGTTGAAT
>all_combined-miR-31_2582_1x
AGGCAAGATGTCAGCATAGCCC
>all_combined-miR-31_2583_1x
AGGCAAGATCTCGGCCTAG
>all_combined-miR-31_2584_1x
AGGCAAGATGTCGTCACACC
>all_combined-miR-31_2585_1x
AGGCAAGATTCCGCCATAG
>all_combined-miR-31_2586_1x
AGGCCAGATGTCGGAATAGCTGC
>all_combined-miR-31_2587_1x
AGGCAAGATGTCGGGATAGTTGA
>all_combined-miR-31_2588_1x
AGGCAACATGTCGGCATATCT
>all_combined-miR-31_2589_1x
ACGCAAGATGTCGGAATAGC
>all_combined-miR-31_2590_1x
AGGCAAGATGTCTCCATAGCT
>all_combined-miR-31_2591_1x
AGGCAAGATGTCGGCATAGCGGAAA
>all_combined-miR-31_2592_1x
AGGCAAGATTTCGGCATCG
>all_combined-miR-31_2593_1x
GCCAAGATGTCGGCATAGCTG
>all_combined-miR-31_2594_1x
AGGCAAGATGTCGGCCTAGCTTC
>all_combined-miR-31_2595_1x
AGGCAAGATGTCGTCATATCTCA
>all_combined-miR-31_2596_1x
ACGCAAGACGTCGGCATAG
>all_combined-miR-31_2597_1x
AGGCAATATGTCGGCATCG
>all_combined-miR-31_2598_1x
AGGCAAGCTGTCGGCATACCTGA
>all_combined-miR-31_2599_1x
AGGCAAGATGTAGGCATAACTGA
>all_combined-miR-31_2600_1x
AGGCGAGATGTCGGCATAGCTCA
>all_combined-miR-31_2601_1x
GGGCAAGATGTCGGCATAT
>all_combined-miR-31_2602_1x
AAGGCAAGATGTCGGCATAGT
>all_combined-miR-31_2603_1x
AGGCAAGATGTCGGCAGCCCTGA
>all_combined-miR-31_2604_1x
AGGCAAGATCTCCGCATCGCTGA
>all_combined-miR-31_2605_1x
AGGCAAGATGTCGGCATGGAA
>all_combined-miR-31_2606_1x
AGGCAAGATGTCGGCATTGA
>all_combined-miR-31_2607_1x
AGGCAAGATGTCGTCATCTC
>all_combined-miR-31_2608_1x
AGGCAAGATGTCCTCATAGC
>all_combined-miR-31_2609_1x
AGGCAAGACGGCGACATAG
>all_combined-miR-31_2610_1x
AGGAAAGAGGTCGGCATAGCTG
>all_combined-miR-31_2611_1x
AGGTAAGATGTCGGCATT
>all_combined-miR-31_2612_1x
AGGCAAGATGTCGGCAGAGCA
>all_combined-miR-31_2613_1x
AGGCAAGCTGTCGCCATAC
>all_combined-miR-31_2614_1x
AGGCGAGATGGCGGCATAG
>all_combined-miR-31_2615_1x
AGGTAAGATGTCACCATAGCTGA
>all_combined-miR-31_2616_1x
AGGCAAGATGACGGCATCGCTGA
>all_combined-miR-31_2617_1x
TGCAAGATGTCCGCATAGCTTA
>all_combined-miR-31_2618_1x
AGGCAAGATGTCGGCATAGCTGCGT
>all_combined-miR-31_2619_1x
AAGGCAGGATGTCGGCATAGCTGT
>all_combined-miR-31_2620_1x
AGGCAAGATGTCGGAATAGATGC
>all_combined-miR-31_2621_1x
AGGAAAGATGTCGGCATATATGA
>all_combined-miR-31_2622_1x
AGGCAAGATGGCGGCATAGCTGAG
>all_combined-miR-31_2623_1x
AGGCAAGATGTCGGACTCGCTGA
>all_combined-miR-31_2624_1x
ACGCAAGATGTCGCCATAGATGA
>all_combined-miR-31_2625_1x
AGGCAAGAGGTCGGAATAGCTG
>all_combined-miR-31_2626_1x
AGGCAAGATGTCGCCATAGCCGT
>all_combined-miR-31_2627_1x
AAGGCAAGATGTCGGCATAGCGA
>all_combined-miR-31_2628_1x
AGGCAAGATGACGGCATAGCCCA
>all_combined-miR-31_2629_1x
CGGCCAGATGTCGTCATAGCTGA
>all_combined-miR-31_2630_1x
AGGCAAGATGTCGGCATAGCCGAG
>all_combined-miR-31_2631_1x
AGGCAAGATGTCCCCATAT
>all_combined-miR-31_2632_1x
AGGCAAGATGTCGGCACAGCGG
>all_combined-miR-31_2633_1x
AGGTAAGATGTCGGCCTAGC
>all_combined-miR-31_2634_1x
AGGCAAGATTTCGGAATAG
>all_combined-miR-31_2635_1x
AGGCAAGATGTCGGAATGG
>all_combined-miR-31_2636_1x
AGGCAAGATGTCAACATATCTGA
>all_combined-miR-31_2637_1x
AGGCAAGATGTCGGCGTATCTGA
>all_combined-miR-31_2638_1x
AGGCCAGATACCGGCATAGCTG
>all_combined-miR-31_2639_1x
AGGCAAGATGTCGGCATAGCCTT
>all_combined-miR-31_2640_1x
AGGCAAGATGTCGACATCGCTCA
>all_combined-miR-31_2641_1x
AGGCAAGATGCCGCCATAT
>all_combined-miR-31_2642_1x
GGCAAGACGTCGGCATAGCTGA
>all_combined-miR-31_2643_1x
AGGCCAGATGTCGGCTTAGCTGC
>all_combined-miR-31_2644_1x
AAGCAAGATGTCGGCATAACTGA
>all_combined-miR-31_2645_1x
AGGCCAGATGTCGGCAAAGCTGA
>all_combined-miR-31_2646_1x
CGGCAAGATGTCGTCCTAGCTGA
>all_combined-miR-31_2647_1x
AGGCAAGATGTCGGCATTGCTGC
>all_combined-miR-31_2648_1x
AGACAAGATGTCGGCATAGCAA
>all_combined-miR-31_2649_1x
CGGCAAGCTGTCGGCATCG
>all_combined-miR-31_2650_1x
AGGCAAGATGTCGCCATATCTGAA
>all_combined-miR-31_2651_1x
GGGCAAGATGTCGGCATAGA
>all_combined-miR-31_2652_1x
AGGCAAGCTGGCGGCGTAG
>all_combined-miR-31_2653_1x
AGGCAAGATGTCGCCATC
>all_combined-miR-31_2654_1x
AGGCAAGATGTCTGCTGAGCT
>all_combined-miR-31_2655_1x
GGCAAGATCTCGGCATAGCTGT
>all_combined-miR-31_2656_1x
GGCAAGATGTCGGCATACCTGCT
>all_combined-miR-31_2657_1x
ACGCAAGATGTCGGCATACCGGA
>all_combined-miR-31_2658_1x
AGGCAAGATATCAGCATA
>all_combined-miR-31_2659_1x
AGGCACGATCTCGGCATAGCTGA
>all_combined-miR-31_2660_1x
AGGCAAGATGTCGGCGTAGCA
>all_combined-miR-31_2661_1x
AAGCAAGATGTCGGCCTAACTGA
>all_combined-miR-31_2662_1x
AGGAAAGATGTCGGTATAGCTGA
>all_combined-miR-31_2663_1x
AGGCAAGACGTCGCCATCGCTGA
>all_combined-miR-31_2664_1x
AGGCAACATGTCGGCATAA
>all_combined-miR-31_2665_1x
AGGCACGATGTCTGCATAGCTGC
>all_combined-miR-31_2666_1x
AGGCCAGATGTCGGCCTCG
>all_combined-miR-31_2667_1x
AAGGCCAGATGTCGGCATAGATG
>all_combined-miR-31_2668_1x
AGGCAAGATGTCGACATATCTGA
>all_combined-miR-31_2669_1x
AGGCAAGCTGTCGTCATATCTGA
>all_combined-miR-31_2670_1x
AAGCAAGATGTCGGCATAGCTAA
>all_combined-miR-31_2671_1x
GGGCAAGATGTCGGCATAGCAG
>all_combined-miR-31_2672_1x
AGGCAAGCTGGCGGCATA
>all_combined-miR-31_2673_1x
TGGCAAGATGTCCTCATCGCTGA
>all_combined-miR-31_2674_1x
AGGCCAGATGTCGGCATATCTTA
>all_combined-miR-31_2675_1x
AGGCAAGATGTCGAAATG
>all_combined-miR-31_2676_1x
AGGCAAGATGTCGCCTTATCTGA
>all_combined-miR-31_2677_1x
AGGCAAGATGTCACCATAGC
>all_combined-miR-31_2678_1x
AGGCAAGAGGTCGCCATAGC
>all_combined-miR-31_2679_1x
AGGCAAGATGTCGGCATAGCGGAT
>all_combined-miR-31_2680_1x
GGGCAAGATGTCGGCCTAGCTG
>all_combined-miR-31_2681_1x
AGGCAAGAGGTCGGCATAGCTCAT
>all_combined-miR-31_2682_1x
AGACAAGATGTCCGCATAGCTGT
>all_combined-miR-31_2683_1x
AGGCAAGATGTCTGCGTAGCTGA
>all_combined-miR-31_2684_1x
GGCAAGATGTCGGCATCGCT
>all_combined-miR-31_2685_1x
AGGCAAGAAGTCGGCATAGCTC
>all_combined-miR-31_2686_1x
AGGCAAGATGCCGCCATAGCA
>all_combined-miR-31_2687_1x
AGGCCAGATGTCGGCATATCTG
>all_combined-miR-31_2688_1x
AAGGCCAGATGTCGGCATAGCTGT
>all_combined-miR-31_2689_1x
AGGCAAGATGTCGGCTGAG
>all_combined-miR-31_2690_1x
AGGCAAGATGTCGGAATATCTGT
>all_combined-miR-31_2691_1x
AGGCAAGATGCCGGCAGAGC
>all_combined-miR-31_2692_1x
AGGCAAGATGTCCGCACAGCTAA
>all_combined-miR-31_2693_1x
AGGCAAGATGCCGGGATAG
>all_combined-miR-31_2694_1x
AGGCAAGATGTCCGAATAGCTGA
>all_combined-miR-31_2695_1x
AGGCAAGATGTCTGCATAGCTCC
>all_combined-miR-31_2696_1x
AGGCACGATGTCGGCATAGCTT
>all_combined-miR-31_2697_1x
AGGCAAGATGTCGGCCTCGCC
>all_combined-miR-31_2698_1x
AGGCAAGATGACGGCATAGGTGA
>all_combined-miR-31_2699_1x
AGGCCAGATGTCTGCATCGCTGA
>all_combined-miR-31_2700_1x
AAGGCAAGATGTCGCCACAG
>all_combined-miR-31_2701_1x
AGGCAAGATGCCGGCATAGCA
>all_combined-miR-31_2702_1x
AGGCAAGATCTCGGCATATCTG
>all_combined-miR-31_2703_1x
ATGCAAGATGTCTGCATAGCTGC
>all_combined-miR-31_2704_1x
ATGCAGGATGTCGGCATAG
>all_combined-miR-31_2705_1x
AGGCCAGATGTCCGCATAGCT
>all_combined-miR-31_2706_1x
GGGCAAGATGTCGGCATAGCTAA
>all_combined-miR-31_2707_1x
ACGCAAGATGTCGGCATAGCTGT
>all_combined-miR-31_2708_1x
GGCAACATGTCGGCATAGCCGA
>all_combined-miR-31_2709_1x
ACGCAAGATGTCAGCATAGCTGA
>all_combined-miR-31_2710_1x
AGGCAAGATGTCAGCATAGCTGAAC
>all_combined-miR-31_2711_1x
AGGCAAGATGTCAGCACAG
>all_combined-miR-31_2712_1x
AGGCAAGAGGCCGGCATAGCT
>all_combined-miR-31_2713_1x
AGGCAAGATGTCGCCATATCTG
>all_combined-miR-31_2714_1x
AGGCAAGATGTCAGCCTAACTG
>all_combined-miR-31_2715_1x
AGGAAAGATGTCGGCTTAG
>all_combined-miR-31_2716_1x
AGGCAATATGTCTGCATAGCTCA
>all_combined-miR-31_2717_1x
AGGCAAGATGTCGACATAGCCG
>all_combined-miR-31_2718_1x
AGGCAAGATGTCGCCATATCT
>all_combined-miR-31_2719_1x
ATGCAAGCTGTCGGCATCGCTGA
>all_combined-miR-31_2720_1x
AGGCAAGATGTCGACATAGCTT
>all_combined-miR-31_2721_1x
AGGCAAGATGTCGGAATCGCTGAC
>all_combined-miR-31_2722_1x
AGGCAAGATGTCGGCATAGTTGAC
>all_combined-miR-31_2723_1x
AGGCAAGATGCCGGCAAAC
>all_combined-miR-31_2724_1x
AGGCAAGAGGTCGGCATCGCT
>all_combined-miR-31_2725_1x
AGGTAAGATGTCGGCATAGCAA
>all_combined-miR-31_2726_1x
AGGCAAGATGTCCGCATC
>all_combined-miR-31_2727_1x
AGGCAAGATGTCCGCCGAGCTGA
>all_combined-miR-31_2728_1x
AGGCAAGATGTCGGGATAGCTGAA
>all_combined-miR-31_2729_1x
AGGAAAGATCTCGGCATAGCTG
>all_combined-miR-31_2730_1x
AGGCAAGATGTCGGCCTATC
>all_combined-miR-31_2731_1x
CGGCAAGATGTCGGCATAGCTGATT
>all_combined-miR-31_2732_1x
AGGCAAAATGTCGCCATAGA
>all_combined-miR-31_2733_1x
AGGCCAGATGTCGGCAAAGCTGAA
>all_combined-miR-31_2734_1x
TGGCAAGATGTCGGCATAGTTGA
>all_combined-miR-31_2735_1x
AGGCAAGATGTCGTCGTAGCTGA
>all_combined-miR-31_2736_1x
AGGCAAGATCTCGGCCTACCT
>all_combined-miR-31_2737_1x
AGGCAAGATGCCGACATACCT
>all_combined-miR-31_2738_1x
CGGCATGATGTCGGCATAGCTG
>all_combined-miR-31_2739_1x
AGGCAAGACGTCGGCATAGCTT
>all_combined-miR-31_2740_1x
AGGTAAGATGTCTGCATAGCT
>all_combined-miR-31_2741_1x
AAGGAAAGATGTCGGCATA
>all_combined-miR-31_2742_1x
AGGCAAGATGTCGGCCTCCCTGA
>all_combined-miR-31_2743_1x
AGGCCAGATGTCAGCATAGCT
>all_combined-miR-31_2744_1x
AGGCAAGATTTCGACATAGCTC
>all_combined-miR-31_2745_1x
AGGCAAGATGTCCGCATAGCTTG
>all_combined-miR-31_2746_1x
CGGCCAGCTGTCGGCATAGCTGA
>all_combined-miR-31_2747_1x
AGGCAACATGTCGGCATAGCTGATT
>all_combined-miR-31_2748_1x
AGGCAACATGTCGCCATAG
>all_combined-miR-31_2749_1x
AGGCAATATGTCGGCATAGTTG
>all_combined-miR-31_2750_1x
AAGGCAAGATGGCGGCATAGCTGT
>all_combined-miR-31_2751_1x
AGGCAAGATGTCGGCATTGCTT
>all_combined-miR-31_2752_1x
AGACAAGATGTCGGCATAGCTGAAA
>all_combined-miR-31_2753_1x
AGGCAAGATGGCGTCATAGCTGA
>all_combined-miR-31_2754_1x
AGGCAAGATGGCCGCATCGCTGA
>all_combined-miR-31_2755_1x
AGGCAAGATGTCGGCATACTTGAT
>all_combined-miR-31_2756_1x
GGGCAAGATGTCGGCCTAG
>all_combined-miR-31_2757_1x
AGGCAAGACGTCTGCATATCTGA
>all_combined-miR-31_2758_1x
AGGCAAGAAGTCGGCATAGCCGA
>all_combined-miR-31_2759_1x
AGGCAAGATTTCGGCATACCGGA
>all_combined-miR-31_2760_1x
AGGCAAGATGTCTTCATCGCTGA
>all_combined-miR-31_2761_1x
AGGCCAGATGTCGGCATAACTG
>all_combined-miR-31_2762_1x
AGGCCAGATGTCGGCATC
>all_combined-miR-31_2763_1x
AGGCAAGATGGCAGCATAGCTCA
>all_combined-miR-31_2764_1x
AGGCAAAATGACGGCATAGCTGC
>all_combined-miR-31_2765_1x
AGCCAAGATGTCGCCATAG
>all_combined-miR-31_2766_1x
AAGCAAGATATCGGCATAGCTGA
>all_combined-miR-31_2767_1x
AGGCAAGATGTCGGCACAGCCCA
>all_combined-miR-31_2768_1x
AGGCAAGATGTCTGCATAGGTG
>all_combined-miR-31_2769_1x
AGGCAAGATTTCGGCATAGCTGT
>all_combined-miR-31_2770_1x
AGGCCAGATGTCGGCATCGCTTA
>all_combined-miR-31_2771_1x
TGGCAAGATGTCGGCACAGCTGA
>all_combined-miR-31_2772_1x
GGGCAAGATGTCGACATAGCTGA
>all_combined-miR-31_2773_1x
AAGCACGATGTCGGCATAGCT
>all_combined-miR-31_2774_1x
AGGCAAGATGTCAGCACAGCTA
>all_combined-miR-31_2775_1x
ACGCAAGATGTCCGCATCGCTG
>all_combined-miR-31_2776_1x
AGGCAAGATGTCGCCATAACTGAT
>all_combined-miR-31_2777_1x
TGGCAAGATGTCGTCATAG
>all_combined-miR-31_2778_1x
GGCAAGATGTCAGCATAGCTG
>all_combined-miR-31_2779_1x
AGGCAAGATGTCGGCATAGCCAC
>all_combined-miR-31_2780_1x
AGGCAAGATGTCGGGATATCTG
>all_combined-miR-31_2781_1x
AGGCAAGATCCCGGCATAG
>all_combined-miR-31_2782_1x
GGCAAGATGTCGGCATAACTAC
>all_combined-miR-31_2783_1x
AGACAAGATGTCCGCATAGCTGA
>all_combined-miR-31_2784_1x
AGGCAAGATGGCCGCACAGCTGA
>all_combined-miR-31_2785_1x
AGGCAAGATCACCGCATAGCTGA
>all_combined-miR-31_2786_1x
AGGAAAGATGTCGGCATAACTG
>all_combined-miR-31_2787_1x
AGGCAAAATGTCGGCATCGCTGA
>all_combined-miR-31_2788_1x
AGGCAAGATATCGGCATAGCAA
>all_combined-miR-31_2789_1x
AAGGCAAGATGTCGGCATAGCTCT
>all_combined-miR-31_2790_1x
AGACAAGATGTCGGCCTAGCTGA
>all_combined-miR-31_2791_1x
AGGAAAGATGTCTGCATCGCTG
>all_combined-miR-31_2792_1x
AGGCAAGATGTCGGCAAAT
>all_combined-miR-31_2793_1x
GGCAAGATGTCGGCCTAGTTGA
>all_combined-miR-31_2794_1x
AGGCAAGATGTCGGCATAGTTGCA
>all_combined-miR-31_2795_1x
AGGCAAAATGTCGGCATAGTTGA
>all_combined-miR-31_2796_1x
AGTCAAGATTTCGGCATAGCTGA
>all_combined-miR-31_2797_1x
AGGCAAGCTGTCAGCATC
>all_combined-miR-31_2798_1x
GGCAAGCTGTCGGCATAGCTGA
>all_combined-miR-31_2799_1x
AGGCAAGATCTCGGCCTAGCTGA
>all_combined-miR-31_2800_1x
AGGCAAGATGGCGGCATAGCAA
>all_combined-miR-31_2801_1x
AGGCAAGATGTCGGCAGAACTGG
>all_combined-miR-31_2802_1x
AGGCAAGATCTCGGCATAGCG
>all_combined-miR-31_2803_1x
AGGCAAGAGGTCCGCAGAGC
>all_combined-miR-31_2804_1x
AGCCAAGACGTCGGCATAGCTGA
>all_combined-miR-31_2805_1x
AGGCAAGATGTCGTCTTAGTT
>all_combined-miR-31_2806_1x
AAGGTAAGATGTCGGTATAGCTG
>all_combined-miR-31_2807_1x
AGGCAAGATGTCAGATTAG
>all_combined-miR-31_2808_1x
AGGAAAGATGTCGGCACAGCT
>all_combined-miR-31_2809_1x
AGGCAAGATGTCGGCCTTGCT
>all_combined-miR-31_2810_1x
CGGCACGATGTCGTCATAGCTGA
>all_combined-miR-31_2811_1x
AGGCAAGATGTCTGCATATCGG
>all_combined-miR-31_2812_1x
AGGCAAGACGTCGGCATAGCTTA
>all_combined-miR-31_2813_1x
AGGCAACATGTCGGCATAGCAG
>all_combined-miR-31_2814_1x
AGGCAAGATGGCGGCCTAGCTGC
>all_combined-miR-31_2815_1x
AGGCACGATGTCGGCACAGC
>all_combined-miR-31_2816_1x
AGGCAAGATGACGGCACAGCTG
>all_combined-miR-31_2817_1x
AGGCAAGACGTCGGCATAGCAA
>all_combined-miR-31_2818_1x
AGGCAAGATGTCAGCATACC
>all_combined-miR-31_2819_1x
AGGCCAGATGTCGGCATAGCTGCT
>all_combined-miR-31_2820_1x
AGGCAAGATGTCGTCATAGCGGA
>all_combined-miR-31_2821_1x
GGCAAGCTGTCGGCATAGATG
>all_combined-miR-31_2822_1x
GGGCAAGATGTCGGAATAGCTGA
>all_combined-miR-31_2823_1x
AGGCAAGACGGCCGCATAGC
>all_combined-miR-31_2824_1x
AGGCAAGATGTCGGGATAGCTGC
>all_combined-miR-31_2825_1x
AGGCAAGATGTCGCCATACCTC
>all_combined-miR-31_2826_1x
AGGCAAGATGTCTGCAGAGCTC
>all_combined-miR-31_2827_1x
AGGCAAGATGTCGGCCTACCC
>all_combined-miR-31_2828_1x
AGGCCAGATGTCGCCATCGCT
>all_combined-miR-31_2829_1x
ACGCAAGATGTCGGCATAC
>all_combined-miR-31_2830_1x
TGGCAAGATGTCGGCATAGCC
>all_combined-miR-31_2831_1x
AGCCAAGATGTCGGCATCGCTGA
>all_combined-miR-31_2832_1x
AGGCAAGATGCCAACATAGCTGA
>all_combined-miR-31_2833_1x
AGGCAAGATGTCGGCTTCGCTGAT
>all_combined-miR-31_2834_1x
AGGCAAGATGTCGGCATACTT
>all_combined-miR-31_2835_1x
AGGCAACATGTCGGCATCG
>all_combined-miR-31_2836_1x
AGGCAAGATGTCTGCTTAG
>all_combined-miR-31_2837_1x
AGGCAAGATGTCTGTATAGCTG
>all_combined-miR-31_2838_1x
AGGCAAGATTTCGGCATAACTGA
>all_combined-miR-31_2839_1x
AGGCAAGATGTCGGCACCGCTGC
>all_combined-miR-31_2840_1x
AAGGCAAGATGTCGGCATAACC
>all_combined-miR-31_2841_1x
AAGGCAAGATGTCGGCATACC
>all_combined-miR-31_2842_1x
AGGCAAGATGCCGGCATAGAT
>all_combined-miR-31_2843_1x
AGGCAAGATGTCAGCATACCCGA
>all_combined-miR-31_2844_1x
AGGCAAGCTGTCCGCATAGC
>all_combined-miR-31_2845_1x
AGGCAAGATATCGGCATAGCA
>all_combined-miR-31_2846_1x
AGGCAAGATGTCGCCATAGCTTC
>all_combined-miR-31_2847_1x
AGGCAGGATGTCGGCATAGCTA
>all_combined-miR-31_2848_1x
AGGCAAGATGCCGGAATAGCT
>all_combined-miR-31_2849_1x
CGGCCAGATGTCGGTATAGCTGA
>all_combined-miR-31_2850_1x
AGGCAAGATGTCTGCATCGT
>all_combined-miR-31_2851_1x
AGGCAAGCTGTCGGCATAGCAA
>all_combined-miR-31_2852_1x
AGGCAAGATGTCGGCAGATCT
>all_combined-miR-31_2853_1x
ACGCAAGATGTCGGCATAGCTGAG
>all_combined-miR-31_2854_1x
AGGCAAGATGTCGGCATAGCCGCT
>all_combined-miR-31_2855_1x
AGGCCAGATGCCGGCATAGCTGA
>all_combined-miR-31_2856_1x
AGGCAAGAAGCCGGCATAGCTGA
>all_combined-miR-31_2857_1x
AAGGCAAGATGTCGGCATACCTCA
>all_combined-miR-31_2858_1x
AGGAAAGATGTCGGCTCAGCTGA
>all_combined-miR-31_2859_1x
AGGCAAGATGTCGGCCTG
>all_combined-miR-31_2860_1x
AGGCAAGATGTCGGCTTATCT
>all_combined-miR-31_2861_1x
AGGCAAGATGTCGGATTAG
>all_combined-miR-31_2862_1x
AGGCAACATGCCGCCATAGCTGA
>all_combined-miR-31_2863_1x
AGGCAAGAGGGCGGAATAGCTGA
>all_combined-miR-31_2864_1x
ATGCGAGATGTCGGCATAG
>all_combined-miR-31_2865_1x
AGGCAAGATGTCCGGATA
>all_combined-miR-31_2866_1x
AGGCAAGATGACTGCATAGCTC
>all_combined-miR-31_2867_1x
AGGCACGCTGTCGGAATAGCTGA
>all_combined-miR-31_2868_1x
AGGCAAGAGGTCGGCATAGCTA
>all_combined-miR-31_2869_1x
AGGCAAGCTGTCGTCATAGTTG
>all_combined-miR-31_2870_1x
GCATGAGGTCGGAATCGCT
>all_combined-miR-31_2871_1x
AGGCAAGATGTCGCCATATCTGAT
>all_combined-miR-31_2872_1x
AGGCAAGATGTCAGCCGAGCTGA
>all_combined-miR-31_2873_1x
AGGCAAGATGTCGGCAGAGGTGA
>all_combined-miR-31_2874_1x
GGCAAGATGTCGGCATAGCCGT
>all_combined-miR-31_2875_1x
AGGCAAGATGTCAGCATAGCTGAAT
>all_combined-miR-31_2876_1x
AGGCAAGATGACGGCATAGCTGAT
>all_combined-miR-31_2877_1x
AGGCAAGATGTCTGCCTAGCT
>all_combined-miR-31_2878_1x
AGGCAAGATCTCGGCCTAGCTCA
>all_combined-miR-31_2879_1x
AGGCACGATGTCTGCATAGCT
>all_combined-miR-31_2880_1x
GGCAAGATGTCTGCATAGCTG
>all_combined-miR-31_2881_1x
AGGCAAGATGTCGGCATGGCTGATT
>all_combined-miR-31_2882_1x
AGGCAAGAGGTCTGCATAGCTCA
>all_combined-miR-31_2883_1x
AGGCAAGATGTCGCCAGAGCTGAA
>all_combined-miR-31_2884_1x
AGGCAAGATGTCTGCATAGTT
>all_combined-miR-31_2885_1x
AAGGCAAGATGTCGGCATAA
>all_combined-miR-31_2886_1x
CGGCAATATGTCGGCACAGC
>all_combined-miR-31_2887_1x
AGGCAAGCTGTCGTCATCG
>all_combined-miR-31_2888_1x
AGGCAAGAAGTCGGCACAGCTGA
>all_combined-miR-31_2889_1x
AGGCAAGATGTCCGCATAGCTGAG
>all_combined-miR-31_2890_1x
GGTAAGATGTCGGCATAGCTT
>all_combined-miR-31_2891_1x
AGGCAACATGTCTGCATACCT
>all_combined-miR-31_2892_1x
AGGCAAGATGTCGGCGTAGCC
>all_combined-miR-31_2893_1x
AGGCAAGACGTCGCCATAGCT
>all_combined-miR-31_2894_1x
AGGCAAGATGACGGCAGACCTGA
>all_combined-miR-31_2895_1x
GGCAAGATGTCAGCATAGCTA
>all_combined-miR-31_2896_1x
CGGCAAGATGTCGGCATGGCTGA
>all_combined-miR-31_2897_1x
ATGCAAGATGTCGGAATAGCTG
>all_combined-miR-31_2898_1x
TGGCAAGATGTCGGCATAGT
>all_combined-miR-31_2899_1x
AGGCAAGAGGTCGGCAAAGCTGA
>all_combined-miR-31_2900_1x
AGGCAAGACGTCGGCATAGCTAA
>all_combined-miR-31_2901_1x
AGGCAAGATGTCGTCTTATCTGA
>all_combined-miR-31_2902_1x
AGGCAAGATCTCGGCATAGCTGGT
>all_combined-miR-31_2903_1x
AGTCAAGATGTCGGCATAGCTGAAG
>all_combined-miR-31_2904_1x
AGGCACGATGTCGGCCTAGCTGC
>all_combined-miR-31_2905_1x
AGGCAAGCTGTCGCCATTGCT
>all_combined-miR-31_2906_1x
AGGCAAGACGTCGGCATCGCGGA
>all_combined-miR-31_2907_1x
AGGCAAGAGGTCGGCATAGCCGA
>all_combined-miR-31_2908_1x
AGGCAAGAAGACGGCATAGCTAA
>all_combined-miR-31_2909_1x
AGGCAAGATGACGCCATAGCTG
>all_combined-miR-31_2910_1x
AGGCAAGATGTCATCATAGC
>all_combined-miR-31_2911_1x
GGCAAGATGTCCGCATAGC
>all_combined-miR-31_2912_1x
AGGAAAGATGTCTGCATAGCTGA
>all_combined-miR-31_2913_1x
AGGCAAGATGTCACCATACCTG
>all_combined-miR-31_2914_1x
AGGCAAGACGTCGGCATAGATGA
>all_combined-miR-31_2915_1x
AGGCAAGAGGTCGGAATAGCTGA
>all_combined-miR-31_2916_1x
AGGCAAGATGTCTCCATAGCTG
>all_combined-miR-31_2917_1x
AGGCAAGATGACGGCCTAGCTGC
>all_combined-miR-31_2918_1x
AGGCAAGATGTCACCATAGCCGA
>all_combined-miR-31_2919_1x
AGTCAAGATGTCGGCATCGC
>all_combined-miR-31_2920_1x
AGGCAAGATGCCGCCATAGCCGA
>all_combined-miR-31_2921_1x
GGGCAAGATGTCCGCATAG
>all_combined-miR-31_2922_1x
AGGCAAGATGACGGCATAGCGGA
>all_combined-miR-31_2923_1x
AGGCAAGATGTCGGCAAAACT
>all_combined-miR-31_2924_1x
AGGCAAGATGGCGGCAAAGCTCA
>all_combined-miR-31_2925_1x
AGGCAAGATGACAGCAGAGCTGA
>all_combined-miR-31_2926_1x
AAGGCAAGAGGTCGGCATAGCT
>all_combined-miR-31_2927_1x
AGGCAAGATGTCGGCCTT
>all_combined-miR-31_2928_1x
AGGCAAGATCTCGCCATAGCT
>all_combined-miR-31_2929_1x
AGGTTAGATGTCGGCATAGCTGA
>all_combined-miR-31_2930_1x
AGCCAAGATGTCCGCACAGCTGA
>all_combined-miR-31_2931_1x
AGGAAAGATGTCGGCATAGCTAC
>all_combined-miR-31_2932_1x
AGGCAAGATGCCGGCGTAG
>all_combined-miR-31_2933_1x
AGGCAAGAGGTCGGCATAGCTGATT
>all_combined-miR-31_2934_1x
AGGTAAGATGTCTGCATAGTTGA
>all_combined-miR-31_2935_1x
AGGCAAGCTGTCGGCACAG
>all_combined-miR-31_2936_1x
AGGAAAGATGTCGGAATAGCGGA
>all_combined-miR-31_2937_1x
AGGCAAGATGTCGCAATAGCTG
>all_combined-miR-31_2938_1x
AGGCAAGATATCGCCATAGCA
>all_combined-miR-31_2939_1x
GGGCAAGATGTCGGCATAGTTG
>all_combined-miR-31_2940_1x
AGGCAAGCTGTCGTCATCGCTGA
>all_combined-miR-31_2941_1x
AAGGGAAGATGTCGGCATAGCTGT
>all_combined-miR-31_2942_1x
AGTCAAGATGTCTGCATAG
>all_combined-miR-31_2943_1x
AGGCAAGATGTCGGCATAACTGTT
>all_combined-miR-31_2944_1x
AGGCAAGATTTCGGCATAGCTA
>all_combined-miR-31_2945_1x
ATGCAAGATGTCTGCATAGCTG
>all_combined-miR-31_2946_1x
TGGCAAGATGTCGGCATATCTGA
>all_combined-miR-31_2947_1x
AGGCAATATGTCGGCATAGTTGC
>all_combined-miR-31_2948_1x
AAGGCAAGATGTCCGCACAGCTG
>all_combined-miR-31_2949_1x
AGGCAAGATGCCGGCATGGCTGC
>all_combined-miR-31_2950_1x
AGGTAAGATGTCGGCATATA
>all_combined-miR-31_2951_1x
AGGCAAGATGGCCGCATAGCCG
>all_combined-miR-31_2952_1x
AGGCCAGATGTCGGCTTA
>all_combined-miR-31_2953_1x
AGGCAAGATGTCGCCATAGCTGAAT
>all_combined-miR-31_2954_1x
ACGCAAGATGTCGGCATAGCTGG
>all_combined-miR-31_2955_1x
AGGCAAGATGGCGAAATAGCTGA
>all_combined-miR-31_2956_1x
AGGCAAGATGTCGACTTAG
>all_combined-miR-31_2957_1x
AGGCAAGATGTCGGCATCTCGG
>all_combined-miR-31_2958_1x
CGGCAAGATGTCGGCCTAGCTTA
>all_combined-miR-31_2959_1x
AGGCGAGATGTCGGCCTAG
>all_combined-miR-31_2960_1x
AGGCAAGATGTCCGCTTCG
>all_combined-miR-31_2961_1x
AGTCAAGATGTCGGCATAGA
>all_combined-miR-31_2962_1x
AGGCAAGATGTCGTGATAGCTGA
>all_combined-miR-31_2963_1x
AGGCAAGCTGTCAGCATCGCTGA
>all_combined-miR-31_2964_1x
AGGCAATATATCGGCATAGCTGA
>all_combined-miR-31_2965_1x
AGGCAAGATCTCCGCATAGCTCA
>all_combined-miR-31_2966_1x
AGGCCAGATGTCGCCATAGCTGC
>all_combined-miR-31_2967_1x
AGGCAAGAGGTCGGCATAGTT
>all_combined-miR-31_2968_1x
AGGCAAAATGTCGGCATAGCTGAAA
>all_combined-miR-31_2969_1x
AGGCAAGATCTCGACATAG
>all_combined-miR-31_2970_1x
AGGCAAGACGTCGGCATCGCTAA
>all_combined-miR-31_2971_1x
AGCCAAGATGTCCGCCTAGCT
>all_combined-miR-31_2972_1x
AGGCAAGATGTCGGCAGAAGTGA
>all_combined-miR-31_2973_1x
GGGCAAGATGGCGGCATAGCT
>all_combined-miR-31_2974_1x
AGGCAAGACGTCGGCATAGATG
>all_combined-miR-31_2975_1x
AGGCAAGATGTCGGCACACCT
>all_combined-miR-31_2976_1x
AGGCAAGCTGTCGCCATAGCT
>all_combined-miR-31_2977_1x
AGGCAAGATGTCGGCAGAT
>all_combined-miR-31_2978_1x
ACGCAAGATGTCTGCATAGCTGA
>all_combined-miR-31_2979_1x
AGCCAAGATGTCCGCATAGCGG
>all_combined-miR-31_2980_1x
AGGCAAGAGGACGGCATAG
>all_combined-miR-31_2981_1x
AACCAAGATGACGGCATAGCTGA
>all_combined-miR-31_2982_1x
AGGCAAGATGTCGGCATAAATGA
>all_combined-miR-31_2983_1x
AGGCACGATGTCGGCCTAGCCGA
>all_combined-miR-31_2984_1x
AGGCAAGATGTCGCCATACA
>all_combined-miR-31_2985_1x
AGGCAAGATGTCGGCAGAGCTGG
>all_combined-miR-31_2986_1x
AGGTAAGATGTCGGCATACC
>all_combined-miR-31_2987_1x
AGGCAAGAGGTCGACATAGCT
>all_combined-miR-31_2988_1x
AGGCAGGATGTCGGCATAGCTGG
>all_combined-miR-31_2989_1x
AAGGCAAGATGGCCGCATAGCTG
>all_combined-miR-31_2990_1x
AGGCAAGATGTCGGCATATTC
>all_combined-miR-31_2991_1x
AGGCAAGCTGTGGGCATAGCTGT
>all_combined-miR-31_2992_1x
AGGCAAGATGTCTGCCTAGC
>all_combined-miR-31_2993_1x
AGGCCAGATGTCGGCCTAGCT
>all_combined-miR-31_2994_1x
AAGCAAGATGTCGGCATAGCTC
>all_combined-miR-31_2995_1x
AGGCAAGATGTCGGCAGAGCTAA
>all_combined-miR-31_2996_1x
AGGCAAGATGTCGGACTAGCTG
>all_combined-miR-31_2997_1x
AGGCAAAATGCCGGCATAGCTG
>all_combined-miR-31_2998_1x
ACGCAAGATGTCGGCATAGATCA
>all_combined-miR-31_2999_1x
AGGCAAGATGTCGGAATACCTGAT
>all_combined-miR-31_3000_1x
AGGCAAGATGTCTGAATAGC
>all_combined-miR-31_3001_1x
AGGCAAGATGTCGGCGTAA
>all_combined-miR-31_3002_1x
AGGCAAGCTGTCGGCTTCGCTGA
>all_combined-miR-31_3003_1x
AGGCAAGAGGGCGGCAGAGCTGA
>all_combined-miR-31_3004_1x
AGGCAAGATGTCCCCATC
>all_combined-miR-31_3005_1x
AGGCAAGATGTCGGCATCGCGC
>all_combined-miR-31_3006_1x
AGGCAAGATGTCGCCATAGCTGTT
>all_combined-miR-31_3007_1x
AGGCAAGATGTCCGTAGAGCTGA
>all_combined-miR-31_3008_1x
AGGCAAGATGTCGGCATTCC
>all_combined-miR-31_3009_1x
AGGCAATATGTCGACATAGCTGA
>all_combined-miR-31_3010_1x
AGGCAAGATCTCGGCATAA
>all_combined-miR-31_3011_1x
AAGGCAAGATGTCGGCATAGCAG
>all_combined-miR-31_3012_1x
ACGCAAGATGTCGGCATAGTTG
>all_combined-miR-31_3013_1x
ATGCAAGATGTCGGCTTAGCTGA
>all_combined-miR-31_3014_1x
GGGCAAGATGTCCGCATAGCT
>all_combined-miR-31_3015_1x
AGGCAAGATGTCGGCATCTCTGT
>all_combined-miR-31_3016_1x
AGGCAAGATCTCCGCATAACT
>all_combined-miR-31_3017_1x
AGGCCAGATATCGGCAAAGCTGA
>all_combined-miR-31_3018_1x
AGGAAAGATGTCAGCATAGCTGAT
>all_combined-miR-31_3019_1x
AGGCAAGATTTCGGCTTAG
>all_combined-miR-31_3020_1x
AATGCAAGATGTCGGCATAGCTT
>all_combined-miR-31_3021_1x
AGGCAAGATGTCGACGTAG
>all_combined-miR-31_3022_1x
AGGCAAGATGTCTGCACAG
>all_combined-miR-31_3023_1x
GGCAAGATGTCGGCCTAGCTGC
>all_combined-miR-31_3024_1x
AGGCAAGATGTCGGCATAGAAGA
>all_combined-miR-31_3025_1x
AGGCAAGATGTCGACATAGAA
>all_combined-miR-31_3026_1x
AGGCAAGATGTCGACATCGCT
>all_combined-miR-31_3027_1x
AGGCAAGACGTCGGCATAGCTGC
>all_combined-miR-31_3028_1x
AAGGCAAGATGTCGGGATAGCTGA
>all_combined-miR-31_3029_1x
GGCAAGATGTCGGCATAGCAGA
>all_combined-miR-31_3030_1x
AGGCAAGATGCCGGCATAGCTCAA
>all_combined-miR-31_3031_1x
TGGCAAGATGTCTGAATCTCTGA
>all_combined-miR-31_3032_1x
AGCCACGCTGTCGGCATAG
>all_combined-miR-31_3033_1x
AGGCAAGATGTCGACATAGCAGC
>all_combined-miR-31_3034_1x
AGGCAAGATGCCGGCCTAGCTGC
>all_combined-miR-31_3035_1x
AGGAAAGATGTCTGCATAGCTG
>all_combined-miR-31_3036_1x
AGTCAAGATGTCGGCGTAGCTGA
>all_combined-miR-31_3037_1x
AGGCAAGACGGCGGCCTAGC
>all_combined-miR-31_3038_1x
AGGCAAGATCTCCGCCTAGCTG
>all_combined-miR-31_3039_1x
AGGCAAGATGCCGCCACAG
>all_combined-miR-31_3040_1x
AAGGCAAGATGTCGGCATACCTC
>all_combined-miR-31_3041_1x
AGGCAAGATGTCGCCACAGCTG
>all_combined-miR-31_3042_1x
AGGCAAGATGCCGGCATAGCTAA
>all_combined-miR-31_3043_1x
ATGCAAGATGTCCGCATAG
>all_combined-miR-31_3044_1x
AGGCAGGATGTCGCCCTAGCTG
>all_combined-miR-31_3045_1x
AGGCAATATGTCGGTATAGCTG
>all_combined-miR-31_3046_1x
AGGAAAGATGTCGGCATAT
>all_combined-miR-31_3047_1x
AGGCAAGATGTCAGCATAGAT
>all_combined-miR-31_3048_1x
AGGCAAGATGCCGGTATAGCTGA
>all_combined-miR-31_3049_1x
TGGCAAGATGTCGGCATAGTTG
>all_combined-miR-31_3050_1x
AGGCAAGATGTCGGCATATTTGAA
>all_combined-miR-31_3051_1x
AGGAAAGATGTCGGATTAGCTGA
>all_combined-miR-31_3052_1x
CGGCAAGATGTCGTCATACCT
>all_combined-miR-31_3053_1x
GAGGCAAGATGTCGGTATAGCTG
>all_combined-miR-31_3054_1x
AGGCAATATGTCCGCATAGCT
>all_combined-miR-31_3055_1x
ACGCAAGATGTCGGCACAGCT
>all_combined-miR-31_3056_1x
AGGCAAGCTGTCGGCATAGTTGA
>all_combined-miR-31_3057_1x
CTGCACGATGTCGGCATAGCTGA
>all_combined-miR-31_3058_1x
AGGCAAGATGTCGCCAGAG
>all_combined-miR-31_3059_1x
GGGAAAGATGTCGGCATAGCTGA
>all_combined-miR-31_3060_1x
AGGCAAGAGGTCGGCATCGCTG
>all_combined-miR-31_3061_1x
AGGCAAGATGGCGACATAGCT
>all_combined-miR-31_3062_1x
AGGCAAGATGTCGTCATAGCAG
>all_combined-miR-31_3063_1x
AGGCAAGATGTCGGCAGAGCTGAG
>all_combined-miR-31_3064_1x
AGGCAAGATGTAGGCATAGCTGTAT
>all_combined-miR-31_3065_1x
AGGCAAGATGTTGGCATAGCTGTT
>all_combined-miR-31_3066_1x
AGCCAAGATGTCGGCATAGTCG
>all_combined-miR-31_3067_1x
AGGCCAGATGTCGGCATAGTTG
>all_combined-miR-31_3068_1x
AGGCAAGATGTCGCCATATCTGC
>all_combined-miR-31_3069_1x
AAGGCAAGATGCCGGCATAGCC
>all_combined-miR-31_3070_1x
AGGCAAGATGTCGTCATAGCTAA
>all_combined-miR-31_3071_1x
AGGCACGATGTCGTCATAGCTTA
>all_combined-miR-31_3072_1x
AGGCAAGATGTCTGCATAGCTGG
>all_combined-miR-31_3073_1x
GGCAAGATGTCGGGATAGCTGA
>all_combined-miR-31_3074_1x
GGCAAGATGCCGGCATAGCTGTTT
>all_combined-miR-31_3075_1x
AGGCAATATGTCGTCATAGCT
>all_combined-miR-31_3076_1x
AGGCAAGACGGCGGCATCG
>all_combined-miR-31_3077_1x
AAGGCATGATGTCGGCATAGCT
>all_combined-miR-31_3078_1x
AGGCAAGATGTCGCCAAAGCTGA
>all_combined-miR-31_3079_1x
AGGCAAGATGTCGTCCTAGCT
>all_combined-miR-31_3080_1x
AGGCAAGACGACGGCATAGCTGA
>all_combined-miR-31_3081_1x
AGGCAAGATGTCCGCAGAGCGG
>all_combined-miR-31_3082_1x
AGGCAAGATGGCCGCATAGCTC
>all_combined-miR-31_3083_1x
AGGCACGATGTCGGCATC
>all_combined-miR-31_3084_1x
AGGCAAGATGTCGGCATAGCCTAA
>all_combined-miR-31_3085_1x
AGGCAAGAAGTCGGCACAGCTA
>all_combined-miR-31_3086_1x
AGGCAAGATGACGGCATAACTGA
>all_combined-miR-31_3087_1x
AGGCAAGATATCAGCACAGCTGA
>all_combined-miR-31_3088_1x
AGGCAAGATGTCGGAAAAGCT
>all_combined-miR-31_3089_1x
AGGCAAGATGGCTGCATAGCTGA
>all_combined-miR-31_3090_1x
AGGCAAGATGTCGGCAAAGCTT
>all_combined-miR-31_3091_1x
AGGCAAGATGTCAGCATATCTGT
>all_combined-miR-31_3092_1x
AGGCAAGATGTCTGCTTATCTGA
>all_combined-miR-31_3093_1x
AGGCAAGATGTCGGAATAGCGGA
>all_combined-miR-31_3094_1x
AGGCCAGATGTCGACATAGCTGA
>all_combined-miR-31_3095_1x
AGGCAAGATGTCCGCACAACTGA
>all_combined-miR-31_3096_1x
AGGCAAGCTGTCGGCACAGCTG
>all_combined-miR-31_3097_1x
AGGCAAGAGGGCGGCATAGCTG
>all_combined-miR-31_3098_1x
AGTTAATATGTCGGCATAGCTGA
>all_combined-miR-31_3099_1x
AGGCAAGGTGTCGGCATAGCTT
>all_combined-miR-31_3100_1x
AGGCAAGATTTCCGCATAG
>all_combined-miR-31_3101_1x
AGGCAATATGCCGGCCTAGCTGA
>all_combined-miR-31_3102_1x
AGGCAATATGTCGGCATAGCTCC
>all_combined-miR-31_3103_1x
AGGCAAGATGTCGGCATATCGG
>all_combined-miR-31_3104_1x
AAGGCAAGATATCGGCATAGCTG
>all_combined-miR-31_3105_1x
AGGCAAGATGTCGGAATAGCAGA
>all_combined-miR-31_3106_1x
AGGCAAGATGTCGGCATACCAGA
>all_combined-miR-31_3107_1x
AGGCAACATGGCGGCATAACTGA
>all_combined-miR-31_3108_1x
AGGCAAGATATCGACATAGCTGA
>all_combined-miR-31_3109_1x
AGGCAAGATGCAGGAATAGCTGA
>all_combined-miR-31_3110_1x
AAGGCAAGATGTCGGCGTAGCT
>all_combined-miR-31_3111_1x
AGGCAAGATTTCCGCATCGCT
>all_combined-miR-31_3112_1x
AGGCAAGATGTCGGAAAACCT
>all_combined-miR-31_3113_1x
AGGAAAGATGTCCGCACAGCTGA
>all_combined-miR-31_3114_1x
AGCCAACATGTCGGCATAGCTGA
>all_combined-miR-31_3115_1x
AGGCCAGCTGTCGGCACAGCTGA
>all_combined-miR-31_3116_1x
AGGCAAGATGTCCGCATCGCTGAT
>all_combined-miR-31_3117_1x
AGGCAAGATGTCCGCATAGCTAT
>all_combined-miR-31_3118_1x
AGGCACGATGTCTTCATAG
>all_combined-miR-31_3119_1x
AGGCACGATGTCGGCATCGCTG
>all_combined-miR-31_3120_1x
AGGAAAGATGACGGCATAGCTCA
>all_combined-miR-31_3121_1x
AGGCAAGATGTCTTCTTAGCTGA
>all_combined-miR-31_3122_1x
AGGCAAGATGTCGAAAAAGC
>all_combined-miR-31_3123_1x
AGGCAAAATCTCGGCATAGCTCA
>all_combined-miR-31_3124_1x
AGGCAAGATGGCGGCCTCG
>all_combined-miR-31_3125_1x
AGGCAAGATCTCGGCATAACTGA
>all_combined-miR-31_3126_1x
GGCAAGATGTCGGGATAAGTGA
>all_combined-miR-31_3127_1x
AGGCACGATGTCGGCCTAGATG
>all_combined-miR-31_3128_1x
AGGCAAGATGTCCGCATCGCTTA
>all_combined-miR-31_3129_1x
AGGCAAGATGTCGGAATACCTGT
>all_combined-miR-31_3130_1x
AGGCAAGATGTCCGCATAGATTA
>all_combined-miR-31_3131_1x
AGGCAAGATGTCTTCATAGATGA
>all_combined-miR-31_3132_1x
AGGCAAGATGTCCGCATACCTCA
>all_combined-miR-31_3133_1x
AGGCAAGATGTCAACATAGCTAA
>all_combined-miR-31_3134_1x
CGGCAAGATGTCGGCATG
>all_combined-miR-31_3135_1x
AGCCAAGATGTCGGAACAGCTGA
>all_combined-miR-31_3136_1x
AAGCAAGATGTCGGCATACCTGA
>all_combined-miR-31_3137_1x
TGGCAAGATGTAGGCATAGCTGAT
>all_combined-miR-31_3138_1x
AGGCAAGATGTCGGAAGAGCT
>all_combined-miR-31_3139_1x
AGGCGAGATGTCGGCATAGATGA
>all_combined-miR-31_3140_1x
AGGCAAGATATCTGCATAGCTCA
>all_combined-miR-31_3141_1x
AGGCAAGATGTCGGCATAACACA
>all_combined-miR-31_3142_1x
AGGCAAGCTGTCGGCATACC
>all_combined-miR-31_3143_1x
AGGCAAGATGTCGGTATAGTTGA
>all_combined-miR-31_3144_1x
ATGCAAGATGTCGGCACAGCTG
>all_combined-miR-31_3145_1x
AGGCAAGATGTCGAAATAGATGA
>all_combined-miR-31_3146_1x
AGGCAAGATGTCCCCATAGCTGT
>all_combined-miR-31_3147_1x
AGGCAAGATCTCTGCATAGCTTA
>all_combined-miR-31_3148_1x
AGGCACGATTTCGGCATAG
>all_combined-miR-31_3149_1x
AGGCGAGATGTCGGCATACCT
>all_combined-miR-31_3150_1x
AGGCAAGATGCCGGCATAGCAGA
>all_combined-miR-31_3151_1x
AGGAAAGATTTCGGCATAG
>all_combined-miR-31_3152_1x
AGGCAAGATGTCGGCATAGCGCC
>all_combined-miR-31_3153_1x
AGGCAAGCTGTCTGCATATCTG
>all_combined-miR-31_3154_1x
AAGGCAAGATGTCGGCATAGA
>all_combined-miR-31_3155_1x
AGGCAAGATGTCTGCATAGCTAC
>all_combined-miR-31_3156_1x
AGGCAAGATGTCTGCAGATCTGA
>all_combined-miR-31_3157_1x
AGGCGAGATGTCGGCATACCTGA
>all_combined-miR-31_3158_1x
GAGGCAAGATATCGGCATA
>all_combined-miR-31_3159_1x
GGCAAGATGTCGGCATAGCTTAA
>all_combined-miR-31_3160_1x
AGGCAAGATGTCGCCAGAGCTC
>all_combined-miR-31_3161_1x
GGCAAGATGTCGACATAG
>all_combined-miR-31_3162_1x
CGGCAAGATGTCAGCATAGCTG
>all_combined-miR-31_3163_1x
AGGCACGATGTCGTCCTAGCTG
>all_combined-miR-31_3164_1x
ACGCAAGATGTCGGCATCCCTGA
>all_combined-miR-31_3165_1x
CGGCAAGATGTCTGCATAGCTGA
>all_combined-miR-31_3166_1x
AGGCAAGATGTCTCCATCG
>all_combined-miR-31_3167_1x
AGGCCAGATGTCCGCATAGCTG
>all_combined-miR-31_3168_1x
AGGCAAGATGCCGGCATCC
>all_combined-miR-31_3169_1x
AGGCAATATGTCGTCATAGTTG
>all_combined-miR-31_3170_1x
AGGCAAGATGTCGGAATATATGA
>all_combined-miR-31_3171_1x
AGGCAAGATGGCGTCATATCTGA
>all_combined-miR-31_3172_1x
AGGCAAGATGGCGGGATAGAT
>all_combined-miR-31_3173_1x
AGGAAAGATGTCCACATAG
>all_combined-miR-31_3174_1x
AGGCAAGATATCGGCATCGCT
>all_combined-miR-31_3175_1x
AGGCAAGATGTCGGCGTAGCTTA
>all_combined-miR-31_3176_1x
AGGCAAGAGGTCGGCATAGCTTAA
>all_combined-miR-31_3177_1x
AGGCAAGATGTCGGCTTACC
>all_combined-miR-31_3178_1x
AGGCAACATGTCAGCATAGCTGA
>all_combined-miR-31_3179_1x
AGGCAAGATGTCCGCACAA
>all_combined-miR-31_3180_1x
AGGCAAGACGTCGGCATATCTGA
>all_combined-miR-31_3181_1x
AGGCAAGCTGTCGGCCTAT
>all_combined-miR-31_3182_1x
AGGCAAGATGTCGGAATAGTTG
>all_combined-miR-31_3183_1x
AGGCCAGATGTCCTCATAGCTGA
>all_combined-miR-31_3184_1x
GGGTAAGATGTCGGCATAG
>all_combined-miR-31_3185_1x
AGGCACGATGTCGGCATCTCTGA
>all_combined-miR-31_3186_1x
AGGCCAGATGTCGCCATACC
>all_combined-miR-31_3187_1x
AGGCAATATGTCGGCATAGAA
>all_combined-miR-31_3188_1x
AGGCACGATGTCGTCATAT
>all_combined-miR-31_3189_1x
AAGGCAAGATGTCACCATAGCTG
>all_combined-miR-31_3190_1x
AGGCAAGATGTCCCCATAGCTGAA
>all_combined-miR-31_3191_1x
AGGCAAGACGTCGGCCTACCTGA
>all_combined-miR-31_3192_1x
AGGCAATATGTCGGCATATCT
>all_combined-miR-31_3193_1x
AGGCAAGAGGTCGGCATAACA
>all_combined-miR-31_3194_1x
GGGCAAGATGTCGGCATAGTTGA
>all_combined-miR-31_3195_1x
AGGCAAGATGTCGCCATAACT
>all_combined-miR-31_3196_1x
AAGGCAAGATGTTGGCATAGCTGT
>all_combined-miR-31_3197_1x
AGGCAAGATGTCGTCAGAGCTGA
>all_combined-miR-31_3198_1x
AGGCAACATGTCGGCAGAGCTGA
>all_combined-miR-31_3199_1x
AGGCAAGATGTCGCCATAGCTCG
>all_combined-miR-31_3200_1x
ACGCACGATGTCGGCATAGCTCA
>all_combined-miR-31_3201_1x
AGGCAAGATGTCCACATAT
>all_combined-miR-31_3202_1x
AGGCCAGATGTCAGAATAGCTGA
>all_combined-miR-31_3203_1x
AAGGCAAGATGTCGCCATCGCT
>all_combined-miR-31_3204_1x
AGGCAAGATGTCGGCATAGGTTAA
>all_combined-miR-31_3205_1x
AGGCAAGATGTCGCAATAGCAG
>all_combined-miR-31_3206_1x
AGGCACGATGTCCGCATACCTGA
>all_combined-miR-31_3207_1x
AGGCAAGATGTCGGCATCTATGA
>all_combined-miR-31_3208_1x
GGCAAGATGTCGACATAGCTG
>all_combined-miR-31_3209_1x
AGGCAAAATGTCGGCATAGCTT
>all_combined-miR-31_3210_1x
AGGCAACATGTCGTCATAG
>all_combined-miR-31_3211_1x
AGGCAATATGTCGCCATAGCTG
>all_combined-miR-31_3212_1x
ACGCAAGATGTCGGCATAGCCGA
>all_combined-miR-31_3213_1x
AGGCCAGATGTCGGCTTAGCTGA
>all_combined-miR-31_3214_1x
AGGCAAGATGTCGGCAGAGCTT
>all_combined-miR-31_3215_1x
AGGCAAGATGTCGCCATAACTGAA
>all_combined-miR-31_3216_1x
AGGCAAGATGTCGGCATACCTCT
>all_combined-miR-31_3217_1x
AGGCAAGATGTCGGCATATATG
>all_combined-miR-31_3218_1x
AGGCAGGATGTCGTCATAGCTGA
>all_combined-miR-31_3219_1x
AGGCAAGATGTCGGCAAAAT
>all_combined-miR-31_3220_1x
AGGCAAGATGTCGGCAGAGCGCA
>all_combined-miR-31_3221_1x
CGGCAAGATGGCGGCATAGCTGC
>all_combined-miR-31_3222_1x
GGCAAGATGTCCACATAGCTGA
>all_combined-miR-31_3223_1x
AGGCAAGATGTCGAAATAGA
>all_combined-miR-31_3224_1x
AGGCAAGATGTCGGCCTAGATGC
>all_combined-miR-31_3225_1x
TAGGCAAGATGTCGGCATAG
>all_combined-miR-31_3226_1x
ATGCAAGATTTCGGCATAG
>all_combined-miR-31_3227_1x
AGGCAAGATGCCGGCATCCCTGA
>all_combined-miR-31_3228_1x
AGGCAAGATGTCGGTATAGCCGA
>all_combined-miR-31_3229_1x
TGGCAGGATGTCGGCATAGCTGA
>all_combined-miR-31_3230_1x
AGCCAAGACGTCGGCATAGCTGT
>all_combined-miR-31_3231_1x
AGGCAAGATGTCCGCATCCCTGA
>all_combined-miR-31_3232_1x
AGGCAAGATGTCGGCATCGCTGATA
>all_combined-miR-31_3233_1x
AGGCAAGATTTCGGCATAGGTGA
>all_combined-miR-31_3234_1x
AGGCAAGATGTCGCCATAGCCGAA
>all_combined-miR-31_3235_1x
AGGCAAGATGCCAGCATAGCTGC
>all_combined-miR-31_3236_1x
AGGCAAGATGCCGGCATCA
>all_combined-miR-31_3237_1x
AGGTAAGATGTCGGCATAGCTGTT
>all_combined-miR-31_3238_1x
AGGCAAGACGCCCGCATAGCTGA
>all_combined-miR-31_3239_1x
AAGCAAGATGTCGGCATAGCTT
>all_combined-miR-31_3240_1x
AGGCAAGATGTCGCCATCGCCGA
>all_combined-miR-31_3241_1x
GGCAAGATGTCGGCATAACTT
>all_combined-miR-31_3242_1x
AGGCGAGATGTCGGGATAGCT
>all_combined-miR-31_3243_1x
AGGAAAGATGTCGGCATAGAA
>all_combined-miR-31_3244_1x
AGGCAAGATGTCGGCATATCTGAAT
>all_combined-miR-31_3245_1x
AGGCAAGATGGCGGAATAGCTGAA
>all_combined-miR-31_3246_1x
AGGCCAGATGTCGGCCTAGCTTA
>all_combined-miR-31_3247_1x
AGGCAAGAGGTCGGCGGA
>all_combined-miR-31_3248_1x
AGGCAAGATATCTGCATAGCTGA
>all_combined-miR-31_3249_1x
AGGCAAGATGTCCGCATAGGTGA
>all_combined-miR-31_3250_1x
AGGCAAGATGTCGGCAGCGCTC
>all_combined-miR-31_3251_1x
AGGCACGATGTCGGCATATCTG
>all_combined-miR-31_3252_1x
AGGCAAGATGGCGGCATAGCTA
>all_combined-miR-31_3253_1x
AGGCCAGATGTCGGCAGAGCTGC
>all_combined-miR-31_3254_1x
AGGCAAAATGTCGGCATAGCTGC
>all_combined-miR-31_3255_1x
AGGCAAGATCTCGCCATAGCTGA
>all_combined-miR-31_3256_1x
AGGCGAGATGTCGGCATAGCA
>all_combined-miR-31_3257_1x
AGGCAAGATGTCGGCATAGGCGC
>all_combined-miR-31_3258_1x
GGCAAGATGTCGTCATAGCTG
>all_combined-miR-31_3259_1x
AGGCAAGATGCCGGCATAGAA
>all_combined-miR-31_3260_1x
AGGCAAGATGCCGGCAGAGCTG
>all_combined-miR-31_3261_1x
AGGGAAGATGTCGGCACAGC
>all_combined-miR-31_3262_1x
AGGCCAGATGTCGGCATAGATGA
>all_combined-miR-31_3263_1x
AGGCAAGATGGCGGCATAGGT
>all_combined-miR-31_3264_1x
AGCCAAGATGTCGGCAGAG
>all_combined-miR-31_3265_1x
AGGTAAGATGTCGGTATAGCTGA
>all_combined-miR-31_3266_1x
AGGCAAGCTGTCGGCATACCTG
>all_combined-miR-31_3267_1x
AGGCAAGATGTCGGCCTAGCTGAGT
>all_combined-miR-31_3268_1x
AGTCAAGATGTCGGCATAT
>all_combined-miR-31_3269_1x
AGGCAAGATGTCGGCATCGTTGAT
>all_combined-miR-31_3270_1x
AGGCAAGATGTCGGCAGAGCTA
>all_combined-miR-31_3271_1x
AGGCAAGATGTCGGCACAGATGAT
>all_combined-miR-31_3272_1x
AGGCAAGATGTCGGCAAAGCTGG
>all_combined-miR-31_3273_1x
AGGCCAGATGTCGGCATCGA
>all_combined-miR-31_3274_1x
AGGCAAGATGTCGGACCAGCTGA
>all_combined-miR-31_3275_1x
AGGCAAGATGTCGGCATCGCTCAC
>all_combined-miR-31_3276_1x
AGCCAAGATGTCGGCATCGCTGC
>all_combined-miR-31_3277_1x
AGGCAAGAGGTCTGCACAG
>all_combined-miR-31_3278_1x
AGGCAAGCTGTCGGCCTAGCTTA
>all_combined-miR-31_3279_1x
AGGCAACATGTCGGCATAGCGG
>all_combined-miR-31_3280_1x
GGAAAGATGTCGGCATAGCTGT
>all_combined-miR-31_3281_1x
AGGAAATATGTCGGCATAG
>all_combined-miR-31_3282_1x
AGGCAAGATGTCGGCATATCTTT
>all_combined-miR-31_3283_1x
ATGCAAGATGTCGCCATAG
>all_combined-miR-31_3284_1x
AGGCAAGATGTCGGCAGATCTGAA
>all_combined-miR-31_3285_1x
AGGCAAGATGTCGGCTTAGCTTT
>all_combined-miR-31_3286_1x
AGGCAAGATGACGACATCG
>all_combined-miR-31_3287_1x
AGGCAAGCTGTCGGCATCGCTGT
>all_combined-miR-31_3288_1x
AGGCAATATGTCGGCATAACT
>all_combined-miR-31_3289_1x
AGGCAAGATGGCGGACTAG
>all_combined-miR-31_3290_1x
AGGCAAGACGTCGGCATATCTTA
>all_combined-miR-31_3291_1x
AGGCACGATGTCGGCATCGCTTA
>all_combined-miR-31_3292_1x
AGGCAAGATGTCTCCATCGC
>all_combined-miR-31_3293_1x
ACGCAAGATGTCGTCATATCTGA
>all_combined-miR-31_3294_1x
AGGCAAGATGTCGGAATAGCTA
>all_combined-miR-31_3295_1x
AGGCAACATGGCGGGATAGCTG
>all_combined-miR-31_3296_1x
AGGCAAGATGTCGGCATAAGTGT
>all_combined-miR-31_3297_1x
AGGCAAGATGTCGGCATAGATGCA
>all_combined-miR-31_3298_1x
AGGCAAGATGTCGGCATAGCTAAAC
>all_combined-miR-31_3299_1x
AGGCAAGATGTCTGCATAAC
>all_combined-miR-31_3300_1x
ACGCAAGATGTCGTCTTAGCTGA
>all_combined-miR-31_3301_1x
AGGCAAGATGTCCGCATAACTGC
>all_combined-miR-31_3302_1x
AGGCAAGATGTCTGCACAGCC
>all_combined-miR-31_3303_1x
AGGCCAGATGTCGACATAGC
>all_combined-miR-31_3304_1x
AGGCAAGATGTCGCCATTGCTGA
>all_combined-miR-31_3305_1x
AGGCAACATCTCGGCATAGCTCA
>all_combined-miR-31_3306_1x
AAGGCAAGATGTCGGCCTAGCTGT
>all_combined-miR-31_3307_1x
AGGCAAGCTGTCGGCATCGCTGAA
>all_combined-miR-31_3308_1x
AGGCAAGATGCCGGCATAGCGG
>all_combined-miR-31_3309_1x
AGGCAAGATGCCCGCATAGCTTA
>all_combined-miR-31_3310_1x
AGGCAAGACGTCAGCATAGCTGA
>all_combined-miR-31_3311_1x
AAGGCAAGATGTCGGTATAGCTGT
>all_combined-miR-31_3312_1x
AGGCAAGGTGTCGGCATAGCTTA
>all_combined-miR-31_3313_1x
AGGCAAGATGTCGGCAGATCG
>all_combined-miR-31_3314_1x
AGGCAAGATGTTGGCATTA
>all_combined-miR-31_3315_1x
AGGCAAGATGGCGGCACAGCA
>all_combined-miR-31_3316_1x
AGGCAAGATGTCGGCCTCGT
>all_combined-miR-31_3317_1x
AGGCAAGATAGCGGCATAGCTG
>all_combined-miR-31_3318_1x
CAAGATGTCGGCATAGCTGA
>all_combined-miR-31_3319_1x
ATACAAGATGTCGGCATAGCTG
>all_combined-miR-31_3320_1x
AGGCAAGATGTCGGCATATCTCC
>all_combined-miR-31_3321_1x
AGGCAAGATGTCGGCAGCGCTGC
>all_combined-miR-31_3322_1x
AGGCAAGATGTCGGCCGAGCT
>all_combined-miR-31_3323_1x
AGGCAATATGTCGGCATAACTGA
>all_combined-miR-31_3324_1x
AGGCAAGATGTCCGCATGGCTGA
>all_combined-miR-31_3325_1x
AGGCAAGATGTCGACATAGATG
>all_combined-miR-31_3326_1x
AGGCAAGAAGTCGGCAAAGCCGA
>all_combined-miR-31_3327_1x
AGGCCAGATATCGGCATAGCTG
>all_combined-miR-31_3328_1x
AGGCAAGAAGTCGGCACAGCTCA
>all_combined-miR-31_3329_1x
ATTCAATATGTCGGCATAGCTG
>all_combined-miR-31_3330_1x
AGGCAAGATGTCGGCATACATGC
>all_combined-miR-31_3331_1x
AGGCAACATGTCAGCAAAGCTGA
>all_combined-miR-31_3332_1x
AGCAAGATGTCGGCATAGC
>all_combined-miR-31_3333_1x
AAGGCAAGATGTCGGCATCGCT
>all_combined-miR-31_3334_1x
AGGCAAGGTGTCGGCATAGCTAA
>all_combined-miR-31_3335_1x
AGGCAAGACGTCGGCATAGCC
>all_combined-miR-31_3336_1x
AGGCAAGATGTCGGCATAGCCCAT
>all_combined-miR-31_3337_1x
AGGCAAGATGTCCGCTTCGCTGA
>all_combined-miR-31_3338_1x
AGGCACGATGTCGGCATCGCTGAT
>all_combined-miR-31_3339_1x
ATGCAATATGTCGGCATAGCT
>all_combined-miR-31_3340_1x
AGGCAAGATGTCGGAATACCTAA
>all_combined-miR-31_3341_1x
AGGCCAGATGTCGGCATAGAA
>all_combined-miR-31_3342_1x
TGGCAAGATGTCGTCTTAT
>all_combined-miR-31_3343_1x
GGGCAAGATGTCGGCCTCGCT
>all_combined-miR-31_3344_1x
AGGCAAGATGTCACAATAGCTGA
>all_combined-miR-31_3345_1x
AGGCAAGATGCCGCCATACCTG
>all_combined-miR-31_3346_1x
AGGTAAGATGTCGGCATAGT
>all_combined-miR-31_3347_1x
CGGCAAGATGTCGGCAGAG
>all_combined-miR-31_3348_1x
GGCAAGATGTCGGCATAGATG
>all_combined-miR-31_3349_1x
AGGCAAGATGTCAGAACAGCT
>all_combined-miR-31_3350_1x
AGGCAAGAAGGCAGCATAGCTGA
>all_combined-miR-31_3351_1x
AGGCAAGCTGTCAGCCTAG
>all_combined-miR-31_3352_1x
AGGAAAGATGTCGGCATAGGTGAA
>all_combined-miR-31_3353_1x
AGCCAAGATGTCGGTATAG
>all_combined-miR-31_3354_1x
ATGCAAGATGTCCGCATAGCGG
>all_combined-miR-31_3355_1x
AGGCAAGATGTCGGCATACCTGAG
>all_combined-miR-31_3356_1x
CGGCAAGCTGTCGGCATCGCT
>all_combined-miR-31_3357_1x
AGGCAAGATGTCGGCTCAG
>all_combined-miR-31_3358_1x
AGGCAAGATGTCGGCTTAGTTC
>all_combined-miR-31_3359_1x
ACGCAAGATGTCGGCATAGCTC
>all_combined-miR-31_3360_1x
AGGCGAGATGTCAGCATAGCT
>all_combined-miR-31_3361_1x
AGGCACGATGTCGGCATAT
>all_combined-miR-31_3362_1x
AGGCAAGATGTCCGCAGAGCC
>all_combined-miR-31_3363_1x
GGGCAAGATGTCGCCATA
>all_combined-miR-31_3364_1x
CGGCCAGCTGTCGGCATAGCTG
>all_combined-miR-31_3365_1x
AGGCCAGATGTCGGCATAGATGC
>all_combined-miR-31_3366_1x
AGGCAAAATGGCGGCATAGCT
>all_combined-miR-31_3367_1x
AGGCAAGATGTCAGCATCGCTC
>all_combined-miR-31_3368_1x
AGGAAAGATGTCGGGATAGATG
>all_combined-miR-31_3369_1x
AGGCCAGATGTCGACATAGCTA
>all_combined-miR-31_3370_1x
AGGCAAGATGTCTGCATAGCTGAC
>all_combined-miR-31_3371_1x
ACGCAAGCTGTCGGCATCG
>all_combined-miR-31_3372_1x
AGGCAAGCTGTCGGCATATCT
>all_combined-miR-31_3373_1x
AGGCAAGATGTCCGCACAG
>all_combined-miR-31_3374_1x
AGGCAAGATATCGGCATAGT
>all_combined-miR-31_3375_1x
ATGCAAGATGTCCGCATAA
>all_combined-miR-31_3376_1x
AGGCAAGATGTCGGGATAGTTGT
>all_combined-miR-31_3377_1x
AGTCAAGATGTCGGCATAGCTC
>all_combined-miR-31_3378_1x
AGCCAAGAAGTCGGCATAGCTG
>all_combined-miR-31_3379_1x
GGCAAGATGGCGGCATAGCTG
>all_combined-miR-31_3380_1x
AGGCAAGCCGTCGGCATAC
>all_combined-miR-31_3381_1x
AAGCCAAGATGTCGGCATAGCTG
>all_combined-miR-31_3382_1x
AGGCAAGATGTCGGCCCAGCTTA
>all_combined-miR-31_3383_1x
AGGCAAGATGTCCGCATCGCC
>all_combined-miR-31_3384_1x
AGGCAAGAGGTCGGCACAGCTGAT
>all_combined-miR-31_3385_1x
AGGCAAGATTTCGCCATAGCTGA
>all_combined-miR-31_3386_1x
ACGCAACATGTCGGCATAG
>all_combined-miR-31_3387_1x
AGGCAAGATCTCGGCCGAGCTGA
>all_combined-miR-31_3388_1x
AGGCAAGATGTCATCATAGCTGA
>all_combined-miR-31_3389_1x
AGGCAAGAAGTCGGCATATC
>all_combined-miR-31_3390_1x
ATGCAAGCTGTCGGCATAACTGA
>all_combined-miR-31_3391_1x
AGGCAAGATGTCAGCATATCCGA
>all_combined-miR-31_3392_1x
AGGCAAGATGTCGGCAGAGTTGA
>all_combined-miR-31_3393_1x
AGGCAAGATGTCGGCTTAGAT
>all_combined-miR-31_3394_1x
AGGCAAGATGTCGTCAGAACTGA
>all_combined-miR-31_3395_1x
AGGCAAGATGACGGCACAG
>all_combined-miR-31_3396_1x
AGGCCAGATGTCGGCATCGCC
>all_combined-miR-31_3397_1x
AGGCAAGATGACGGCATATCTGA
>all_combined-miR-31_3398_1x
ATGCAAGATGTCGGCTTAG
>all_combined-miR-31_3399_1x
AGGCAAGATGTCGCCTTAGCTG
>all_combined-miR-31_3400_1x
AGGCAAGATGGCCGCATAGCTGC
>all_combined-miR-31_3401_1x
AGGCAAGATGTCGGCACCGCGG
>all_combined-miR-31_3402_1x
AGGCAAGAGGACGGCATCGCTG
>all_combined-miR-31_3403_1x
AGGCAAGATGTCGGTATAGCTGAAT
>all_combined-miR-31_3404_1x
AGGCAAGATGTCGCCATAGTA
>all_combined-miR-31_3405_1x
AGGCAACAGGTCGCCATAGCTG
>all_combined-miR-31_3406_1x
AGGCAAGATATCGCCATAGCTGAA
>all_combined-miR-31_3407_1x
AGGCAAGATGGCGGAATAGCAGA
>all_combined-miR-31_3408_1x
ACGCAAGATGTCGACATAGCTGA
>all_combined-miR-31_3409_1x
AGGCAGGATGTCGGCATGGC
>all_combined-miR-31_3410_1x
AGGCAAGATGTCAGCCTAGATGA
>all_combined-miR-31_3411_1x
AGGAAAGATGCCGGCATAGCTGA
>all_combined-miR-31_3412_1x
AGGCAAGATGTCGGCATAGATTT
>all_combined-miR-31_3413_1x
AGGCAAGGTGTCGGCATAGCTGC
>all_combined-miR-31_3414_1x
AGGCAAGATGTCGTCCTCG
>all_combined-miR-31_3415_1x
AGGCAAGATGTCGTCATAGCAGA
>all_combined-miR-31_3416_1x
AGGCAAGCTGTCTGCAGAGCTGA
>all_combined-miR-31_3417_1x
AGGCAAAATGTCGGCCTAGCCGA
>all_combined-miR-31_3418_1x
AGGTAAGATGTCGCCATAGCTGA
>all_combined-miR-31_3419_1x
AGGCAGGATGTCGGGATAGCTGA
>all_combined-miR-31_3420_1x
AGGCAAGATCTCGGCATACCTGC
>all_combined-miR-31_3421_1x
AGGCAAGATGTCGGCATACCCAA
>all_combined-miR-31_3422_1x
AGGCAAGCTGTCGGCATAACTGA
>all_combined-miR-31_3423_1x
AGGCAAGATGTCCGCACCG
>all_combined-miR-31_3424_1x
AGGCAAGATGTCGGCCTAGCAG
>all_combined-miR-31_3425_1x
AGGCAAGATGTCGGCATAGAGGT
>all_combined-miR-31_3426_1x
AGGCAAGATGTCGTCATAGCA
>all_combined-miR-31_3427_1x
AGGCAACATGTCGTCATAGCTGA
>all_combined-miR-31_3428_1x
AGGCAAGATGGCGGCATATCT
>all_combined-miR-31_3429_1x
[truncated: 108,775 more chars]
