# Supplementary material for: Characterisation and expression of microRNAs in developing wings of the neotropical butterfly Heliconius melpomene
Source: BMC Genomics. 2011 Jan 26;12:62. doi: 10.1186/1471-2164-12-62 (PMC3039609; doi:10.1186/1471-2164-12-62)
Supplement: Additional file 3 — miRNA sequences and read counts detected in H. m. rosina. FASTA file of all identified miRNA sequence variants detected in H. m. rosina. x refers to the number of reads obtained for each sequence. [file 1471-2164-12-62-S3.TXT]

>all_combined-bantam_1_154x
TGAGATCATTGTGAAAGCTAATT
>all_combined-bantam_2_135x
TGAGATCATTGTGAAAGCTAAT
>all_combined-bantam_3_12x
TGAGATCATTGTGAAAGCTAA
>all_combined-bantam_4_8x
TGAGATTATTGTGAAAGCTAAT
>all_combined-bantam_5_7x
TGAGATCATTGTGAAAGTTAATT
>all_combined-bantam_6_6x
TGATATCATTGTGAAAGCTAATT
>all_combined-bantam_7_6x
TGAGATCATTGTGAAAGCTA
>all_combined-bantam_8_3x
TGACATCATTGTGAAAGCTAAT
>all_combined-bantam_9_3x
TGAGATCATTGTGAAAGCTAAAA
>all_combined-bantam_10_2x
TGAGATCATTGTGAAAGCTAATTT
>all_combined-bantam_11_2x
TGAGATCATTGTGAAAGC
>all_combined-bantam_12_1x
TGAGATCATTGTGAAAGTTAATG
>all_combined-bantam_13_1x
TGAGATCATTGTTAAAGCTAATT
>all_combined-bantam_14_1x
TGAGATCATTGTGAAAGCTCATT
>all_combined-bantam_15_1x
TGAGATCATTATGAAAGCTAAT
>all_combined-bantam_16_1x
TGAGATCATTGTGAAAGCTAATC
>all_combined-bantam_17_1x
TGAGATCATTGTGAAGGCTAATT
>all_combined-bantam_18_1x
TGAGATCACTGTGAAAGCTAAT
>all_combined-bantam*_1_1x
CTGGTTTTCATAATGATTTGAC
>all_combined-bantam;_miR-81_1_1x
TGAGATCATCGTGAAAGCTAAT
>all_combined-let-7_1_4298x
TGAGGTAGTAGGTTGTATAG
>all_combined-let-7_2_856x
TGAGGTAGTAGGTTGTATAGT
>all_combined-let-7_3_133x
TGAGGTAGTAGGTTGTATAGTA
>all_combined-let-7_4_65x
TGAGGTAGTAGGTTGTATA
>all_combined-let-7_5_50x
TGAGGTAGTAGGTTGTATAGA
>all_combined-let-7_6_28x
TGAGGTAGTAGGTTGTATAGAA
>all_combined-let-7_7_26x
TGAGGTAGTAGGGTGTATAG
>all_combined-let-7_8_24x
TGAGGTAGTAGGTTGTAT
>all_combined-let-7_9_19x
TGAGGGAGTAGGTTGTATAG
>all_combined-let-7_10_18x
TGAGGTAGTAGGTTGTATAA
>all_combined-let-7_11_16x
TGAGGTAGTAGGTTGTATAGTAA
>all_combined-let-7_12_14x
TGAGGTAGGAGGTTGTATAG
>all_combined-let-7_13_13x
TGAGGCAGTAGGTTGTATAG
>all_combined-let-7_14_9x
TGAGGTAGTAGGCTGTATAG
>all_combined-let-7_15_9x
TGAGGAAGTAGGTTGTATAG
>all_combined-let-7_16_8x
TGAGGTAGTAGTTTGTATAGTAA
>all_combined-let-7_17_8x
TGAGGTAGTAGGTTGTATAT
>all_combined-let-7_18_7x
TGAGGTAGTAGATTGTATAGTAAA
>all_combined-let-7_19_6x
TGAGGTAGTAGGTTGTATAC
>all_combined-let-7_20_6x
TTAGGTAGTAGGTTGTATAGA
>all_combined-let-7_21_6x
GAGGTAGTAGGTTGTATAGT
>all_combined-let-7_22_6x
TGAGGTAGTAGGTTTTATAG
>all_combined-let-7_23_6x
TGAGGTAGTAGGTTGTATAGAAA
>all_combined-let-7_24_6x
TGACGTAGTAGGTTGTATAG
>all_combined-let-7_25_6x
TGAGGTAGTAGGTTGTATAGTATA
>all_combined-let-7_26_5x
TGAGGTAGTAGATTGTATAGT
>all_combined-let-7_27_5x
TGAGGTAGTAGGATGTATAG
>all_combined-let-7_28_5x
AGTGAGGTAGTAGGTTGTAT
>all_combined-let-7_29_5x
TGAGGTAGTATGTTGTATAG
>all_combined-let-7_30_4x
GGTAGTAGGTTGTATAGTACT
>all_combined-let-7_31_4x
TGATGTAGTAGGTTGTATAG
>all_combined-let-7_32_4x
TGAGGTAGTAGTTTGTATAG
>all_combined-let-7_33_3x
AGGTAGTAGGTTGTATAGTG
>all_combined-let-7_34_3x
TGAGGTAGCAGGTTGTATAG
>all_combined-let-7_35_3x
TGAGGTAGTAGGGTGTATAGT
>all_combined-let-7_36_3x
TGAGCTAGTAGGTTGTATAG
>all_combined-let-7_37_3x
TGAGGTAGTAGGTTGTATAGTTAA
>all_combined-let-7_38_3x
TGAGGGAGTAGGTTGTATAGT
>all_combined-let-7_39_3x
TGAGGTAGTAGGTTGTCTAG
>all_combined-let-7_40_3x
TTAGGTAGTAGGTTGTATAG
>all_combined-let-7_41_3x
TGAGGTATTAGGTTGTATAG
>all_combined-let-7_42_3x
TGAGGTAGGAGGTTGTATAGT
>all_combined-let-7_43_3x
TGAGGTAGTAGGTTCTATAG
>all_combined-let-7_44_3x
TGAGGTAGTAGGTTGTGTAG
>all_combined-let-7_45_2x
TAAGGTAGTAGGTTGTATAGT
>all_combined-let-7_46_2x
TGTGGTAGTAGGTTGTATAG
>all_combined-let-7_47_2x
TGAGGTAGTAGGTTGTATAAA
>all_combined-let-7_48_2x
TGAGATAGTAGGTTGTATAG
>all_combined-let-7_49_2x
TGAGGCAGTAGGGTGTATAG
>all_combined-let-7_50_2x
AGGTAGTAGGTTGTATAGTA
>all_combined-let-7_51_2x
TGAGGTAGTAGGTTGTACAG
>all_combined-let-7_52_2x
TGAGGGAGGAGGTTGTATAG
>all_combined-let-7_53_2x
TGAGGTAGTAGGTCGTATAG
>all_combined-let-7_54_2x
TGAGGTAGTAGGTTGGATAG
>all_combined-let-7_55_2x
GGAGGGAGTAGGTTGTATAG
>all_combined-let-7_56_2x
TGAGGTGGTAGGTTGTATAG
>all_combined-let-7_57_2x
AGAGGTAGTAGGTTGTATAG
>all_combined-let-7_58_2x
GTGAGGTAGTAGGTTGTATA
>all_combined-let-7_59_2x
TGAGGTAGTAGGTTGCATAG
>all_combined-let-7_60_2x
TGAGGTAGTAGGTCGTATAGT
>all_combined-let-7_61_2x
TGAGGTAGTAGGGTGTATA
>all_combined-let-7_62_2x
TGAGGTAGTAGGCTGCATAG
>all_combined-let-7_63_2x
TGAGGTAGTAGGTTGCATAGT
>all_combined-let-7_64_2x
TGAGGTAGTCGGTTGTATTGTT
>all_combined-let-7_65_2x
TGAGGTATTAGGTTGTATAGT
>all_combined-let-7_66_2x
TCAGGTAGTAGGTTGTATAGT
>all_combined-let-7_67_2x
TGAGGTAGTAGGTTGTATAGC
>all_combined-let-7_68_2x
TGAGTTAGTAGGTTGTATAG
>all_combined-let-7_69_1x
TGAAGTAGTAGGTTGTATAG
>all_combined-let-7_70_1x
TGAGGGAGTAGGTTGTATAGA
>all_combined-let-7_71_1x
TGACGTAGAGACTCAAAA
>all_combined-let-7_72_1x
TGAGGTAGCAGGTTGTATAGT
>all_combined-let-7_73_1x
TGAGGTAGTAGGTTGTATAGG
>all_combined-let-7_74_1x
TGAGGAAGTAGGTTGTATAGT
>all_combined-let-7_75_1x
TGAGGTACTAGGTTGTATAG
>all_combined-let-7_76_1x
TTAGGCAGTAGGTTGTATAGT
>all_combined-let-7_77_1x
TGAGGGAGAAGGTTGTATAG
>all_combined-let-7_78_1x
TGAGGTAGTAGGATGGATAG
>all_combined-let-7_79_1x
TGAGGTAGTAGGTTCTATAGTA
>all_combined-let-7_80_1x
TGAGGTAGTAGGTTGCATAGC
>all_combined-let-7_81_1x
TGAGGTAGTAGGTTGTGTAGT
>all_combined-let-7_82_1x
TGAGGGAGTAGGTTGTATAGTA
>all_combined-let-7_83_1x
TGAGGTAGTAGGTTGTATATTA
>all_combined-let-7_84_1x
GGAGGTAGTAGGTTGTCTAT
>all_combined-let-7_85_1x
TGAGGTAGGAGGGTGTATAG
>all_combined-let-7_86_1x
TGAGGTAGTGGGTTGTATAG
>all_combined-let-7_87_1x
TGAGGAAGTAGGTTGAATAG
>all_combined-let-7_88_1x
TGAGGTAGTAGGTTCTATAGT
>all_combined-let-7_89_1x
TGAGGTAGTATGTTGTATAGTAT
>all_combined-let-7_90_1x
TGAGGTAGTAGGTTGAATAG
>all_combined-let-7_91_1x
TGAGGTAGTAGCTTGTATAG
>all_combined-let-7_92_1x
TGAGGCAGCAGGCTGTATAG
>all_combined-let-7_93_1x
TGAGGTAGGAGGTTGTATAT
>all_combined-let-7_94_1x
TGAGGTAGTAGGTTGTATC
>all_combined-let-7_95_1x
TGAGGTAGTAGGTTGTTTTGAA
>all_combined-let-7_96_1x
TAAGGTAGTAGGTTGTATAG
>all_combined-let-7_97_1x
TGAGGTAGTAGGTTGTACAGT
>all_combined-let-7_98_1x
TGAGGGAGTAGGGTGTATAG
>all_combined-let-7_99_1x
TGAGGTAATAGGTTGTATAG
>all_combined-let-7_100_1x
TGGGGTAGTAGGTTGTATAG
>all_combined-let-7_101_1x
TGAGGTAGTAGGGTGTATAGA
>all_combined-let-7_102_1x
TGAGGTAGTAGTTTGTTTTT
>all_combined-let-7_103_1x
TGAGGTAGTAGGTTTTTTAG
>all_combined-let-7_104_1x
TGAGGTAGTAGGCTGTTTAT
>all_combined-let-7_105_1x
TGAGGTAGTAGGATGTATAGT
>all_combined-let-7_106_1x
TGAGGTAGAAGGGTGTATAG
>all_combined-let-7_107_1x
TGAGGCATTAGGTTGTATAG
>all_combined-let-7_108_1x
TGAGGTAGTAGGTGGTATAA
>all_combined-let-7_109_1x
TGAGGCAGTAGGTTGTATA
>all_combined-let-7_110_1x
TGAGGCAGGAGGTTGTATAA
>all_combined-let-7_111_1x
AGGTAGTAGGTTGTATAGTT
>all_combined-let-7_112_1x
TGAGGCAGTAGGATGTATAG
>all_combined-let-7_113_1x
TGAGGTAGTACGTTGTATAG
>all_combined-let-7_114_1x
TGAGGTAGTAGGTTGTATCGT
>all_combined-let-7_115_1x
CGAGGTAGTAGGTTGTATAG
>all_combined-let-7_116_1x
TTAGGTAGTAGGTTGTATAGT
>all_combined-let-7_117_1x
TGAGGCAGTAGGCTGTATAG
>all_combined-let-7_118_1x
TGAGGTAGTAGGTTGTATAGTAT
>all_combined-let-7_119_1x
TGAGGTAGAAGGTTGTATAG
>all_combined-let-7_120_1x
AGGTAGGAGGTTGTATACTG
>all_combined-let-7_121_1x
TGAGGCAGTAGGTTGTATAGT
>all_combined-let-7*_1_6x
CTGTATAGCCTGCTAACTTTCC
>all_combined-let-7;_miR-98_1_3x
TGAGGTAGTAGGTTGTATT
>all_combined-miR-1_1_7545x
TGGAATGTAAAGAAGTATGGAG
>all_combined-miR-1_2_858x
TGGAATGTAAAGAAGTATGGA
>all_combined-miR-1_3_89x
TGGAATGTAAAGAAGTATGGAA
>all_combined-miR-1_4_64x
TGGAATGTAAAGAAGCATGGAG
>all_combined-miR-1_5_48x
TGGAATGTAAAGAAGTATGGAGA
>all_combined-miR-1_6_47x
TGGAATGTAAAGAAGGATGGAG
>all_combined-miR-1_7_42x
TGGAATGTAAAGAAGAATGGAG
>all_combined-miR-1_8_27x
TGGAATGTAAAGAAGTATGGAGT
>all_combined-miR-1_9_19x
TGGAATGTAAAGAAGTATGGAT
>all_combined-miR-1_10_19x
ATGGAATGTAAAGAAGTATGGAG
>all_combined-miR-1_11_18x
TGGAATGTAAAGAAGTATGGAGAA
>all_combined-miR-1_12_13x
TGGAATGTAAAGAAGTATGG
>all_combined-miR-1_13_13x
TGTAATGTAAAGAAGTATGGAG
>all_combined-miR-1_14_12x
GGAATGTAAAGAAGTATGGAG
>all_combined-miR-1_15_11x
TGGAATGTAAAGAAGTATGTAG
>all_combined-miR-1_16_11x
TGGAATTTAAAGAAGTATGGAG
>all_combined-miR-1_17_11x
TGGAATGTAAAGAAGTATGCAG
>all_combined-miR-1_18_10x
TGGAATGGAAAGAAGTATGGAG
>all_combined-miR-1_19_9x
TTGAATGTAAAGAAGTATGGAG
>all_combined-miR-1_20_9x
TGGGAAGTAAGGAAGCACGGA
>all_combined-miR-1_21_8x
TGGAATGTAAAGCAGTATGGAG
>all_combined-miR-1_22_8x
TGGAATGTAAAGAAGTACGGAG
>all_combined-miR-1_23_8x
GAATGTAAAGAAGTATGGAG
>all_combined-miR-1_24_8x
TGGAATGTAAAGAAGTATGGAC
>all_combined-miR-1_25_6x
TGGGAAGTAAGGAAGCACGGAT
>all_combined-miR-1_26_6x
CGGAATGTAAAGAAGTATGGAG
>all_combined-miR-1_27_6x
TGGAATGTAAAGAAGGATGGA
>all_combined-miR-1_28_6x
TGGAATGCAAAGAAGTATGGAG
>all_combined-miR-1_29_6x
TGGAATGTAAAGAAGTATCGAG
>all_combined-miR-1_30_6x
TGGAATGTAAAGAAGCATGGA
>all_combined-miR-1_31_6x
TGGAATGTAAAGAACTATGGAG
>all_combined-miR-1_32_6x
TGGGATGTAAAGAAGTATGGAG
>all_combined-miR-1_33_5x
TGGAATGTAAAGTAGTATGGAG
>all_combined-miR-1_34_5x
TGGAATGTAGAGAAGTATGGAG
>all_combined-miR-1_35_4x
CTGGAATGTAAAGAAGTATGGAG
>all_combined-miR-1_36_4x
TGGAATGTAAAGAAGTAGGGAG
>all_combined-miR-1_37_4x
TGGAATGGAAAGAAGGATGGAG
>all_combined-miR-1_38_3x
TGGCATGTAAAGAAGTATGGAG
>all_combined-miR-1_39_3x
TGGAATGTAAAGAAGAATGGA
>all_combined-miR-1_40_3x
TGGAATGTAAAGAAATATGGAG
>all_combined-miR-1_41_3x
TGGAATGTAAAGAAGTCTGGAG
>all_combined-miR-1_42_3x
TGGAATGTAAAGAAGTATGGGG
>all_combined-miR-1_43_3x
TAATGTAAAGAAGTATGGAG
>all_combined-miR-1_44_3x
TGGAATGTAAAGAAGTATGGCG
>all_combined-miR-1_45_3x
TGGAATGTAAAGACGTATGGAG
>all_combined-miR-1_46_3x
TGGGAAGTAAGGAAGCACGGAA
>all_combined-miR-1_47_2x
TGGAATGTACAGAAGTATGGAG
>all_combined-miR-1_48_2x
TGGAATGTAAAAAAGTATGGAG
>all_combined-miR-1_49_2x
TGGAATGTAAAGAGGTATGGAG
>all_combined-miR-1_50_2x
TGGAATGTAAAGAAGTATGGTG
>all_combined-miR-1_51_2x
TGGAATGTAAAGAAGTATTGAG
>all_combined-miR-1_52_2x
TGGAATATAAAGAAGTATGGAG
>all_combined-miR-1_53_2x
TGGAATGTAAAGAAGTATGAA
>all_combined-miR-1_54_2x
TGGAATGTAAAGAAGTATGCA
>all_combined-miR-1_55_2x
TGGAATGTAAAGAAGTGTGGAG
>all_combined-miR-1_56_2x
TGGAATGTAAAGAAGTATGGAGC
>all_combined-miR-1_57_2x
TGGAACGTAAAGAAGTATGGAG
>all_combined-miR-1_58_2x
TGGAATGCAAAGAAGTATGGA
>all_combined-miR-1_59_2x
TGGAATGTAAATAAGTATGGAG
>all_combined-miR-1_60_2x
TGGAATGTAAAGAAGTATGTA
>all_combined-miR-1_61_2x
TGGAATGTAAAGGAGTATGGA
>all_combined-miR-1_62_2x
TGGAATGTAAAGAAGTATGGAAA
>all_combined-miR-1_63_2x
TGGAGTGTAAAGAAGTATGGAG
>all_combined-miR-1_64_2x
TGGAATGGAAAGAAGTATGGA
>all_combined-miR-1_65_2x
TGGAATGTAAAGAAGTAAGGAG
>all_combined-miR-1_66_1x
TGGAATGTAAAGCAGTATGGAA
>all_combined-miR-1_67_1x
TGGAATGTCACGAAGTATGGAG
>all_combined-miR-1_68_1x
TGGAATGTAAAGAAGTATGGAGG
>all_combined-miR-1_69_1x
TTGAATGTAAAGAATTATGGA
>all_combined-miR-1_70_1x
TGGAATGTCAAGAAGTATGGAG
>all_combined-miR-1_71_1x
TGGAATGTAAAGGAGTATGGAG
>all_combined-miR-1_72_1x
TGGAATGTAAAGGGGTATGGAG
>all_combined-miR-1_73_1x
TGGAATGTAAAGAAAGATGGAG
>all_combined-miR-1_74_1x
TGGAATGTAAAGAAGTATTGAT
>all_combined-miR-1_75_1x
TGGAATGTAAAGAAGTATGAG
>all_combined-miR-1_76_1x
TGGAATGTAAAGAAGTATAGAG
>all_combined-miR-1_77_1x
TGGAATGTAAAGATGAATGGAG
>all_combined-miR-1_78_1x
TGGAATGGAAAGAAGGATGGAGT
>all_combined-miR-1_79_1x
TGGAATGTAAAGAAAAATGGAG
>all_combined-miR-1_80_1x
TGGAATGTATAGAAGTATGGAG
>all_combined-miR-1_81_1x
TGGAATGTAAAGAAGCATGCAG
>all_combined-miR-1_82_1x
GGGAATGTAAAGAAGTATGGA
>all_combined-miR-1_83_1x
TGGAATGTAAAGAAGCATCGAG
>all_combined-miR-1_84_1x
TGGAATGTAACGAAGTATTGAT
>all_combined-miR-1_85_1x
TGGAATGTAAAGAAGTATTGA
>all_combined-miR-1_86_1x
TGGAATGTCAAGAAGTATGGGG
>all_combined-miR-1_87_1x
TGGAATGTAAAGAAGGATGGAGAA
>all_combined-miR-1_88_1x
TGGAATGTAAAGAAGTAAAGAG
>all_combined-miR-1_89_1x
TGGAATGTAAAGAAGTACGGA
>all_combined-miR-1_90_1x
TGGAATGTGAAGGAGTATGGAG
>all_combined-miR-1_91_1x
TGGAATGTAAAGTTGAATGGAG
>all_combined-miR-1_92_1x
TGGAATGGAAAGAAGAATGGA
>all_combined-miR-1_93_1x
GGGAATGTAAAGAAGGATGGAG
>all_combined-miR-1_94_1x
GGGAATGGAAAGAAGTAGGGAG
>all_combined-miR-1_95_1x
TGGAATGTAAAGAAGAATGGAGA
>all_combined-miR-1_96_1x
TGGAATGTAAAGAAGTCTGGA
>all_combined-miR-1_97_1x
TGGAATGTAAAGAAGTTGGAG
>all_combined-miR-1_98_1x
TGGAATGTAAAGAAGCATGGAA
>all_combined-miR-1_99_1x
TGGAATGTAAAGTAGTATGGAA
>all_combined-miR-1_100_1x
TGGAATGTAAAGAAGAATGCAG
>all_combined-miR-1_101_1x
TGGAATGTAAACAAATAAGGAG
>all_combined-miR-1_102_1x
TGGAATGTAAACAAGTATGGAG
>all_combined-miR-1_103_1x
TGGAATGTAAAGAAGTATTGAGT
>all_combined-miR-1_104_1x
TGGAATGTAAAGAAGTATTTA
>all_combined-miR-1_105_1x
TGGAATGTAAAGAAGGATGGAA
>all_combined-miR-1_106_1x
TGGAATGTAAAGAAGCATGGAC
>all_combined-miR-1_107_1x
TGGAATGTAAAGAAGAATGGAT
>all_combined-miR-1_108_1x
TGGAATCTAAAGAAGTATGGAG
>all_combined-miR-1_109_1x
TGGCATGTAAAGAAGTATGGCG
>all_combined-miR-1_110_1x
AGGAATGTAAAGAAGTATGGAG
>all_combined-miR-1_111_1x
TGGAATGTAAAGAAGTATGTAT
>all_combined-miR-1_112_1x
TGGAGTGTAAAGAAGTATGGA
>all_combined-miR-1_113_1x
TGGAATGGAAAGAAGCATGGA
>all_combined-miR-1_114_1x
TGGAATGTAACGAAGTATGGAG
>all_combined-miR-1_115_1x
TGGACTGTAAAGAAGTATGGAG
>all_combined-miR-1_116_1x
TGGAATGTAAAGAAGGATGCAG
>all_combined-miR-1_117_1x
TGGAAGGTAAAGAAGTATGGAG
>all_combined-miR-1_118_1x
TGGAATGTAAAGCACTATGGAG
>all_combined-miR-1_119_1x
TGGAATGTAAAGAAGTTTGGAG
>all_combined-miR-1_120_1x
TGGAATGTAAAGAAATATAGAG
>all_combined-miR-1_121_1x
TGGAATGTAAAGAAGCAGGGAG
>all_combined-miR-1_122_1x
TGGAATGTAAAGAAGAATGTAG
>all_combined-miR-1_123_1x
TGGAATGTACAGAAGGATGGA
>all_combined-miR-1_124_1x
TGGAATGTAAAGACGTATGCAG
>all_combined-miR-1_125_1x
TGGAATGGAAAGAAGTATTCAG
>all_combined-miR-1_126_1x
TGGAATGTAAAGAAGTAAGGA
>all_combined-miR-1_127_1x
TGGAATGTAAGGAAGTATGGA
>all_combined-miR-1_128_1x
TGGAATGCAAAGAAGGATGGAG
>all_combined-miR-1_129_1x
TGGAATGTAAAGGAGCATGGAG
>all_combined-miR-1_130_1x
TGGAATGTAAAGAAGTATGT
>all_combined-miR-1_131_1x
TGGAAAGTAAAGAAGTATGGAG
>all_combined-miR-1_132_1x
TGGAATGCAAAGAAGTATGGAT
>all_combined-miR-1_133_1x
TGGAACGTAAAGAAGCATGGAA
>all_combined-miR-1_134_1x
TGGAATGTAAAGCAGTATGGAGAA
>all_combined-miR-1_135_1x
TGGAATGTAAAGAAGAATGGAA
>all_combined-miR-1_136_1x
TGGAATGTAAAGAAGTACGCAG
>all_combined-miR-1_137_1x
TGAAATGTAAAGAAGTATGGAG
>all_combined-miR-1_138_1x
GGGAATTTAAAGAAGTATGGAG
>all_combined-miR-1_139_1x
TGGAATGTAAAGAAGTATGAAG
>all_combined-miR-1_140_1x
TGGAATGTAAAGAATTATGGAG
>all_combined-miR-10_1_3392x
TACCCTGTAGATCCGAATTTGT
>all_combined-miR-10_2_137x
TACCCTGTAGAACCGAATTTGT
>all_combined-miR-10_3_128x
TACCCTGTAGATCCGAATTTG
>all_combined-miR-10_4_46x
TACCCTGTAGAACCGAATTTGTG
>all_combined-miR-10_5_29x
ACCCTGTAGAACCGAATTTGTGT
>all_combined-miR-10_6_28x
TACCCTGTAGATCCGAAT
>all_combined-miR-10_7_21x
ACCCTGTAGAACCGAATTTGTG
>all_combined-miR-10_8_21x
TACCCTGTAGATCCGAATTTGA
>all_combined-miR-10_9_15x
TACCCTGTAGATCCGCATTTGT
>all_combined-miR-10_10_13x
TACCCTGTAGATCCTAATTTGT
>all_combined-miR-10_11_12x
TACCCTGTAGATCCGAATTTGTA
>all_combined-miR-10_12_8x
TACCCTGTAGATCCGAATTTGC
>all_combined-miR-10_13_8x
TACCCTGTATATCCGAATTTGT
>all_combined-miR-10_14_8x
TACCCTGTAGATCCCAATTTGT
>all_combined-miR-10_15_8x
TACCCTGTAGATCCGAATTTTT
>all_combined-miR-10_16_8x
TACCCTGTAGATCCGAATT
>all_combined-miR-10_17_7x
TACCCTGTAGAACCGAATTTGA
>all_combined-miR-10_18_7x
ACCCTGTAGATCCGAATTTGTG
>all_combined-miR-10_19_7x
TACCCTGTAGATACGAATTTGT
>all_combined-miR-10_20_6x
TACTCTGTAGATCCGAATTTGT
>all_combined-miR-10_21_6x
TACCCTGTAGATCCAAATTTGT
>all_combined-miR-10_22_6x
TACCCTGTACATCCGAATTTGT
>all_combined-miR-10_23_6x
TACCCTGTAGATCCGAATTTGTG
>all_combined-miR-10_24_6x
TACCCTGTAGATCCGACTTTGT
>all_combined-miR-10_25_6x
TACCCTGTAGAACCGAAT
>all_combined-miR-10_26_6x
TACCCTGTAGATCTGAATTTGT
>all_combined-miR-10_27_6x
ACCCTGTAGACTCGAATTTGTG
>all_combined-miR-10_28_6x
TACCCTTTAGATCCGAATTTGT
>all_combined-miR-10_29_6x
TACCATGTAGATCCGAATTTGT
>all_combined-miR-10_30_5x
TACCCTGTAGATCCGAATTT
>all_combined-miR-10_31_4x
TACCCTGTAGATCCGAATTCGT
>all_combined-miR-10_32_4x
ACGCTGTAGAAGAGGCAT
>all_combined-miR-10_33_4x
TACCCTGTAGATCAGAATTTGT
>all_combined-miR-10_34_4x
TACCCTGTAGATCCGAATTGT
>all_combined-miR-10_35_4x
TACCCTGCAGATCCGAATTTGT
>all_combined-miR-10_36_3x
TACCCTGTAGACTCGAATTTGT
>all_combined-miR-10_37_3x
TACCCTGTAGAACCGAATTTG
>all_combined-miR-10_38_3x
TACGCTGTAGATCCGAATTTGT
>all_combined-miR-10_39_3x
ACCCTGTAGATCCGAATTTGTGA
>all_combined-miR-10_40_3x
TAACCTGTAGATCCGAATTTGT
>all_combined-miR-10_41_3x
GTTACCCTGTAGATCCGAATTT
>all_combined-miR-10_42_3x
TACCCTGTAGAACCGAATTT
>all_combined-miR-10_43_3x
TACCCTGTAGATCCGAATGTGT
>all_combined-miR-10_44_3x
TACCCGGTAGATCCGAATTTGT
>all_combined-miR-10_45_3x
TACCCTGTAGATCCGAATTTGTAAA
>all_combined-miR-10_46_3x
TACCCTGTAGATCCGAATTTCT
>all_combined-miR-10_47_3x
TACCCTGTAGATCCGAATTTGG
>all_combined-miR-10_48_2x
TACCCTGTAGATCCGAATTTT
>all_combined-miR-10_49_2x
TACCCTGTAGATCCGTATTTGT
>all_combined-miR-10_50_2x
TACACTGTAGATCCGAATTTGT
>all_combined-miR-10_51_2x
TACCCTGGAGATCCGAATTTGT
>all_combined-miR-10_52_2x
TACCTTGTAGATCCGAATTTGT
>all_combined-miR-10_53_2x
TACCCTCTAGATCCGAATTTGT
>all_combined-miR-10_54_2x
CTACCCTGTAGATCCGAATTTGT
>all_combined-miR-10_55_2x
ACCCCGTAGATCCGAATTTGT
>all_combined-miR-10_56_2x
TACCCTGTAGAGCCGAATTTGT
>all_combined-miR-10_57_2x
TACCCTGGAGATCCGAATTTGC
>all_combined-miR-10_58_2x
TACCCTGTAAATCCGAATTTGT
>all_combined-miR-10_59_1x
TACCATGTAGATCCGAATTTTT
>all_combined-miR-10_60_1x
TACCCTGTAGATACCAATTTGG
>all_combined-miR-10_61_1x
TACCCCGTAGATCCGAATTTGT
>all_combined-miR-10_62_1x
TACCCTGGAGAACCGAATTTGT
>all_combined-miR-10_63_1x
TACCCTGCAGATCCGAACTTGT
>all_combined-miR-10_64_1x
ACCCTGTAGATCCGAATTTGTGGC
>all_combined-miR-10_65_1x
TACCCTGTAGAACCGCAGTTGT
>all_combined-miR-10_66_1x
TACCCTGTAGATCCGATTTTGT
>all_combined-miR-10_67_1x
TATCCTGTAGATCCGAATTTGT
>all_combined-miR-10_68_1x
TACCCTGTAGATCCGGATTTGT
>all_combined-miR-10_69_1x
TACCATGTAGAACCGAATTTGT
>all_combined-miR-10_70_1x
TACCCTGTAGATCCCACTTTGT
>all_combined-miR-10_71_1x
TACCCTGTAGCTCCGAATTTG
>all_combined-miR-10_72_1x
ACCCTGTATATCCGAATTTGTG
>all_combined-miR-10_73_1x
TACCCTGTAGATCCGCACTTGT
>all_combined-miR-10_74_1x
TACCCTGTAGAACCGAATTTGTGA
>all_combined-miR-10_75_1x
TACCCTGTAGATCCGAATTTCA
>all_combined-miR-10_76_1x
TCCCCTGTAGATCCGAATTTGT
>all_combined-miR-10_77_1x
TACCCTGTAGAAACGAATTTGTG
>all_combined-miR-10_78_1x
TAGCCTGTAGATCCGAATTTGT
>all_combined-miR-10_79_1x
AACCCTGTAGCTCCGAATTTGT
>all_combined-miR-10_80_1x
TACGCTGTAGATCCGACTTTGT
>all_combined-miR-10_81_1x
TACTCCGTAGATCCGAATTTGT
>all_combined-miR-10_82_1x
TACCCTGTAGACCCGAATTTGT
>all_combined-miR-10_83_1x
TACCCTGTAGATCCCCATTTGT
>all_combined-miR-10_84_1x
ACCCTGTATAACCGCATTTGTGT
>all_combined-miR-10_85_1x
TACCCTGTAGATCCCAATTTCT
>all_combined-miR-10_86_1x
TACCCTGTCGATCCGAATTTGT
>all_combined-miR-10_87_1x
TACCCTGCAGAACCGAATTTGT
>all_combined-miR-10_88_1x
TACCCTGGAGATCCGATTTTTT
>all_combined-miR-10_89_1x
ACCCTGTAGAACCGAATTTGCGT
>all_combined-miR-10_90_1x
TACCCTGTAGAACCGAATCTGT
>all_combined-miR-10_91_1x
ACCCTGTAGAACCGAATTTGGG
>all_combined-miR-10_92_1x
TACCCTGTAGATCCGCATTTGG
>all_combined-miR-10_93_1x
ACCCTGTAGAACCGAATATGTGT
>all_combined-miR-10_94_1x
ACCCTGGAGAACCGAATTTGTGT
>all_combined-miR-10_95_1x
TACCCTGTAGTTCCGAATTTGT
>all_combined-miR-10_96_1x
TACCCTGTAGATCCGAACTTGT
>all_combined-miR-10_97_1x
TACCCTGTAGGTCCGAATTTG
>all_combined-miR-10_98_1x
TAAACTTTAGATCCGAATTTGT
>all_combined-miR-100_1_34x
AACCCGTACATCCAAACTTGTG
>all_combined-miR-100_2_4x
GAACCCGTACATCCAAAC
>all_combined-miR-100_3_2x
AACCCGTACATCCAAACTTGT
>all_combined-miR-100_4_1x
AACCCGTACATCCAAACTTG
>all_combined-miR-103;_miR-107_1_10x
AGCAGCATTGTACAGGGCTATGA
>all_combined-miR-103;_miR-107_2_6x
AGCAGCATTGTACAGGGCTAT
>all_combined-miR-106;_miR-17_1_7x
CAAAGTGCTTACAGTGCA
>all_combined-miR-10;_miR-10*_1_1760x
ACCCTGTAGATCCGAATTTGTT
>all_combined-miR-10;_miR-10*_2_620x
ACCCTGTAGATCCGAATTTGT
>all_combined-miR-10;_miR-10*_3_422x
CAAATTCGGTTCTAGAGAGGTTT
>all_combined-miR-10;_miR-10*_4_155x
AAATTCGGTTCTAGAGAGGTTT
>all_combined-miR-10;_miR-10*_5_132x
AAATTCGGTTCTAGAGAGGTTTG
>all_combined-miR-10;_miR-10*_6_58x
ACCCTGTAGATCCGAATTTG
>all_combined-miR-10;_miR-10*_7_51x
AAATTCGGTTCTAGAGAGGTTTT
>all_combined-miR-10;_miR-10*_8_45x
CAAATTCGGTTCTAGAGAGGTTTT
>all_combined-miR-10;_miR-10*_9_43x
CAAATTCGGTTCTAGAGAGGTT
>all_combined-miR-10;_miR-10*_10_23x
CAAATTCGGTTCTAGAGAGGTTTA
>all_combined-miR-10;_miR-10*_11_22x
AAATTCGGTTCTAGAGAGGTT
>all_combined-miR-10;_miR-10*_12_21x
TACCCTGTAGATCCGAATTTGTT
>all_combined-miR-10;_miR-10*_13_19x
ACCCTGTAGATCCGAATTTGTTT
>all_combined-miR-10;_miR-10*_14_15x
ACCCTGTAGATCCGAATTTGTTAA
>all_combined-miR-10;_miR-10*_15_14x
ACCCTGGAGATCCGAATTTGTT
>all_combined-miR-10;_miR-10*_16_14x
ACCCTGTACATCCGAATTTGTT
>all_combined-miR-10;_miR-10*_17_13x
CAAATTCGGTTCTAGAGAGGTTTG
>all_combined-miR-10;_miR-10*_18_11x
AAATTCGGTTCTAGAGAGGTTTA
>all_combined-miR-10;_miR-10*_19_10x
CAAATTCGGTTCTAGAGAGGT
>all_combined-miR-10;_miR-10*_20_10x
ACCCTGTAGATCCGAATTTTT
>all_combined-miR-10;_miR-10*_21_9x
ACCCTGTAGATTCGAATTTGTT
>all_combined-miR-10;_miR-10*_22_8x
ACCCTGTAGATCCTAATTTGT
>all_combined-miR-10;_miR-10*_23_7x
CAAATTCGGTTCTAGAGAGGTTTTT
>all_combined-miR-10;_miR-10*_24_7x
ACCCTGTAGATCCGCATTTGTT
>all_combined-miR-10;_miR-10*_25_7x
ACCTGTAGATCCGAATTTGTT
>all_combined-miR-10;_miR-10*_26_7x
ACCCTGTAGATCCGACTTTGTT
>all_combined-miR-10;_miR-10*_27_6x
ACCCTGTAGATCCGAATTTGTA
>all_combined-miR-10;_miR-10*_28_5x
ACCCTGTAGATCCGAATTTGTTA
>all_combined-miR-10;_miR-10*_29_5x
AAATTCGGTTCTAGAGAGGTTTTT
>all_combined-miR-10;_miR-10*_30_5x
AAATTCGGTTCTAGAGAGGTTTGT
>all_combined-miR-10;_miR-10*_31_5x
ACCCTGTAGATCCGAATCTGTT
>all_combined-miR-10;_miR-10*_32_5x
CAAATTCGGTTCTAGAGAGGTA
>all_combined-miR-10;_miR-10*_33_5x
ACTCTGTAGATCCGAATTTGTT
>all_combined-miR-10;_miR-10*_34_4x
AAATTCGGTTCTAGAGAGGTTTGA
>all_combined-miR-10;_miR-10*_35_4x
ACTCTGTAGATCCGAATTTG
>all_combined-miR-10;_miR-10*_36_4x
ACCCTGTAGATCCCAATTTGTT
>all_combined-miR-10;_miR-10*_37_4x
ACCCTGTAGATCCGAAAA
>all_combined-miR-10;_miR-10*_38_3x
ACCATGTAGATCCGAATTTGTT
>all_combined-miR-10;_miR-10*_39_3x
CAAATTCGGTTCTAGAGAGGTTA
>all_combined-miR-10;_miR-10*_40_3x
ACCCTGGAGATCCGAATTTGT
>all_combined-miR-10;_miR-10*_41_3x
ACCCTGTAGATCCGAATTTGG
>all_combined-miR-10;_miR-10*_42_3x
ACCCTGTAGATCCGAATTTGCT
>all_combined-miR-10;_miR-10*_43_3x
ACCCTGTAGATCCGAATAA
>all_combined-miR-10;_miR-10*_44_3x
ACCCTGTAGATCCGAATTTGGT
>all_combined-miR-10;_miR-10*_45_3x
ACCCTGTAGATCCGCATTTGT
>all_combined-miR-10;_miR-10*_46_3x
CAAATTCGGTTCTAGAGAGG
>all_combined-miR-10;_miR-10*_47_3x
CAAATTCGGTTCTAGATAGGTTT
>all_combined-miR-10;_miR-10*_48_3x
AAATTCGGTTCTAGAGAGGCTT
>all_combined-miR-10;_miR-10*_49_2x
ACCCTGTAGATCCGAATTTTCT
>all_combined-miR-10;_miR-10*_50_2x
ACCCTGTAGATCCGAATTTGA
>all_combined-miR-10;_miR-10*_51_2x
AAATTCGGTTCTAGAGAGGATT
>all_combined-miR-10;_miR-10*_52_2x
ACCCTGTAGATCCGACTTTGT
>all_combined-miR-10;_miR-10*_53_2x
ACCCTGTAGATCTGAATTTGT
>all_combined-miR-10;_miR-10*_54_2x
AAATTCGGTTCTAGAGACGTTTG
>all_combined-miR-10;_miR-10*_55_2x
TACCCTGTAGATCCGAATTTGTTAA
>all_combined-miR-10;_miR-10*_56_2x
ACCCTGTAGCTCCGAATTTGTT
>all_combined-miR-10;_miR-10*_57_2x
ACCCTGTAGATACGAATTTGTT
>all_combined-miR-10;_miR-10*_58_2x
GCCCTGTAGATCCGAATTTGTT
>all_combined-miR-10;_miR-10*_59_2x
CAAATTCGGGTCTAGAGAGGTTT
>all_combined-miR-10;_miR-10*_60_2x
CAAATTCGGTTCTAGAGCGGTTT
>all_combined-miR-10;_miR-10*_61_2x
ACCCTGCAGATCCGAATTTGTT
>all_combined-miR-10;_miR-10*_62_2x
ACCCAGTAGATCCGAATTTGTT
>all_combined-miR-10;_miR-10*_63_2x
ACCCTGTAGATCCTAATTTGTT
>all_combined-miR-10;_miR-10*_64_2x
ACACTGTAGATCCGAATTTGTT
>all_combined-miR-10;_miR-10*_65_2x
ACCCTGTAGATCCGAATT
>all_combined-miR-10;_miR-10*_66_2x
ACCCCGTAGATCCGAATTTGTT
>all_combined-miR-10;_miR-10*_67_2x
ACCCTGTAGATCCGAATTTAT
>all_combined-miR-10;_miR-10*_68_2x
ACCCTGTAGATCCGAATTTGC
>all_combined-miR-10;_miR-10*_69_2x
AAATTAGGTTCTAGAGAGGTTTG
>all_combined-miR-10;_miR-10*_70_2x
ACCCTGTAGATCCGAATATC
>all_combined-miR-10;_miR-10*_71_1x
CAAATTCGGTTCTAGAGATGTTT
>all_combined-miR-10;_miR-10*_72_1x
AAATTCGGTTCTAGATAGGTTTA
>all_combined-miR-10;_miR-10*_73_1x
CAAATTCTGTTCTAGAGAGGTTT
>all_combined-miR-10;_miR-10*_74_1x
CAAATTCGGTTCTACAGAGGTTT
>all_combined-miR-10;_miR-10*_75_1x
AACCTGTAGATCCGAATTTGTT
>all_combined-miR-10;_miR-10*_76_1x
ACCCTGGAGATCCGAATTTGTTAA
>all_combined-miR-10;_miR-10*_77_1x
ACCCTGTAGATCCGAATGTGT
>all_combined-miR-10;_miR-10*_78_1x
AAAATTCGGTTCTAGAGAGGTTT
>all_combined-miR-10;_miR-10*_79_1x
ACCCTGTAGATCCGAATTTATT
>all_combined-miR-10;_miR-10*_80_1x
AAGTTCGGTTCTAGAGAGGTTT
>all_combined-miR-10;_miR-10*_81_1x
ACCCTGTCGATCCGAATTTGTT
>all_combined-miR-10;_miR-10*_82_1x
ACCCTGTAGATCCGTATTTGTT
>all_combined-miR-10;_miR-10*_83_1x
ACCCTGTAGATCAGAATTTGTT
>all_combined-miR-10;_miR-10*_84_1x
CCCCTGTAGATCCTAATTTGT
>all_combined-miR-10;_miR-10*_85_1x
ACCCTGTAGATCCCAATTTGT
>all_combined-miR-10;_miR-10*_86_1x
AACCTGTAGATCCGAATTTGAT
>all_combined-miR-10;_miR-10*_87_1x
ACCCTGTAGATCAGAATTTGTTA
>all_combined-miR-10;_miR-10*_88_1x
AAATTCGGTTCTAGAGAGGTTCT
>all_combined-miR-10;_miR-10*_89_1x
ATCCTGTAGATCCGAATTTGT
>all_combined-miR-10;_miR-10*_90_1x
AAATTAGGTTCTAGAGAGGTT
>all_combined-miR-10;_miR-10*_91_1x
CAAATTCGGTTCTAGAGAGCTTTG
>all_combined-miR-10;_miR-10*_92_1x
ACCCTGTAGATCCGAATATGTT
>all_combined-miR-10;_miR-10*_93_1x
TACCCTGTAGATCCGCATTTGTT
>all_combined-miR-10;_miR-10*_94_1x
GACCCTGTAGATCCGAATTTGT
>all_combined-miR-10;_miR-10*_95_1x
ACCCTGTAGATCCGAATTTCT
>all_combined-miR-10;_miR-10*_96_1x
CAAATTCGGTTCTAGAGAGTTTT
>all_combined-miR-10;_miR-10*_97_1x
ACACTGTAGATCCGCATTTGTT
>all_combined-miR-10;_miR-10*_98_1x
CAAATTCGGGTCTAGAGAGGTT
>all_combined-miR-10;_miR-10*_99_1x
ACCCTGTAGATCCGCATTTGTTT
>all_combined-miR-10;_miR-10*_100_1x
AAATTCGGTTCTAGAGATGTT
>all_combined-miR-10;_miR-10*_101_1x
ACCCTGTAGATCCGAATTAGT
>all_combined-miR-10;_miR-10*_102_1x
ACCCTGTAGATCCGAATTTTTT
>all_combined-miR-10;_miR-10*_103_1x
ACCCTGTAGATCCGCATTTG
>all_combined-miR-10;_miR-10*_104_1x
CAAATTCGGTTCTAGACAGGTTT
>all_combined-miR-10;_miR-10*_105_1x
ACCCAGGAGATCCGCATTTGTT
>all_combined-miR-10;_miR-10*_106_1x
CAAATTCGGTTCTAGAGCGGGTT
>all_combined-miR-10;_miR-10*_107_1x
TACCCTGTAGATCCGACTTTGTT
>all_combined-miR-10;_miR-10*_108_1x
AAATTCTGTTCTAGAGAGGTTTG
>all_combined-miR-10;_miR-10*_109_1x
ACCCTGTAGATCCGAATATGT
>all_combined-miR-10;_miR-10*_110_1x
ACCCTGTAGATCCGAATTGGTT
>all_combined-miR-10;_miR-10*_111_1x
CAAATTCGGTTCTCGAGAGGTTT
>all_combined-miR-10;_miR-10*_112_1x
CAAATTCGGTTCTAGAGCGGTTA
>all_combined-miR-10;_miR-10*_113_1x
ACCCTGTCGATCCTAATTTGTT
>all_combined-miR-10;_miR-10*_114_1x
ACCCTGTAGATCGGAATTTGTT
>all_combined-miR-10;_miR-10*_115_1x
TACCCTGTAGGTCCGAATTTGTT
>all_combined-miR-10;_miR-10*_116_1x
CAAATTCGGTTCTTGAGAGGTT
>all_combined-miR-10;_miR-10*_117_1x
ACCCTGCAGAGCCGAATTTGTT
>all_combined-miR-10;_miR-10*_118_1x
ACCCTGTAGATCCGAATTTGTC
>all_combined-miR-10;_miR-10*_119_1x
ACCCTGTAGATCCGAATTGGT
>all_combined-miR-10;_miR-10*_120_1x
ACCCAGTACATCCGAATTTGTT
>all_combined-miR-10;_miR-10*_121_1x
CCAATTCGGTTCTACAGAGTTTT
>all_combined-miR-10;_miR-10*_122_1x
TACCCTGTAGATCCGAATTCGGT
>all_combined-miR-10;_miR-10*_123_1x
AAATTCGGTGCTAGAGAGGCTT
>all_combined-miR-10;_miR-10*_124_1x
ACCCTGTAGATCCGACTCTGTT
>all_combined-miR-10;_miR-10*_125_1x
CAAATTCGGTTCTAGAGAGGCTTTT
>all_combined-miR-10;_miR-10*_126_1x
CAAATTCGGTTCTAGAGAGGCTT
>all_combined-miR-10;_miR-10*_127_1x
CAAATTCGGTTCTAGAGAGGATT
>all_combined-miR-10;_miR-10*_128_1x
ACCCTGTAGATCCGAATTCTT
>all_combined-miR-10;_miR-10*_129_1x
ACCCTGCAGATCCGAATTTGCT
>all_combined-miR-10;_miR-10*_130_1x
AAATTCGGTTCTAGATAGGTTT
>all_combined-miR-10;_miR-10*_131_1x
ACCCTGTGGATCCGAATTTGTT
>all_combined-miR-10;_miR-10*_132_1x
AAATTCGGTTCTAGCGAGGTAT
>all_combined-miR-10;_miR-10*_133_1x
ACCCTGTAGATCCGATTTTGTT
>all_combined-miR-10;_miR-10*_134_1x
AAATTCGGTTCTAGAGAGGATTG
>all_combined-miR-10;_miR-10*_135_1x
AAATTCGGGTCTAGAGAGGTTT
>all_combined-miR-10;_miR-10*_136_1x
ACCCTGTAGATCCAAATTTGTT
>all_combined-miR-10;_miR-10*_137_1x
ACCCTCTAGATCCGAATTTGT
>all_combined-miR-10;_miR-10*_138_1x
ACCCTGTAGACCCGACTTTGTT
>all_combined-miR-10;_miR-10*_139_1x
CAAATTCGGGTCTAGAGACGCTT
>all_combined-miR-10;_miR-10*_140_1x
CACCCTGTAGATCCGAATTTGT
>all_combined-miR-10;_miR-10*_141_1x
ACCCTGGAGATCCGAATTTG
>all_combined-miR-10;_miR-10*_142_1x
ACCCTGTAGATCTGAATTTGTT
>all_combined-miR-10;_miR-10*_143_1x
ACCCTGTAGACCCGAATTTGTT
>all_combined-miR-10;_miR-10*_144_1x
ACCCTGTAGATCCGAATTAGTT
>all_combined-miR-10;_miR-10*_145_1x
ACCCCGGAGATCCGAATTTGTT
>all_combined-miR-10;_miR-10*_146_1x
AAATTCGGTTCTAGAGAGGTCTG
>all_combined-miR-10;_miR-10*_147_1x
ACCCTGTAGATCCGAACTTGT
>all_combined-miR-10;_miR-10*_148_1x
ACCCTGTAGATCAGAATTTGT
>all_combined-miR-10;_miR-10*_149_1x
CCAATTCGGTTCTAGAGAGGTTT
>all_combined-miR-10;_miR-10*_150_1x
ACCCTGTAGATCCGAATCTGT
>all_combined-miR-10;_miR-10*_151_1x
CAAATTCGGTTCTAGAGAGGGTT
>all_combined-miR-10;_miR-10*_152_1x
TCCCTGTAGATCCGAATTTGTT
>all_combined-miR-10;_miR-10*_153_1x
ACCCTGGAGATCCGAATTTCTT
>all_combined-miR-10;_miR-10*_154_1x
ACCCTGGAGATCCAAATTTGTT
>all_combined-miR-10;_miR-10*_155_1x
ACCCGGGAGATCCGAATTTGTT
>all_combined-miR-10;_miR-100_1_3x
ACCCCTAGATCCGAATTTGT
>all_combined-miR-11_1_571x
CATCACAGTCAGAGTTCTAGCT
>all_combined-miR-11_2_142x
CATCACAGTCAGAGTTCTAGC
>all_combined-miR-11_3_18x
CATCACAGTCAGAGTTCTAG
>all_combined-miR-11_4_14x
CATCACAGTCAGAGTTCTAGCTA
>all_combined-miR-11_5_9x
CATCACAGTCAGAGTTCTAGCTT
>all_combined-miR-11_6_7x
CATCACAGTCAGAGTTCTAGCC
>all_combined-miR-11_7_4x
CATCACAGTCAGAGTTCTCGCT
>all_combined-miR-11_8_4x
CATCAGAGTCAGAGTTCTAGC
>all_combined-miR-11_9_3x
CATCACAGTCAGAGCTCTAGC
>all_combined-miR-11_10_3x
CATCACAGTCAGAGCTCTAGCT
>all_combined-miR-11_11_3x
ATCACAGTCAGAGTTCTAGCT
>all_combined-miR-11_12_3x
CATCACAGTCAGAGCTCTATCT
>all_combined-miR-11_13_2x
CATCACAGTCAGAGTCCTAGCT
>all_combined-miR-11_14_2x
CATCACAGTCAGAGTTCCAGCT
>all_combined-miR-11_15_2x
CATCACAGTCAGAGTTCTAGCTTT
>all_combined-miR-11_16_2x
CAGCACAGTCAGAGTTCTAGCT
>all_combined-miR-11_17_1x
CATCACAGTCAGAGTTCCACC
>all_combined-miR-11_18_1x
CATCACAGGCAGAGTTCTAGCT
>all_combined-miR-11_19_1x
CAGCACAGTCAGAGTTCTAGC
>all_combined-miR-11_20_1x
CATCACAGTCAGAGTTCTACC
>all_combined-miR-11_21_1x
CATCACGGTCAGAGTTCTAGCT
>all_combined-miR-11_22_1x
ACAGTCAGAGTTCTAGCTA
>all_combined-miR-11_23_1x
CATCACAGTCAGAGCTCTAACT
>all_combined-miR-11_24_1x
CATCACAGTCAGCGTTCTAGCT
>all_combined-miR-11_25_1x
CATCACAGTCAGAGTTCTCGC
>all_combined-miR-11_26_1x
CATCACAGTCAGAGGTCTAGCT
>all_combined-miR-11_27_1x
CATCACAGGCAGAGTTCTAGC
>all_combined-miR-11_28_1x
CATCACAGTCAGAGTTCGAGC
>all_combined-miR-11_29_1x
CATCACAGTCAGCGTTCTCGCT
>all_combined-miR-11_30_1x
AATCACAGTCAGAGTTCTAGC
>all_combined-miR-11_31_1x
CATCACAGTCAGAGTTCTACCT
>all_combined-miR-11_32_1x
CATCACAGTCAGAGTTCTTGCT
>all_combined-miR-11_33_1x
CATCACAGTCAGAGTTCTATC
>all_combined-miR-11_34_1x
CATCACAGGCAGAGCTCTAG
>all_combined-miR-11_35_1x
CATCATAGTCAGAGTTCTAGCT
>all_combined-miR-11_36_1x
CATCAGAGTAAGAGTTCTAGC
>all_combined-miR-11_37_1x
CATCACAGTCAGCGTTCTAGAT
>all_combined-miR-11_38_1x
CATCACAGTCAGAGATCTAGCT
>all_combined-miR-11_39_1x
CATCACAGTCAGGGTTCTAGC
>all_combined-miR-11_40_1x
CATCACAGTCAGATTTCTAGC
>all_combined-miR-11_41_1x
CGTCACAGTCAGAGTTCTAGCT
>all_combined-miR-11_42_1x
CATTACAGTCAGAGTTCTAGCT
>all_combined-miR-11_43_1x
CATCACAGTCAGAGTTCTAGTT
>all_combined-miR-11_44_1x
CATCACAGTCAGAGTTCTAGCA
>all_combined-miR-11_45_1x
CATCACAGTCAGAGTTCTAACT
>all_combined-miR-11_46_1x
CATCACAGTCAGAGTTCCAGCTT
>all_combined-miR-12_1_3x
TGAGTATTACTTCAGGTACTGG
>all_combined-miR-12_2_2x
TGAGTATTACTTCAGGTACT
>all_combined-miR-12_3_1x
TGAGTATTACTTAAGGTACT
>all_combined-miR-12_4_1x
TGAGTATTACTTCCGGTACTGG
>all_combined-miR-1224_1_2x
AGGACTGGAGAGGTGGTA
>all_combined-miR-1224_2_1x
TGCGGATTGGGGTGGTGG
>all_combined-miR-1224_3_1x
AGGACTGGAGAGGTGGGA
>all_combined-miR-1230_1_4x
TGTGGGTAGGGGAATCTC
>all_combined-miR-1230_2_3x
TGGGTAGGGGAATCTCGCA
>all_combined-miR-1249*_1_1x
GGGAGAGGATGGGACAATT
>all_combined-miR-1255_1_3x
TGAGCAAAGATGGACTTTT
>all_combined-miR-125;_miR-125*_1_9x
TCCCTGAGACCCTAACTTGTGA
>all_combined-miR-1261_1_7x
ATGGATAAGGCATCGGCTTC
>all_combined-miR-1261_2_6x
TGGATAAGGCATCGGCTTC
>all_combined-miR-1261_3_2x
GGATAAGGCATCGGCTTC
>all_combined-miR-1261_4_1x
GTGGAGAAGGGTTTGGCG
>all_combined-miR-1261_5_1x
GTGGAGAAGGGTTTGGCGT
>all_combined-miR-1268_1_1x
CGGGCGTGGCGGGCGGCG
>all_combined-miR-1270_1_4x
GGAGAGATGGATGAGCGGT
>all_combined-miR-127;_miR-127*_1_4x
GAAGATGAGAGGGCTCTGG
>all_combined-miR-127;_miR-127*_2_1x
GAACATGAGAGGGCTCTG
>all_combined-miR-1282_1_4x
TCGTATGCCGTCTTCTGC
>all_combined-miR-1282_2_2x
TCGTATGCCGTCTTCTGCTT
>all_combined-miR-1282_3_1x
TCGTATGCCGTCTTCTGCT
>all_combined-miR-1294_1_1x
TGTGGTCGGCATCGTTGT
>all_combined-miR-13_1_20x
TATCACAGCCATTTTTGACGAGT
>all_combined-miR-13_2_10x
TATCACAGCCATTTTTGACGA
>all_combined-miR-13_3_8x
TATCACAGCCATTTTTGACGAGTT
>all_combined-miR-13_4_8x
TATCACAGCCATTTTTGACGAGTTT
>all_combined-miR-13_5_6x
TATCACAGCCACTTTGATGTG
>all_combined-miR-13_6_5x
TATCACAGCCACTTTGATGTGG
>all_combined-miR-13_7_2x
TATCACAGCCATTTTTTACGA
>all_combined-miR-13_8_1x
TATCACAGCCACTTTGACGTGG
>all_combined-miR-13_9_1x
TATCACAGCCATTTTTGACGAGG
>all_combined-miR-13_10_1x
TATCACAGCAACTTTGATGTGA
>all_combined-miR-13_11_1x
TATCACAGCCATTTTTGATGAGTT
>all_combined-miR-13*_1_2x
CTGTCAAAGAGGCGGGGGAA
>all_combined-miR-13*_2_2x
CTGTCAAAGAGGCGGTGGA
>all_combined-miR-13*_3_1x
TGTCAAAGAGGCGGTGAAT
>all_combined-miR-130_1_12x
CAGTGCAATAATGAAAGGGCGT
>all_combined-miR-130_2_7x
CAGTGCAATAATGAAAGG
>all_combined-miR-130_3_5x
CAGTGCAATATTAAAAGG
>all_combined-miR-130_4_4x
CAGTGCAATAATGAAAGGG
>all_combined-miR-130_5_1x
CAGTGCAATATTAAAAGGGCAT
>all_combined-miR-130_6_1x
CCGTGCAATATTAAAAGG
>all_combined-miR-1337_1_2x
AGGGACGGTCGGGCGGGA
>all_combined-miR-1343*_1_3x
GGGGCTCGAAGACGATCC
>all_combined-miR-14_1_80x
TCAGTCTTTTTCTCTCTCCTAT
>all_combined-miR-14_2_14x
TCAGTCTTTTTCTCTCTCCTA
>all_combined-miR-14_3_2x
TCAGTCTTTTTCTCTCTCCTATTC
>all_combined-miR-14_4_2x
TCAGTCTTTTTCTCTCTCCTATA
>all_combined-miR-14_5_1x
TCAGTCTTTTTCTCTTTCCTAT
>all_combined-miR-14_6_1x
TCAGTCTTTTTCTATCTCCTAT
>all_combined-miR-14_7_1x
TAAGTCTTTTTCTCTCTCCTAT
>all_combined-miR-14_8_1x
TCAGTCTTTTTCTCTCTCCTATT
>all_combined-miR-14_9_1x
TCAGTCTTTTTCTCTCTCCTCT
>all_combined-miR-14_10_1x
TCAGTCTTTTTCTCTCTCCCAT
>all_combined-miR-140;_miR-140*_1_12x
ACCACAGGGTAGAACCACGGA
>all_combined-miR-140;_miR-140*_2_10x
ACCACAGGGTAGAACCACGG
>all_combined-miR-140;_miR-140*_3_3x
TACCACAGGGTAGAACCACGGA
>all_combined-miR-140;_miR-140*_4_2x
CCACAGGGTAGAACCACGGA
>all_combined-miR-1419*_1_1x
AGGGACGGGCGGTGGCAT
>all_combined-miR-143_1_10x
TGAGATGAAGCACTGAAA
>all_combined-miR-143_2_7x
TGAGATGAAGCACTGTAGCTC
>all_combined-miR-1434*_1_2x
GTAAATGATGATAAAAAT
>all_combined-miR-1456_1_10x
AAAGGACGGAGGCGGCCCGCGC
>all_combined-miR-1456_2_8x
AAAGGACGGAGGCGGCCCGCG
>all_combined-miR-146;_miR-146*_1_9x
TGAGAACTGAATTCCATGGACT
>all_combined-miR-146;_miR-146*_2_5x
TGAGAACTGAATTCCATGGAAAA
>all_combined-miR-149*_1_5x
TAGGGAGGGACGGTGGCA
>all_combined-miR-149*_2_5x
AGGGACGGTCGGGGGTTG
>all_combined-miR-149*_3_1x
AGGGACGGGCGGGGGCGT
>all_combined-miR-149*_4_1x
TAGGGAGGGAGGGTGGCT
>all_combined-miR-149*_5_1x
AGGGACGGGCGGGGGCTGC
>all_combined-miR-149*_6_1x
GGGAGGGACTGGAGCGGC
>all_combined-miR-149*;_miR-1777_1_1x
TAGGGACGGTCGGGGGCG
>all_combined-miR-1497_1_4x
AGAAATGCAGATTGTGGA
>all_combined-miR-15_1_11x
TAGCAGCACATCATGGTTTACA
>all_combined-miR-15_2_1x
TAGCAGCACCTCATGGTTTACA
>all_combined-miR-15_3_1x
TAGCAGCACATCATGGTTTCCA
>all_combined-miR-1576_1_1x
CTCGCGCGGACGGAGCGGCC
>all_combined-miR-1576_2_1x
TCGCGCGGACGGAGCGGC
>all_combined-miR-1599_1_1x
TGAGGTAGTAAAAAAAAAAA
>all_combined-miR-1611_1_1x
AAAGGGCTTGTAGGCGGT
>all_combined-miR-1612_1_1x
AAGGAAACGGTGCTGACA
>all_combined-miR-1618_1_1x
CCGGGAGACAGGCTGCGG
>all_combined-miR-1630_1_5x
AGGAGACTGAACCTGAAA
>all_combined-miR-1631_1_144x
AACTGGCGATGCGGGATG
>all_combined-miR-1631_2_1x
ACTGGCGATGCGGGACGA
>all_combined-miR-1692_1_1x
CGAAGCTCAGATGGTAGA
>all_combined-miR-1716_1_1x
AGCGGGGCGGCTGTGAGCTGAG
>all_combined-miR-1724_1_2x
CTGAGCGTGGGCGGTGCTG
>all_combined-miR-1745_1_3x
TGCTCTGCTAGGCGGACT
>all_combined-miR-1763_1_127x
GGGCGGAAGCGGTGCGCG
>all_combined-miR-1763_2_87x
TGGGCGGAAGCGGTGCGCG
>all_combined-miR-1763_3_58x
GGGCGGAAGCGGTGCGCGGT
>all_combined-miR-1763_4_15x
GGCGGAAGCGGTGCGCGGT
>all_combined-miR-1763_5_14x
TGGGCGGAAGCGGTGCGC
>all_combined-miR-1763_6_7x
GGGCGGAAGCGGTGCGCGG
>all_combined-miR-1763_7_2x
TGGGCGGAAGCGGTGCGCGG
>all_combined-miR-1763_8_1x
GGGCGGAAGCGGGGCGCC
>all_combined-miR-1763_9_1x
GGGCGGAAGCGGTGTGCG
>all_combined-miR-1763_10_1x
GGGAGGAAGCGGGGCGCG
>all_combined-miR-1763_11_1x
TGGGCGGAAGCGGCGCGC
>all_combined-miR-1763_12_1x
GGGCGGAAGCGGTGCGTG
>all_combined-miR-1763_13_1x
TGGGCGGAAGCGGGGCGCG
>all_combined-miR-1763_14_1x
TGGGCGGAAGCGGGGCGC
>all_combined-miR-1763_15_1x
GGGCGGAAGCGGGGCGCG
>all_combined-miR-1764_1_4x
GCTCCTTGTTGGTAGGGGA
>all_combined-miR-1767_1_6x
AGGCAAGGAGGACAGCAA
>all_combined-miR-1770_1_3x
CGGGGGAGGAGGGTGGCT
>all_combined-miR-1770_2_2x
CGGGGGAGGAGGGTGGCGG
>all_combined-miR-1770_3_2x
CGGGGGAGGAGGGTGGCGGA
>all_combined-miR-1770_4_2x
TCGGGGGAGGAGGGTGGCGG
>all_combined-miR-1770_5_1x
TCGGGGGAGGAGGGTGGCG
>all_combined-miR-1770;_miR-2127_1_3x
GAGGGCGGAGGGAGGGCG
>all_combined-miR-1777_1_4x
GCGGTGGAGGGCGGGGTG
>all_combined-miR-1777_2_2x
AGGGCGGAGCGCGGCGGCG
>all_combined-miR-1777_3_1x
CGGGGCGGTGCGGGGCGGTG
>all_combined-miR-1777_4_1x
GGGACGGTCGGGGGCAGG
>all_combined-miR-1777_5_1x
CGGGGCGGTGCGGGGCGGGG
>all_combined-miR-1780_1_1x
GCCCCGGCATCTCCACTC
>all_combined-miR-1783_1_2x
TGAACGAACGGAGAGGAA
>all_combined-miR-1788_1_1x
CGGAGCGAAAGCGAGTCTG
>all_combined-miR-1795_1_9x
CAGGAAGAAGAACAGGCCA
>all_combined-miR-1795_2_1x
CCAGGAAGAAGAACAGGC
>all_combined-miR-1795_3_1x
CAGGAAGAAGAACAGACC
>all_combined-miR-1796_1_4x
AATGCGGAAGGAGGGCTGT
>all_combined-miR-1797_1_2x
TTAGAACTGAGCAGGACG
>all_combined-miR-18_1_13x
TAAGGTGCATCTAGTGCA
>all_combined-miR-181_1_9x
AACATTCATTGCTGTCGGTGGG
>all_combined-miR-182_1_2x
TTTGGCAATGGTAGAACTCACACT
>all_combined-miR-183_1_5x
AATGGCACTGAAGAATTCAC
>all_combined-miR-183_2_1x
AATCGCACTGGTAGAATTCACGG
>all_combined-miR-183_3_1x
AATGGCACTGGTAGAATTCACGG
>all_combined-miR-183_4_1x
AATGGCACTGGTAGAATTCACGGG
>all_combined-miR-1837_1_2x
CATAGGGACTGCGAAAGC
>all_combined-miR-183;_miR-263_1_18x
AATGGCACTGGCAGAATTCACGG
>all_combined-miR-183;_miR-263_2_15x
AATGGCACTGGCAGAATTCACGGG
>all_combined-miR-183;_miR-263_3_12x
AATGGCACTGGGAGAATTCACGGG
>all_combined-miR-183;_miR-263_4_10x
TATGGCACTGGAAGAATTCAC
>all_combined-miR-183;_miR-263_5_9x
AATGGCACTGTAAGAATTCAC
>all_combined-miR-183;_miR-263_6_8x
AATGGCACTGGCAGAATTCACGGGA
>all_combined-miR-183;_miR-263_7_7x
AATGGCACTGGGAGAATTCACGG
>all_combined-miR-183;_miR-263_8_4x
AATGGCACTGGGAGAATTCACGGGA
>all_combined-miR-183;_miR-263_9_4x
AATGGCACTGGCAGAATTCAC
>all_combined-miR-183;_miR-263_10_3x
AATGGCACTGGCAGCATTCACGG
>all_combined-miR-183;_miR-263_11_2x
AATGGCACTGGCAGACTTCACGGG
>all_combined-miR-183;_miR-263_12_2x
AATGGCACTGGGAGAATTCAC
>all_combined-miR-183;_miR-263_13_2x
AATGGCACTGGCAGAATTCCCGGG
>all_combined-miR-183;_miR-263_14_2x
AATGGCACTGGCAGCATTCACGGG
>all_combined-miR-183;_miR-263_15_2x
AATGGCACTGGCAGAATCCACGGG
>all_combined-miR-183;_miR-263_16_1x
AATGGCACTGGCAGAATTCACG
>all_combined-miR-183;_miR-263_17_1x
ACTGGCACTGGCAGAATTCACGGG
>all_combined-miR-183;_miR-263_18_1x
AATGGCACTGGCAGAATTCACTGG
>all_combined-miR-183;_miR-263_19_1x
AATGGCACTGTAAGAATT
>all_combined-miR-183;_miR-263_20_1x
AATGGCCCTGGCCGAATTCACGG
>all_combined-miR-183;_miR-263_21_1x
AATGGTACTGGCAGAATTCACGG
>all_combined-miR-183;_miR-263_22_1x
AATGCCACTGTAAGAATT
>all_combined-miR-183;_miR-263_23_1x
AATGGCACTGGCAGAATTCACGGA
>all_combined-miR-183;_miR-263_24_1x
AATCGCACTGGCAGCATTCACGG
>all_combined-miR-183;_miR-263_25_1x
AATGGTACTGGGAGAATTCACGG
>all_combined-miR-183;_miR-263_26_1x
AATCGCACTGGCAGAATTCACGGG
>all_combined-miR-183;_miR-263_27_1x
AATGGCACTGGCAGAATTCCCGG
>all_combined-miR-183;_miR-263_28_1x
AATGGCACTGGGAGAATTCACGGGT
>all_combined-miR-183;_miR-263_29_1x
AATGGCACTGGCATAATTCACGGG
>all_combined-miR-183;_miR-263_30_1x
AATGGCACTGGCAGCATTCACGGA
>all_combined-miR-183;_miR-263_31_1x
AATGGCACTGGCAAAATTCACGGG
>all_combined-miR-183;_miR-263_32_1x
AATGGCACTGGCCGAATTCACGG
>all_combined-miR-183;_miR-263_33_1x
TATGGCACTGGAAGAATTCACCGG
>all_combined-miR-183;_miR-263_34_1x
AATGGCACTGGCAGAATTCACGGGC
>all_combined-miR-183;_miR-263_35_1x
AATGGCACTGGCAGAATTCACGGGT
>all_combined-miR-183;_miR-263_36_1x
TATGGCACTGGAAGAATT
>all_combined-miR-183;_miR-263_37_1x
AAGGGCACTGGCAGAATTCACGG
>all_combined-miR-183;_miR-263_38_1x
TATGGCACTGGAAGAATTCA
>all_combined-miR-184_1_8559x
TGGACGGAGAACTGATAAGGGC
>all_combined-miR-184_2_3238x
TGGACGGAGAACTGATAAGG
>all_combined-miR-184_3_2832x
TGGACGGAGAACTGATAAGGGCA
>all_combined-miR-184_4_1979x
TGGACGGAGAACTGATAAGGGCAT
>all_combined-miR-184_5_775x
TGGACGGAGAACTGATAAG
>all_combined-miR-184_6_753x
TGGACGGAGAACTGATAAGGG
>all_combined-miR-184_7_635x
TGGACGGAGAACTGATAAGGGCT
>all_combined-miR-184_8_297x
TGGACGGAGAACTGATAAGGGCAA
>all_combined-miR-184_9_172x
TGGACGGAGAACTGATAAGGGCTT
>all_combined-miR-184_10_168x
TGGACGGAGAACTGATAAGGGCTA
>all_combined-miR-184_11_104x
CGGAGATCTGATGACGGT
>all_combined-miR-184_12_97x
TGGACGGAGAACTGATAAGGGA
>all_combined-miR-184_13_46x
TGGACGGAGAACTGATAAGGA
>all_combined-miR-184_14_32x
TGGACGGAGAACTGATAAGGAA
>all_combined-miR-184_15_29x
TGGACGGAGAACTTATAAGGGC
>all_combined-miR-184_16_23x
TGGACGGAGAACTGATAAGCGC
>all_combined-miR-184_17_21x
TGGACTGAGAACTGATAAGGGC
>all_combined-miR-184_18_21x
GGACGGAGAACTGATAAGGGC
>all_combined-miR-184_19_19x
TGGACGTAGAACTGATAAGGGC
>all_combined-miR-184_20_19x
TGGACGGAGAACTTATAAGG
>all_combined-miR-184_21_17x
TGGACGGAGAACTGATAAGGGCTG
>all_combined-miR-184_22_17x
TGGAAGGAGAACTGATAAGGGC
>all_combined-miR-184_23_14x
TGGACGGAGAACTGATAAGGGAA
>all_combined-miR-184_24_14x
TGGACGGATAACTGATAAGG
>all_combined-miR-184_25_13x
TGGACGGAGAACTCATAAGGGCAT
>all_combined-miR-184_26_13x
TGGACGGAGAACTGATAAGGGCC
>all_combined-miR-184_27_13x
GGACGGAGAACTGATAAGGGCA
>all_combined-miR-184_28_12x
TGGACGGAGAACTGATAAGA
>all_combined-miR-184_29_12x
AGGACGGAGAACTGATAAGGGC
>all_combined-miR-184_30_12x
TGGACGGATAACTGATAAGGGCAT
>all_combined-miR-184_31_11x
TGGACGGAGAACTGATAAGGCC
>all_combined-miR-184_32_11x
GGACGGAGAACTGATAAGGGCAT
>all_combined-miR-184_33_10x
TGGACGGAGAACTGATAATGGCAT
>all_combined-miR-184_34_10x
TGGACGGAGAACTTATAAGGGCA
>all_combined-miR-184_35_10x
TGGACGGAGAACTGATAAGCGCAT
>all_combined-miR-184_36_10x
TGGACGGAGAACTGATAAGCGCA
>all_combined-miR-184_37_10x
TGGACTGAGAACTGATAAGGGCAT
>all_combined-miR-184_38_10x
TGGACGGAGAACTCATAAGGGC
>all_combined-miR-184_39_10x
TGGACTGAGAACTGATAAGG
>all_combined-miR-184_40_10x
TGGACGGAGAACTGATACGGGC
>all_combined-miR-184_41_9x
TGGACGGAGAACTGATAATGGC
>all_combined-miR-184_42_9x
TGGACGGAGAACTGATACGGGCA
>all_combined-miR-184_43_9x
GGACGGAGAACTGATAAGGGCTA
>all_combined-miR-184_44_9x
TGGACGGATAACTGATAAGGGC
>all_combined-miR-184_45_9x
TTGACGGAGAACTGATAAGG
>all_combined-miR-184_46_9x
TGGAAGGAGAACTGATAAGGGCA
>all_combined-miR-184_47_9x
TGGAAGGAGAACTGATAAGG
>all_combined-miR-184_48_9x
TGGACGGAGAACTGATAAGGGT
>all_combined-miR-184_49_9x
TGGACGGAGAACTGATAAAG
>all_combined-miR-184_50_9x
TGGACGGAGAACTGATAAGGGCG
>all_combined-miR-184_51_9x
TGGACGGAGAACTGCTAAGGGC
>all_combined-miR-184_52_9x
TGGACGCAGAACTGATAAGGGC
>all_combined-miR-184_53_8x
TGGACGGAGAACTGAGAAGGGC
>all_combined-miR-184_54_8x
TGGACGGAGAACTGATAACGGC
>all_combined-miR-184_55_8x
TGGACGGAGAACCGATAAGGGC
>all_combined-miR-184_56_8x
CTGGACGGAGAACTGATAAGGGC
>all_combined-miR-184_57_8x
TGGACGGAGAATTGATAAGGG
>all_combined-miR-184_58_7x
TGGACGGAGAACTGATAAGTGC
>all_combined-miR-184_59_7x
TGGATGGAGAACTGATAAGGGC
>all_combined-miR-184_60_7x
TGGACGTAGAACTGATAAGGGCA
>all_combined-miR-184_61_7x
TGGACGGAGAACTGACAAGG
>all_combined-miR-184_62_7x
TGGACGGAGAACTGATAAGGT
>all_combined-miR-184_63_7x
TGGACGGAGAACTGACAAGGGC
>all_combined-miR-184_64_7x
TGGACGGAGAACTGATAAAGGC
>all_combined-miR-184_65_7x
TGGACGGAGAACTGATAA
>all_combined-miR-184_66_7x
GGGACGGAGAACTGATAAGGGC
>all_combined-miR-184_67_7x
TGGACCGAGAACTGATAAGGGC
>all_combined-miR-184_68_6x
TGGACGCAGAACTGATAAGGGCT
>all_combined-miR-184_69_6x
TGGACCGAGAACTGATAAGG
>all_combined-miR-184_70_6x
TGGACGGAGAACTGATAAGC
>all_combined-miR-184_71_6x
CGGACGGAGAACTGATAAGGGC
>all_combined-miR-184_72_6x
TGGACGGAGAACTTATAAGGGCAT
>all_combined-miR-184_73_6x
TGGACGGAGAACTGATAAGGTC
>all_combined-miR-184_74_6x
TGGACGGAGAACTGATAAGGGCCT
>all_combined-miR-184_75_6x
TGGACGGAGAACTGATAAGGGAAA
>all_combined-miR-184_76_6x
TGGACGGAGAACTGATAAGGGCAC
>all_combined-miR-184_77_6x
TGGACGTAGAACTGATAAGG
>all_combined-miR-184_78_5x
TGGACGGAGAACTCATAAGG
>all_combined-miR-184_79_5x
TGGACGGAGAACTGCTAAGGGCAT
>all_combined-miR-184_80_5x
TGGACGGAGAACTGATACGGGCAT
>all_combined-miR-184_81_5x
TGGACGGAGAACTGATAATGGCA
>all_combined-miR-184_82_5x
TGGACGGAGACCTGATAAGGGC
>all_combined-miR-184_83_5x
TGGACGGAGAACTGATAACGGCAT
>all_combined-miR-184_84_5x
TGGACGGAGAACTGAGAAGGGCAT
>all_combined-miR-184_85_5x
TGTACGGAGAACTGATAAGGGCA
>all_combined-miR-184_86_5x
TGTACGGAGAACTGATAAGGGC
>all_combined-miR-184_87_5x
TTGACGGAGAACTGATAAGGGCT
>all_combined-miR-184_88_5x
TTGACGGAGAACTTATAAGGGCA
>all_combined-miR-184_89_5x
CGGACGGAGAACTGATAAGG
>all_combined-miR-184_90_5x
TGGACGGAGAACTGATAAGT
>all_combined-miR-184_91_5x
TGGAAGGAGAACTGATAAGGG
>all_combined-miR-184_92_5x
TTGACGGAGAACTGATAAGGGC
>all_combined-miR-184_93_4x
TGGACGGAGAACTGATAAGGGCAG
>all_combined-miR-184_94_4x
TGGACGGAGAACTGATAGGG
>all_combined-miR-184_95_4x
TAGACGGAGAACTGATAAGGGC
>all_combined-miR-184_96_4x
GGGACGGAGAACTGATAAGG
>all_combined-miR-184_97_4x
TGTACGGAGAACTGATAAGGGCAA
>all_combined-miR-184_98_4x
TGGACGGAGAACTGATAAGAAG
>all_combined-miR-184_99_4x
TGGACGTAGAACTGATAAGGTC
>all_combined-miR-184_100_4x
CTGGACGGAGAACTGATAAGGGCAA
>all_combined-miR-184_101_4x
TGGACGGCGAACTGATAAGGGCA
>all_combined-miR-184_102_4x
TGGGCGGAGAACTGATAAGG
>all_combined-miR-184_103_4x
TGGACGGAGAACTGATCAGGGC
>all_combined-miR-184_104_4x
TGGACGGAGAACTGATAAGGCCA
>all_combined-miR-184_105_4x
TGGACGGAGAACTGAGAAGG
>all_combined-miR-184_106_4x
TGGACGGCGAACTGATAAGGGC
>all_combined-miR-184_107_4x
TGGACGGAGAACTGATACGG
>all_combined-miR-184_108_4x
TGGACTGAGAACTGATAAGGGCA
>all_combined-miR-184_109_4x
TGGACGGAGAACCGATAAGGGCA
>all_combined-miR-184_110_4x
TGGACGGAGGACTGATAAGGGC
>all_combined-miR-184_111_4x
TGGACGGAGAACTGATAAGGGCGT
>all_combined-miR-184_112_4x
TGGACGGAGAACTGCTAAGG
>all_combined-miR-184_113_4x
TGGACGGAGAACTGCTAAGGGCA
>all_combined-miR-184_114_4x
TGGATGGAGAACTGATAAGG
>all_combined-miR-184_115_3x
TAGACGGAGAACTGATAAGG
>all_combined-miR-184_116_3x
TGGACGGAGAACTGATAAA
>all_combined-miR-184_117_3x
TGGACGGAGAACTGATAAGTGCAT
>all_combined-miR-184_118_3x
TGGACGGAGAACTGATAAGGGAT
>all_combined-miR-184_119_3x
TGGACGGAGAACTGAAAAG
>all_combined-miR-184_120_3x
TGGAAGGAGAACTGATAAGGGCAT
>all_combined-miR-184_121_3x
TGGACGGAGAACTGATAAGAGC
>all_combined-miR-184_122_3x
TGGACGGAGAACTGATAAGCG
>all_combined-miR-184_123_3x
TGGACGGAGAACTGGTAAGGGC
>all_combined-miR-184_124_3x
AGGACGGAGAACTGATAAGGGCAT
>all_combined-miR-184_125_3x
TGGACGGAGAACTGACAAGGGCA
>all_combined-miR-184_126_3x
TGGACGGGGAACTGATAAGGGC
>all_combined-miR-184_127_3x
TGGACGGAGAACTGATAAGGGG
>all_combined-miR-184_128_3x
TGGACGGAGAAATGATAAGGGC
>all_combined-miR-184_129_3x
TGGACGGAGCACTGATAAGGGC
>all_combined-miR-184_130_3x
TGGACGGAGAACTAATAAGGGCA
>all_combined-miR-184_131_3x
CGGACGGAGAACTGATAAGGGCA
>all_combined-miR-184_132_3x
TGGACGGAGAACTGATAACGGCA
>all_combined-miR-184_133_3x
TGGACGGAGAACTTATAAG
>all_combined-miR-184_134_3x
TGGACGGAGAACTGATAAGTGCA
>all_combined-miR-184_135_3x
TGGGCGGAGAACTGATAAGGGC
>all_combined-miR-184_136_3x
TGGACGGAGAACTGATAAGGGAAT
>all_combined-miR-184_137_3x
TGGACGGAGAACTGCTAAGGG
>all_combined-miR-184_138_3x
GGACGGAGAACTGATAAGG
>all_combined-miR-184_139_3x
TGGACGGAGAACTGATAATG
>all_combined-miR-184_140_3x
TGGACGGATAACTGATAAGGGCT
>all_combined-miR-184_141_2x
TGGCCGGAGAACTGATAAGG
>all_combined-miR-184_142_2x
TGGATGGAGAACTGATAAGGGCA
>all_combined-miR-184_143_2x
TGGACGGAGAACTCATAAGGAA
>all_combined-miR-184_144_2x
GGACGGAGAACTGATAAGGGCG
>all_combined-miR-184_145_2x
TGAACGGAGAACTGATAAGGGCA
>all_combined-miR-184_146_2x
TGGACGGAGAACTGATAAGAGCA
>all_combined-miR-184_147_2x
TGGACGGAGAGCTGATAAGGGC
>all_combined-miR-184_148_2x
TGGACGGAGAACTGATCAGGGCA
>all_combined-miR-184_149_2x
AGGACGGAGAACTGAAAAGGGC
>all_combined-miR-184_150_2x
TGGACGGGGAACTGATAAGGGCT
>all_combined-miR-184_151_2x
TGGACGGCGAACTGATACGGGC
>all_combined-miR-184_152_2x
TGGACGGAGAACTGAAAAGGGC
>all_combined-miR-184_153_2x
TGGCCGGAGAACTGATAAGGGC
>all_combined-miR-184_154_2x
TGGACGGAGAACCGATAAGG
>all_combined-miR-184_155_2x
TGGAAGGAGAACTGATAAG
>all_combined-miR-184_156_2x
TGGACGGAGAACAGATAAGGGCA
>all_combined-miR-184_157_2x
TGGACGGAGAACTGATAAGCGGC
>all_combined-miR-184_158_2x
TGGACGGAGAACTGACAAGGG
>all_combined-miR-184_159_2x
TGGACGCAGAACTGATAAGG
>all_combined-miR-184_160_2x
TGGACGGAGAATTGATAAGGGC
>all_combined-miR-184_161_2x
AGGACGGAGAACTGATAAGG
>all_combined-miR-184_162_2x
TGGACGGAGAACGGATAAGGGCA
>all_combined-miR-184_163_2x
TGGACGGAGAACTAATAAGG
>all_combined-miR-184_164_2x
GGACGGAGAACTGATAAG
>all_combined-miR-184_165_2x
TGGAAGGAGAACTGATAAGGGCT
>all_combined-miR-184_166_2x
TGGACGGCGAACTGATAAGGGCAT
>all_combined-miR-184_167_2x
TGGACGGAGAACTGATAAAGGCAT
>all_combined-miR-184_168_2x
TGAACGGAGAACTGATAAGGGC
>all_combined-miR-184_169_2x
TGGACGGAAAACTGATAAGGGC
>all_combined-miR-184_170_2x
TGGACGGAGAACTTATAAGGGA
>all_combined-miR-184_171_2x
GGGACGGAGAACTGATAAGGGCTT
>all_combined-miR-184_172_2x
AGGACGGAGAACTGATAAGGGCA
>all_combined-miR-184_173_2x
TGGACGGAGAACTGATAAGGAC
>all_combined-miR-184_174_2x
CGGAGATCTGATGACGGC
>all_combined-miR-184_175_2x
TGGACGGAGAACTGATAAGGGCCA
>all_combined-miR-184_176_2x
TGGACGGAGAACTGATAAGAA
>all_combined-miR-184_177_2x
TGGACGGAGAACTGAGAAGGGCA
>all_combined-miR-184_178_2x
TGGACGGAGAACTGATAAGGCAA
>all_combined-miR-184_179_2x
TTGACGGAGAACTGATAAGGGCAT
>all_combined-miR-184_180_2x
TGGACGGAGAGCTGATAAGG
>all_combined-miR-184_181_2x
TGGACGGAGAACTGATAGGGGC
>all_combined-miR-184_182_2x
TGGACGGCGAACTGATAAGG
>all_combined-miR-184_183_2x
TGGACGGAGAACGGATAAGG
>all_combined-miR-184_184_2x
TGGACGGAGAACTTATAAGGG
>all_combined-miR-184_185_2x
TGGACGGAGCACTGATAAGGGCA
>all_combined-miR-184_186_2x
TGGACGGAGAACTGATAG
>all_combined-miR-184_187_2x
TGGACGGAGCACTGATAAGGGCT
>all_combined-miR-184_188_2x
TGGACGGAGAACTGATCAGG
>all_combined-miR-184_189_2x
TGGACGGAGAACTGATAAT
>all_combined-miR-184_190_2x
TGGACGGAGAACGGATAAGGGC
>all_combined-miR-184_191_2x
TGGACGGAGAACTGATAAGGC
>all_combined-miR-184_192_2x
TGGACGGAGAACTAATAAGGGC
>all_combined-miR-184_193_1x
GGGAAGGAGAACTGATAAGG
>all_combined-miR-184_194_1x
TGGACGGAGAACTGATAACCGCA
>all_combined-miR-184_195_1x
TAGATGGAGAACTGATAAGGGC
>all_combined-miR-184_196_1x
TGGACGGAGAACTGATAAGGCGC
>all_combined-miR-184_197_1x
AGGACGCAGAACTGATAAGGGC
>all_combined-miR-184_198_1x
TGGACGGCGAACTGATAAGGGCTA
>all_combined-miR-184_199_1x
TGGACGGAGCACTGATAAGG
>all_combined-miR-184_200_1x
TGGACGGAGAACTGATAATGGCT
>all_combined-miR-184_201_1x
TGGCCGGAGAACTGATAAGGGCC
>all_combined-miR-184_202_1x
TGGACGGAGCACTGATAAGGG
>all_combined-miR-184_203_1x
TGGAAGGAGAACTGATAAGGGCTG
>all_combined-miR-184_204_1x
TGGACGGAGAACTGAAAAGG
>all_combined-miR-184_205_1x
TGGACGGAGAACTGATAAGGACAT
>all_combined-miR-184_206_1x
TGGACGGAGAACTGATAAGGCCT
>all_combined-miR-184_207_1x
TGGACGGCGAACTCATACGGGC
>all_combined-miR-184_208_1x
AGGACGGAGAACGGATAAGGGCA
>all_combined-miR-184_209_1x
AGGACGGAGAACTGATAAGGGCT
>all_combined-miR-184_210_1x
GGGACGGAGCACTGATAAGGGC
>all_combined-miR-184_211_1x
TAGACGGAGAACTGATAAGGG
>all_combined-miR-184_212_1x
GGGACGGAGAACGGATAAGGGC
>all_combined-miR-184_213_1x
TGGACGGAGAACTGATCAGGGCAT
>all_combined-miR-184_214_1x
GGGACGGAGAACTGATAAGGGCAT
>all_combined-miR-184_215_1x
TGGACGGAGAACTTATAAGGGCAA
>all_combined-miR-184_216_1x
TGGACGGAGAGCTGATAAGGGCAT
>all_combined-miR-184_217_1x
AGGACGGAGAACTGAAAAGG
>all_combined-miR-184_218_1x
TGGACGGAGAACTGCTAAGGGCT
>all_combined-miR-184_219_1x
TGGACGGAGAACTGATAACGGCT
>all_combined-miR-184_220_1x
TGGACGGAGAACTGATTAGGGC
>all_combined-miR-184_221_1x
TGGACGGAGAAATGATAAGGGG
>all_combined-miR-184_222_1x
TGGACGGAGAACCGATAAGGGCC
>all_combined-miR-184_223_1x
TGGATGGAGAACTGATAAGGG
>all_combined-miR-184_224_1x
TGGACGGAGAACCGATAAGGGCT
>all_combined-miR-184_225_1x
TGGACGGAGAACTGGTAAGGGCTA
>all_combined-miR-184_226_1x
TGGACGGAGAACTGCTAAGGGCC
>all_combined-miR-184_227_1x
TGGACGGAGAACTGAAAAGGGCAT
>all_combined-miR-184_228_1x
TGGACGGAGAACTGATACGGG
>all_combined-miR-184_229_1x
TGGACGGAGAACTGATAAGGGTAT
>all_combined-miR-184_230_1x
TGGACGGAGAACTGCTAAGCGCT
>all_combined-miR-184_231_1x
AGGACAGAGAACTGAAAAGG
>all_combined-miR-184_232_1x
TGGACGGCGAACTGATAAGGGCT
>all_combined-miR-184_233_1x
TGGCCGGAGAACTGCTAAGG
>all_combined-miR-184_234_1x
TGGACGGAGAGCTGATAAG
>all_combined-miR-184_235_1x
CGGGACGGAGAACTGATAAGGGCT
>all_combined-miR-184_236_1x
GGACGGAGAACTGACAAGGGC
>all_combined-miR-184_237_1x
TGGACGGGGAACTGGGAAGGGC
>all_combined-miR-184_238_1x
TGGACAGAGAACTGATAAGGGCAT
>all_combined-miR-184_239_1x
TGGACGGAGAACTGATAAGAGCAT
>all_combined-miR-184_240_1x
GGGACGGAGAAATGATAAGGGCA
>all_combined-miR-184_241_1x
TGGACTGAGAACTGATAAGCGC
>all_combined-miR-184_242_1x
TAGACGGAGAACTGATAAG
>all_combined-miR-184_243_1x
TGGACGGAGAACTGCCAAGGGCA
>all_combined-miR-184_244_1x
TTGACGGAGAACTGATAAGGGCA
>all_combined-miR-184_245_1x
TGGACGGAGAACTGACAAGGGCT
>all_combined-miR-184_246_1x
TGGATGGAGAACTGATAAG
>all_combined-miR-184_247_1x
TGGACGGAGAACTGATAATGG
>all_combined-miR-184_248_1x
TGGACGGAGAACTGACAAAGGCA
>all_combined-miR-184_249_1x
TGGACGGAGAACTGATAAAGGCAG
>all_combined-miR-184_250_1x
TGGCCGGAGAACTGATAAGTGG
>all_combined-miR-184_251_1x
TGGACGGAGAACTGATAAGGCCG
>all_combined-miR-184_252_1x
TGGACGGAGAACTGATAAGTGCT
>all_combined-miR-184_253_1x
TGGACTGAGAACTGATAAGGGCT
>all_combined-miR-184_254_1x
TGGACGGAGAACTGAGAAGCG
>all_combined-miR-184_255_1x
TGGACGGAGAACTGATAATGGAT
>all_combined-miR-184_256_1x
TGGACGGAGAACCGATAAG
>all_combined-miR-184_257_1x
TGGACGGAGAAATGATAAGGGCA
>all_combined-miR-184_258_1x
TGGACGAAGAACTGATAAGG
>all_combined-miR-184_259_1x
TGGACGGAGAACTGATACGGCA
>all_combined-miR-184_260_1x
TGGACGGAGAACTGACAAGC
>all_combined-miR-184_261_1x
TGGCCGGAGAACTGATAAGGGCAT
>all_combined-miR-184_262_1x
TGGACGGAGAACTGATCAG
>all_combined-miR-184_263_1x
TGGACGGAGAACTGATAAAGGA
>all_combined-miR-184_264_1x
TGGACGGTGAACTGATAAGG
>all_combined-miR-184_265_1x
TGGTCGGAGAACTGATAAGGGCAT
>all_combined-miR-184_266_1x
TGGACGGAGAACTGATAAGGGCGG
>all_combined-miR-184_267_1x
GGGACGGAGAACTGATAAGGGA
>all_combined-miR-184_268_1x
TGGACGGAGAACAGATAAGGGC
>all_combined-miR-184_269_1x
TGGACGGAGATCTGATAAGGGC
>all_combined-miR-184_270_1x
TGGACGGAGGACTGCTAAGGGC
>all_combined-miR-184_271_1x
CGGAGATCTGATGAAGGAG
>all_combined-miR-184_272_1x
TGGACGGAGAACTGATAACC
>all_combined-miR-184_273_1x
TGGACCGAGAACTGATAAGGGCT
>all_combined-miR-184_274_1x
TGGACTGAGAACTGATAACGGC
>all_combined-miR-184_275_1x
TGGAAGGAGAACTGATAAGGGCTT
>all_combined-miR-184_276_1x
TTGCCGGAGAACTGATAATGGC
>all_combined-miR-184_277_1x
TGGACGGAGAACTTAAGG
>all_combined-miR-184_278_1x
GGGACGGAGAAATGATAAGGGC
>all_combined-miR-184_279_1x
TGCACGGAGAACTGATAAG
>all_combined-miR-184_280_1x
TCGACGGAGAACTGATAAGGGC
>all_combined-miR-184_281_1x
TGGACGGAGAACTGATAAAA
>all_combined-miR-184_282_1x
TGGATGGAGAACTGATAAGCGCA
>all_combined-miR-184_283_1x
TGGACGGACAACTGATAAG
>all_combined-miR-184_284_1x
TGGACGGAGAATTGATAAGGGCT
>all_combined-miR-184_285_1x
GGACGGAGAACCGATAAGGGC
>all_combined-miR-184_286_1x
TGGACGGAGAACTGATAAGGCCAT
>all_combined-miR-184_287_1x
GGGACGGAGAACAGATAAGGGC
>all_combined-miR-184_288_1x
TGGACGGAGAACTGATAATAGC
>all_combined-miR-184_289_1x
TGAACGGAGAACTGATAAGG
>all_combined-miR-184_290_1x
TGGACGGAGAACTGATGAGGG
>all_combined-miR-184_291_1x
TGGACGGAGAACAGATAAG
>all_combined-miR-184_292_1x
AAGACGGAGAACTGATAAGGGC
>all_combined-miR-184_293_1x
TGGACGGCGAACTGATAAG
>all_combined-miR-184_294_1x
TGGACGGAGAAATGATAAGCGC
>all_combined-miR-184_295_1x
TGGACGCAGAACTGCTAAGGGC
>all_combined-miR-184_296_1x
TGGACGGAGAACTGCGAAGGGC
>all_combined-miR-184_297_1x
TGGACGGAGAACTCATAAGGGCA
>all_combined-miR-184_298_1x
TGGCCGGAGAACTGATAAGGAC
>all_combined-miR-184_299_1x
TGGACGGAGAACTGACAAGGGCAT
>all_combined-miR-184_300_1x
TGGACGGAAAACTGATAAGGG
>all_combined-miR-184_301_1x
TTTGGACGGAGAACTGATAAGGGC
>all_combined-miR-184_302_1x
CGGAGAGCTGATGACGGT
>all_combined-miR-184_303_1x
TGGACGGAGAACTGATAAGGCCTA
>all_combined-miR-184_304_1x
TGGACGGAGAATTGATAAGG
>all_combined-miR-184_305_1x
TGGACGGAGAACTGATAACGC
>all_combined-miR-184_306_1x
TGGCCGGAGAACTGATAAG
>all_combined-miR-184_307_1x
TGGACGGAGAACTGATAAGGTCA
>all_combined-miR-184_308_1x
TGGACGGAGAACTGCTAAGGGCTT
>all_combined-miR-184_309_1x
TGGACGGAGAACTTATAATGGC
>all_combined-miR-184_310_1x
TGGATGGAGAACTGATAAGGGCAT
>all_combined-miR-184_311_1x
TGGCCGGAGAACTGACACGGGC
>all_combined-miR-184_312_1x
TGGACGGTGAACTGATAAGGGC
>all_combined-miR-184_313_1x
GGGACGGCGAACTGATAACG
>all_combined-miR-184_314_1x
TGGACGGATCACTGACAAGGGC
>all_combined-miR-184_315_1x
TGGACGGAGAACTGATAAC
>all_combined-miR-184_316_1x
TGGACGGAGAACTGACAAGGGCAA
>all_combined-miR-184_317_1x
TGGACAGAGAACTGATAAGGGC
>all_combined-miR-184_318_1x
CGGAGATCTGATGAAGGT
>all_combined-miR-184_319_1x
TGGACGGAGGACTGATAAGGGCA
>all_combined-miR-184_320_1x
TGTACGGATAACTGATAAG
>all_combined-miR-184_321_1x
TGGACGGAGAACTTATAAGGGCT
>all_combined-miR-184_322_1x
TGGACGGAGAACTGCTAATGGC
>all_combined-miR-184_323_1x
TGGAAGGAGAATTGATAAGG
>all_combined-miR-184_324_1x
CGGACCGAGAACTGATAAGGGC
>all_combined-miR-184_325_1x
GGACGGAGAACTGATAAGGGCAC
>all_combined-miR-184_326_1x
TGGACGGAGAACTGAAAAGGGCA
>all_combined-miR-184_327_1x
TGGACGGAGAACTGATAAGGGGA
>all_combined-miR-184_328_1x
GGGACGGAGAACTGAGAACGGC
>all_combined-miR-184_329_1x
TGGAAGGAGAACCGATAAGGGC
>all_combined-miR-184_330_1x
TGGACGGAGAACTGATAAGGGCTC
>all_combined-miR-184_331_1x
TGGACGGAGAACTGATACGGGCT
>all_combined-miR-184_332_1x
TGGACGGATAACTGATAAG
>all_combined-miR-184_333_1x
TCGACGGAGAACTGATAAGG
>all_combined-miR-184_334_1x
TGGACTGAGAACTGATAAG
>all_combined-miR-184_335_1x
TGGACGAAGAACTGATAATG
>all_combined-miR-184_336_1x
TGGACGGAGAACTGATCAGGGCT
>all_combined-miR-184_337_1x
TGGACGGATAACTGATAAGGGCAA
>all_combined-miR-184_338_1x
TGGATGGAGAACTGATAAGGGCT
>all_combined-miR-184_339_1x
TGGACGGAGAACGGATAAGGGCAT
>all_combined-miR-184_340_1x
TGGACGGACAACTGATCAGGGC
>all_combined-miR-184_341_1x
TGGACGGAGAACTCACACGG
>all_combined-miR-184_342_1x
TGGACGGAGAACGGCTAAGGGC
>all_combined-miR-184_343_1x
TGGACGGAGAACTGATTAGGGCA
>all_combined-miR-184_344_1x
TTGACGGAGAACTGATAAG
>all_combined-miR-184_345_1x
TGGACGGATAACTGATAAGGG
>all_combined-miR-184_346_1x
TGGACGGAGAACTGCTACGGGCT
>all_combined-miR-184_347_1x
CGGACGGAGAACTGATAAG
>all_combined-miR-184_348_1x
TGGACGGAGAACTTATAACGGCT
>all_combined-miR-184_349_1x
TGGGCGGAGAACTGATAAG
>all_combined-miR-184_350_1x
CTGGACGGAGAACTGATAAGGGCT
>all_combined-miR-184_351_1x
TGGACAGAGAACTGATAAGGGCA
>all_combined-miR-184_352_1x
TGGACGTAGAACTGATAAGGG
>all_combined-miR-184_353_1x
TGGACGGAGAACTGAGAAGGA
>all_combined-miR-184_354_1x
TGGACGGAGAACCGACAAGGGCA
>all_combined-miR-184_355_1x
TGGACGGAGAACTGGTAAGGGCAT
>all_combined-miR-1892_1_2x
GGGGACGGTAGGGGGGGT
>all_combined-miR-1892_2_1x
GGGGACGGGAGGTGGGGT
>all_combined-miR-1895_1_5x
GGAGGCGGAGGAGGAGGA
>all_combined-miR-1895_2_3x
CGGAGGACGACGAGGAGG
>all_combined-miR-1912_1_1x
AAACATGCAATCAGAACT
>all_combined-miR-193_1_15x
TACTGGCCTGCTAAGTCCCAA
>all_combined-miR-193_2_13x
TACTGGCCTGCTAAGTCCCAAG
>all_combined-miR-193_3_4x
TACTGGCCTGCTAAGTCCCAAGA
>all_combined-miR-193_4_1x
TACTGGCCTGCTAAGTCCCCAGA
>all_combined-miR-193_5_1x
TACTGGCCTGATAAGTCCCAAG
>all_combined-miR-193_6_1x
TACCGGCCTGCTAAGTCCCAAG
>all_combined-miR-193_7_1x
TACGGGCCTGCTAAGTCCCAAG
>all_combined-miR-1934*_1_3x
AGGAGGACGTTGTGGCTGGTGA
>all_combined-miR-1935_1_1x
AGGCAGAGACTGGAGAAT
>all_combined-miR-1937_1_40x
ATCCCGGACGAGCCCCCA
>all_combined-miR-1937_2_5x
AATCCCGGACGAGCCCCCA
>all_combined-miR-1937_3_4x
AATCCCGGACGAGCCCCC
>all_combined-miR-1937_4_4x
AAATCCCGGACGAGCCCCCA
>all_combined-miR-1937_5_2x
ATCTCGGACGAGCCCCCA
>all_combined-miR-1937_6_1x
TCCCGGACGAGCCCCCAC
>all_combined-miR-1937_7_1x
ATCCCGGACGAGCCCCCAT
>all_combined-miR-1937_8_1x
ATCCCGGACGAGCCCCCC
>all_combined-miR-1937_9_1x
TCATCCCGGACGAGCCCCCA
>all_combined-miR-1937_10_1x
ATCCCGGACGCGCCCCCA
>all_combined-miR-1939_1_3x
ATTCCCGGCCGATGCACC
>all_combined-miR-1940_1_5x
GAAGGACTGTGAAGGTGGC
>all_combined-miR-1940_2_3x
GGAGGGCTGAGAATATGGA
>all_combined-miR-1940_3_1x
AGAGGACGAAGAAGGCTAA
>all_combined-miR-1940_4_1x
GAAGGACTGCGAAGGTGGC
>all_combined-miR-1946_1_1x
AGCGGGCAGTGGGGGCACA
>all_combined-miR-1957_1_9x
GTGGTAGAGCAATTGACT
>all_combined-miR-1957_2_1x
CAGCGGTAGAGCATTCGAC
>all_combined-miR-1959_1_6x
GCGCCTGTAGCTCAGTGG
>all_combined-miR-1959_2_3x
GGGCTTGTAGCTCAGAGGA
>all_combined-miR-1959_3_3x
GGGGGTGTAACTCAGTGGT
>all_combined-miR-1959_4_2x
GCGGAAGTAGCTCAGTTG
>all_combined-miR-1959_5_1x
TGGGATGTAGCTCAGTGG
>all_combined-miR-1959_6_1x
GGGGATGTAGCTCAGTGGTAC
>all_combined-miR-1972_1_3x
TCAGGACAGGAACGGTGG
>all_combined-miR-1990*_1_1x
AGGGACTATGGCAGCTTA
>all_combined-miR-199;_miR-199*_1_6x
ACAGTAGTCTGCACATTGGTT
>all_combined-miR-199;_miR-199*_2_1x
ACAGTAGTCTGCGCATTGGTT
>all_combined-miR-199;_miR-199*_3_1x
GAAGTCTGCAAATTGGAT
>all_combined-miR-2_1_165x
TCATCAAAGTCGGTTTGTCATA
>all_combined-miR-2_2_70x
TCATCAAAGTCGGTTTGTCAT
>all_combined-miR-2_3_55x
TCACAGCCAGCTTTGATGAGCA
>all_combined-miR-2_4_24x
TCATCAAAGTCGGTTTGTCATAA
>all_combined-miR-2_5_10x
TCACAGCCAGCTTTGATGAGC
>all_combined-miR-2_6_9x
TATCACAGCCAGCTTTGTTG
>all_combined-miR-2_7_9x
TATCACAGCCAGCTTTGATGAGC
>all_combined-miR-2_8_8x
ATATCACAGCCAGCTTTGTTGACT
>all_combined-miR-2_9_8x
TCTCAAAGTCGGTTTGTCATA
>all_combined-miR-2_10_8x
TATCACAGCCAGCTTTGTTGACT
>all_combined-miR-2_11_7x
TCATCAAAGTCGGTTTGTCA
>all_combined-miR-2_12_5x
TCACAGCCAGCTTTGATGAGCAT
>all_combined-miR-2_13_3x
TATCACAGCCAGCTTTGATGA
>all_combined-miR-2_14_3x
CACAGCCAGCTTTGATGAGCAT
>all_combined-miR-2_15_2x
TATCACAGCCAGCTTTGATGAGCG
>all_combined-miR-2_16_2x
TCACAGCCAGCTTTGATGAGCAA
>all_combined-miR-2_17_2x
TCATGAAAGTCGGTTTGTCATA
>all_combined-miR-2_18_1x
TCATAAAAGTCGGGTTGTCATA
>all_combined-miR-2_19_1x
TCACAGCCAGCTTTTATGAGCA
>all_combined-miR-2_20_1x
TCATCAAAGTAGGTTTGTCAT
>all_combined-miR-2_21_1x
ATATCACAGCCAGCTTTGTTTACT
>all_combined-miR-2_22_1x
TTATCAAAGTCGGTTTGTCATAA
>all_combined-miR-2_23_1x
TCACAGCCAGCTTTGCTCAGC
>all_combined-miR-2_24_1x
TCATCAAAGTCTGTTTGTCAT
>all_combined-miR-2_25_1x
TCATCAAAGTCGGCTTGTCATA
>all_combined-miR-2_26_1x
TCATCAAAGTCGGTTTGTCATAG
>all_combined-miR-2_27_1x
TCATCAAAGGCGGGTTGTCATA
>all_combined-miR-2_28_1x
CTCACGAAGTGGTTGTAGTATG
>all_combined-miR-2_29_1x
TCACAGCCAGCTTTCATGAGC
>all_combined-miR-2_30_1x
TCACAGCCAGCTTTGATGAGAA
>all_combined-miR-2_31_1x
TCACAGCCAGCTTCGATGAGCA
>all_combined-miR-2_32_1x
TCATCAAAGTCGGTTTCTCATA
>all_combined-miR-2_33_1x
TAATCAAAGTCGGTTTGTCATA
>all_combined-miR-2_34_1x
TCATCAAAGCCGGTTTGTCAT
>all_combined-miR-2_35_1x
TCATCAAAGGCGGTTTGTCATA
>all_combined-miR-200;_miR-200*;_miR-8*_1_1x
CATCTTACTGGGCAGCATTAGA
>all_combined-miR-202_1_7x
GTGGTGTATGGCATGGGAA
>all_combined-miR-2025*_1_1x
TATGGATGGCTAAAAAATC
>all_combined-miR-2035*_1_1x
TTGTGACGGCCCGTGGAA
>all_combined-miR-2035*_2_1x
CCTTGTGACGGCCCCTGA
>all_combined-miR-2054_1_2x
TGTAATATAATTTTGAAT
>all_combined-miR-2065_1_4x
TTGGCAGCGATGGCACTTT
>all_combined-miR-210_1_9x
CTGTGCGTGTGACAGCGGCTA
>all_combined-miR-210_2_1x
CTGTGCGTGTGACAGCGGCTAA
>all_combined-miR-210_3_1x
TGTGCGTGTGACAGCGGCT
>all_combined-miR-2127_1_13x
AGGGGCGGGAGGGCGGCG
>all_combined-miR-2127_2_1x
AGGGGCGGGGAGGGAGGGC
>all_combined-miR-2127_3_1x
GAGGAGGGGCGGGAGGGCG
>all_combined-miR-2127_4_1x
AGGGGCGGGAGGGCGGCC
>all_combined-miR-2127_5_1x
GGGGCGGGTAGGGAGGGC
>all_combined-miR-2131_1_6x
ATGCAGAAGTGCACGGAAACAGCT
>all_combined-miR-2131_2_1x
ATGCAGAAGTGAACGGAAACAGCT
>all_combined-miR-214_1_3x
TACAGCAGGCACAGACAGGCAG
>all_combined-miR-214_2_2x
ACAGCAGGCACAGACAGGCAG
>all_combined-miR-2145_1_1x
AAGCAGCGTCGGGCCCGGTT
>all_combined-miR-22_1_1x
AAGCTGCCAGTTGAAGAA
>all_combined-miR-221*_1_7x
ACCTGGCATACAATGTAGATTTCT
>all_combined-miR-2212*_1_5x
ATGGCATTTGATCAGACA
>all_combined-miR-222_1_21x
AGCTACATCTGGCTACTGGGTCTCC
>all_combined-miR-222_2_1x
AGCTACATCTGGCTACTGGCTCTCC
>all_combined-miR-2226_1_3x
TGACAAAGGAGAACCGGC
>all_combined-miR-2226_2_1x
AGCAGAACTGGCAATGCG
>all_combined-miR-2273_1_5x
AAAGCGGCACATACCAGG
>all_combined-miR-2273_2_1x
AAAGCGGCACATACCAGC
>all_combined-miR-2273_3_1x
AGAAGGCGGAACATGCCATC
>all_combined-miR-228;_miR-263_1_13x
AATGGCACTAGAAGAATTCACGGG
>all_combined-miR-228;_miR-263_2_8x
AATGGCACTGCAAGAATTCACGG
>all_combined-miR-228;_miR-263_3_5x
AATGGCACTGGATGAATTCACGGG
>all_combined-miR-228;_miR-263_4_3x
AATGGCACTAGAAGAATTCACGGGA
>all_combined-miR-228;_miR-263_5_3x
AATGGCACTAGAAGAATTCACGG
>all_combined-miR-228;_miR-263_6_3x
AATGGCACTAGAAGAATTCAC
>all_combined-miR-228;_miR-263_7_2x
AATGGCACTAGAAGAATTCACCGG
>all_combined-miR-228;_miR-263_8_1x
AAAGGCACTAGAAGAATTCAA
>all_combined-miR-228;_miR-263_9_1x
AATGGCACTAGAACAATTCACGG
>all_combined-miR-228;_miR-263_10_1x
AATGGCACTAGAAGAATTCACG
>all_combined-miR-228;_miR-263_11_1x
AATGGCACAAGAAGAATTCACGGG
>all_combined-miR-228;_miR-263_12_1x
AATGGCACTGGATTAATTCACGG
>all_combined-miR-228;_miR-263_13_1x
AATGGCACTAGAAGAATTCA
>all_combined-miR-228;_miR-263_14_1x
AATGGCACTGGATGAATTCACGGGA
>all_combined-miR-228;_miR-263_15_1x
AATGGCACTGCAAGAATTCAC
>all_combined-miR-228;_miR-263_16_1x
AATGGCACTAGAAGAATTCACGGC
>all_combined-miR-228;_miR-263_17_1x
AATGGCACTAGAAGAGTTCACGGG
>all_combined-miR-228;_miR-263_18_1x
AATGGCACTGGATGCATTCACGGG
>all_combined-miR-228;_miR-263_19_1x
AATGGCACTGGATGAATTCACGG
>all_combined-miR-22;_miR-22*_1_1x
AGTTCTTCAGTCCCACGCTT
>all_combined-miR-2330_1_5x
GGCGTGGGCGGTGAGTAC
>all_combined-miR-2364_1_3x
TCTGTGGACGGCTGTTGG
>all_combined-miR-2388_1_3x
GCTAGAGGAAGGTGGGGATGA
>all_combined-miR-24_1_2x
TGGCTCAGTTCAGCAGGAACAG
>all_combined-miR-24_2_1x
GCTCATGACAGCAGGACAG
>all_combined-miR-2400_1_10x
ACTGCCAGCTGGGACTGA
>all_combined-miR-2407_1_6x
CGGGACGGCTGGGAAGGG
>all_combined-miR-2426_1_2x
AAGGAACGGGCTTGGGAA
>all_combined-miR-2428_1_4x
CTGGAGTGCGGCAGAGGGG
>all_combined-miR-2428_2_1x
AGGCTGGAGTGCGGCAGAG
>all_combined-miR-2455_1_11x
GCGGTCGGGGAGGGAGGGA
>all_combined-miR-2467_1_1x
ACGGCAGTGAGGCTATGG
>all_combined-miR-2475_1_1x
AGTGTGAGATACGGCAGCG
>all_combined-miR-2478_1_4x
ACCCCACACCTGACACCA
>all_combined-miR-25*_1_4x
CAGGCGGAGACTTGGCAAA
>all_combined-miR-2527_1_2x
TGCATGTAGGCGGAGAGA
>all_combined-miR-263_1_40352x
AATGGCACTGGAAGAATTCACGGG
>all_combined-miR-263_2_22909x
AATGGCACTGGAAGAATTCACGG
>all_combined-miR-263_3_9351x
AATGGCACTGGAAGAATTCACGGGA
>all_combined-miR-263_4_4508x
AATGGCACTGGAAGAATTCAC
>all_combined-miR-263_5_2525x
AATGGCACTGGAAGAATTCACGGGT
>all_combined-miR-263_6_1404x
AATGGCACTGGAAGAATTCACG
>all_combined-miR-263_7_897x
AATGGCACTGGAAGAATTCA
>all_combined-miR-263_8_804x
AATGGCACTGGAAGAATTCACGGA
>all_combined-miR-263_9_687x
CTTGGCACTGGGAGAATTCACA
>all_combined-miR-263_10_645x
CTTGGCACTGGGAGAATTCAC
>all_combined-miR-263_11_375x
CTTGGCACTGGGAGAATTCA
>all_combined-miR-263_12_207x
AATGGCACTGGAAGAATT
>all_combined-miR-263_13_180x
CTTGGCACTGGGAGAATTCACAG
>all_combined-miR-263_14_161x
AATGGCACTGGAAGAATTC
>all_combined-miR-263_15_157x
AATGGCACTGGAAGAATTCACGGAA
>all_combined-miR-263_16_131x
AATGGCACTGGAAGAATTCACCGG
>all_combined-miR-263_17_124x
AATGGCACTGGAAGAATTCACGGC
>all_combined-miR-263_18_122x
AATGGTACTGGAAGAATTCACGG
>all_combined-miR-263_19_114x
AATGGCACTGGAAGAATTCACGA
>all_combined-miR-263_20_112x
AATGGCACTGGAAGAATTCACTGG
>all_combined-miR-263_21_101x
AATGGCACTGGAAGCATTCACGGG
>all_combined-miR-263_22_96x
AATGGTACTGGAAGAATTCACGGG
>all_combined-miR-263_23_94x
AATGGCACTGGAAGAATTCACGGGC
>all_combined-miR-263_24_85x
AATGGCACTGGAAGAATTCACGCG
>all_combined-miR-263_25_64x
AAGGGCACTGGAAGAATTCACGGG
>all_combined-miR-263_26_61x
AATGGCACTGGAAGAATTCACCG
>all_combined-miR-263_27_60x
AATGGCACTGGAAGAATTCCCGGG
>all_combined-miR-263_28_59x
AATGGCACTGGAAGAATTCACGGT
>all_combined-miR-263_29_57x
AATGGCACTGGAAGAATCCACGGG
>all_combined-miR-263_30_55x
ATGGCACTGGAAGAATTCACGGG
>all_combined-miR-263_31_53x
CTTGGCACTGGGAGAATT
>all_combined-miR-263_32_50x
AATGGCACTGTAAGAATTCACGGG
>all_combined-miR-263_33_48x
AATGGCACTGGAAGAATTCACGTG
>all_combined-miR-263_34_47x
AATGGCACTGGAAGAATTCAAGGG
>all_combined-miR-263_35_46x
AATGGCACTGGAAGACTTCACGGG
>all_combined-miR-263_36_45x
AATGGCACTGGAAGCATTCACGG
>all_combined-miR-263_37_43x
TATGGCACTGGAAGAATTCACGGG
>all_combined-miR-263_38_42x
AATGGCACTGGAATAATTCACGGG
>all_combined-miR-263_39_41x
AATGGCACTGGAAGAATTCACGC
>all_combined-miR-263_40_41x
AATGGCACTGGAAGAATTCATGGG
>all_combined-miR-263_41_40x
AATGGCACTGGAAGAATTAACGGG
>all_combined-miR-263_42_39x
AATGGCACTGGAAGAACTCACGGG
>all_combined-miR-263_43_38x
AATGGCACTTGAAGAATTCACGG
>all_combined-miR-263_44_38x
AATGGCACTGGAAGAAGTCACGGG
>all_combined-miR-263_45_37x
TATGGCACTGGAAGAATTCACGG
>all_combined-miR-263_46_37x
AATGGCACTGGAAGAATTCACGGGG
>all_combined-miR-263_47_36x
CTTGGCACTGGGAGAATTC
>all_combined-miR-263_48_36x
AATGGCAATGGAAGAATTCACGGG
>all_combined-miR-263_49_36x
AATGGCACTGGAAGAATCCACGG
>all_combined-miR-263_50_34x
AATGGAACTGGAAGAATTCACGGG
>all_combined-miR-263_51_33x
AATGGCACTGGAAGAATTAACGG
>all_combined-miR-263_52_33x
AATGGTACTGGAAGAATTCAC
>all_combined-miR-263_53_33x
AATGGCACTGGAAGAATTCACA
>all_combined-miR-263_54_33x
AATGGCAATGGAAGAATTCACGG
>all_combined-miR-263_55_32x
AATGGAACTGGAAGAATTCACGG
>all_combined-miR-263_56_32x
AATGTCACTGGAAGAATTCACGGG
>all_combined-miR-263_57_30x
GATGGCACTGGAAGAATTCACGGG
>all_combined-miR-263_58_29x
AATGGCACTGGAAGAATTCACAGG
>all_combined-miR-263_59_28x
CTTGGCACTGGGAGAATTCACAA
>all_combined-miR-263_60_28x
AATGGCACTGGAATAATTCACGG
>all_combined-miR-263_61_27x
AAGGGCACTGGAAGAATTCACGG
>all_combined-miR-263_62_27x
AATGGCACTGGAAGAATTCACTG
>all_combined-miR-263_63_27x
AACGGCACTGGAAGAATTCACGGG
>all_combined-miR-263_64_26x
AATGGCACTGGAACAATTCACGGG
>all_combined-miR-263_65_25x
AATGGCACTGGAAGAATTCATGG
>all_combined-miR-263_66_25x
AATGGCACTTGAAGAATTCACGGG
>all_combined-miR-263_67_25x
AATGGTACTGGAAGAATTCACGGGA
>all_combined-miR-263_68_25x
AATGCCACTGGAAGAATTCACGG
>all_combined-miR-263_69_23x
AATGGCACTGGAAGAATTCACGGAT
>all_combined-miR-263_70_22x
AATGGCACTGGAACAATTCACGG
>all_combined-miR-263_71_22x
AATGGCACTGGAAGAATTCACGGCA
>all_combined-miR-263_72_22x
AATGGCACCGGAAGAATTCACGGG
>all_combined-miR-263_73_21x
ATGGCACTGGAAGAATTCACGG
>all_combined-miR-263_74_21x
AATGGCACTGGAAGAATTTACGGG
>all_combined-miR-263_75_21x
AATGGCACGGGAAGAATTCACGGG
>all_combined-miR-263_76_21x
AATGGCACTCGAAGAATTCACGGG
>all_combined-miR-263_77_21x
AATGGCACTGGAAGAATTCACAA
>all_combined-miR-263_78_21x
CTTGGCACTGGGAGAATTCACAAA
>all_combined-miR-263_79_21x
AATTGCACTGGAAGAATTCACGGG
>all_combined-miR-263_80_20x
AATGGCACCGGAAGAATTCACGG
>all_combined-miR-263_81_20x
AATGTCACTGGAAGAATTCACGG
>all_combined-miR-263_82_20x
ATGGCACTGGAAGAATTCACGGGA
>all_combined-miR-263_83_20x
AATGGCACTGGAAGAATTCAAGG
>all_combined-miR-263_84_19x
AATGGCACTGGAAGAATTCACGAG
>all_combined-miR-263_85_19x
AATGGCACTGGAAGAAGTCACGG
>all_combined-miR-263_86_19x
AATGACACTGGAAGAATTCACGGG
>all_combined-miR-263_87_19x
AATGGCACTGGAAGAATTCACAG
>all_combined-miR-263_88_18x
AATGGCACTTGAAGAATTCACGGGA
>all_combined-miR-263_89_18x
AATGGCATTGGAAGAATTCACGGGA
>all_combined-miR-263_90_18x
GGGAATGGCACTGGAAGAATTCAC
>all_combined-miR-263_91_18x
AATGGCACTGGAAGACTTCACGG
>all_combined-miR-263_92_17x
AATGGCACTGGACGAATTCACGGG
>all_combined-miR-263_93_17x
AATGGCACTGGAAGAATGCACGGG
>all_combined-miR-263_94_17x
AATGCCACTGGAAGAATTCACGGG
>all_combined-miR-263_95_16x
AATGGCACTGGAAGAACTCACGG
>all_combined-miR-263_96_16x
AATGGCACTGGAAGAATTCCCGG
>all_combined-miR-263_97_16x
AATCGCACTGGAAGAATTCACGGG
>all_combined-miR-263_98_16x
CAATGGCACTGGAAGAATTCACGGG
>all_combined-miR-263_99_15x
AATGGCACTGGAAGGATTCACGGG
>all_combined-miR-263_100_15x
AATGGCACTGGACGAATTCACGG
>all_combined-miR-263_101_15x
AATGGCACTGGAAGAATTCATGGGA
>all_combined-miR-263_102_15x
AATGGCACTGGAAGAATTCACGCGA
>all_combined-miR-263_103_14x
AATGGAAATGGAAGAATTCACGGG
>all_combined-miR-263_104_14x
AATGGCACTGGAAGAATCCACGGGA
>all_combined-miR-263_105_14x
AATGGCACTGTAAGAATTCACGG
>all_combined-miR-263_106_14x
CTTGGCACTGGGAGAATTCACAT
>all_combined-miR-263_107_13x
AATTGCACTGGAAGAATTCACGG
>all_combined-miR-263_108_13x
AATGGCACTGGAAGAATTCACGTGT
>all_combined-miR-263_109_13x
AATGGCACTGGAAGAATTCACCGGA
>all_combined-miR-263_110_13x
AAGGGCACTGGAAGAATTCACGGGA
>all_combined-miR-263_111_13x
GATGGCACTGGAAGAATTCACGG
>all_combined-miR-263_112_13x
AATGGCACTGGAAGAATACACGGG
>all_combined-miR-263_113_13x
AATGGCACTGGAAGAATTTACGG
>all_combined-miR-263_114_13x
AATGGCACTGGAAGAATTCAA
>all_combined-miR-263_115_12x
AATGGCACTGTAAGAATTCACGGGA
>all_combined-miR-263_116_12x
AATGGCACTCGAAGAATTCACGG
>all_combined-miR-263_117_12x
CAATGGCACTGGAAGAATTCACGG
>all_combined-miR-263_118_12x
ATGGCACTGGAAGAATTCACGGA
>all_combined-miR-263_119_12x
AATGGCACTCGAAGAATTCAC
>all_combined-miR-263_120_12x
AATGGCACTGGAAGAATTCTCGGG
>all_combined-miR-263_121_12x
AATGGCACTGCAAGAATTCACGGG
>all_combined-miR-263_122_12x
AATGGCACTGGAAGAATTCACT
>all_combined-miR-263_123_12x
CATGGCACTGGAAGAATTCACGGG
>all_combined-miR-263_124_12x
AATGGCACTGGAAGAATTCACGT
>all_combined-miR-263_125_12x
AATGGCACTGGAAGAATTAACGGGA
>all_combined-miR-263_126_12x
CTTGGCACTGGGAGAATTCAA
>all_combined-miR-263_127_11x
AATGGCATTGGAAGAATTCACGGG
>all_combined-miR-263_128_11x
CAATGGCACTGGAAGAATTCAC
>all_combined-miR-263_129_11x
AATGGCACTGGAATAATTCACGGGA
>all_combined-miR-263_130_11x
AATGGCACTGGAAGAATTCACTGGA
>all_combined-miR-263_131_11x
AATGGCACTGGAAGAATACACGG
>all_combined-miR-263_132_11x
AATGGCACTGGAAGAAGTCACGGGA
>all_combined-miR-263_133_11x
AATGGCACTGGAAGAATCCAC
>all_combined-miR-263_134_11x
TATGGCACTGGAAGAATTCACGGGA
>all_combined-miR-263_135_10x
AATGGCACTGGAAGAATTCACGGCT
>all_combined-miR-263_136_10x
AATGGTACTGGAAGAATTCACG
>all_combined-miR-263_137_10x
AACGGCACTGGAAGAATTCACGG
>all_combined-miR-263_138_10x
AATGGCACTGGAAGAATTCACGTGA
>all_combined-miR-263_139_10x
AATGGCACTGGAAGTATTCACGGG
>all_combined-miR-263_140_10x
AATGGCACTGGAAGAATTAAC
>all_combined-miR-263_141_10x
AATGGCACTGGAGGAATTCACGG
>all_combined-miR-263_142_10x
AATGGCACTGGAAGCATTCACGGGA
>all_combined-miR-263_143_10x
CAATGGCACTGGAAGAATTCACG
>all_combined-miR-263_144_10x
AATGGCACTGGAAGAAGTCAC
>all_combined-miR-263_145_9x
AATGGCACTGAAAGAATTCACGG
>all_combined-miR-263_146_9x
AATGGCACTGGAATAATTCAC
>all_combined-miR-263_147_9x
AATGGCACTGGAAGAATTCCCGGGA
>all_combined-miR-263_148_9x
AATGGCACTGGAGGAATTCACGGG
>all_combined-miR-263_149_9x
AATGGCACTGGAAGAATTCACGGTT
>all_combined-miR-263_150_9x
AATGGCACTGGAAAAATTCACGGG
>all_combined-miR-263_151_9x
AATGGCACTGGAAGAATTCAAGGGA
>all_combined-miR-263_152_9x
AATGGCACTGGAAAAATTCACGG
>all_combined-miR-263_153_9x
AAGGGCACTGGAAGAATTCAC
>all_combined-miR-263_154_8x
AATGGCACTGGAAGACTTCACGGGA
>all_combined-miR-263_155_8x
ATGGCACTGGAAGAATTCACA
>all_combined-miR-263_156_8x
ATGGCACTGGAAGAATTCACGGGAA
>all_combined-miR-263_157_8x
ACTGGCACTGGAAGAATTCACGGG
>all_combined-miR-263_158_8x
AATAGCACTGGAAGAATTCACGGG
>all_combined-miR-263_159_8x
AATAGCACTGGAAGAATTCACGG
>all_combined-miR-263_160_8x
AATGGCACTGGACGAATTCACGGGA
>all_combined-miR-263_161_8x
GATGGCACTGGAAGAATTCACGGGA
>all_combined-miR-263_162_8x
AATGGCACTGGAAGAATTCAAA
>all_combined-miR-263_163_8x
AATGGCACCGGAAGAATTCACGGGA
>all_combined-miR-263_164_8x
AATCGCACTGGAAGAATTCACGGGA
>all_combined-miR-263_165_8x
AATGGCACTGGAAGAATTCGCGGG
>all_combined-miR-263_166_8x
AATGGCACTGGAAGAATTGACGGG
>all_combined-miR-263_167_8x
ATGGCACTGGAAGAATTCAC
>all_combined-miR-263_168_8x
AATGGCCCTGGAAGAATTCACGGG
>all_combined-miR-263_169_8x
AATGGAACTGGAAGAATTCACGGGA
>all_combined-miR-263_170_7x
TATGGCACTGGAAGAATTCACGGGT
>all_combined-miR-263_171_7x
AATGGCACTGGAAGAATTCGCGG
>all_combined-miR-263_172_7x
AATGGCCCTGGAAGAATTCACGG
>all_combined-miR-263_173_7x
AATGGCACTGGAAGAACTCACGGGA
>all_combined-miR-263_174_7x
AATGGCACTGGAAGAATTCAT
>all_combined-miR-263_175_7x
CATGGCACTGGAAGAATTCACGG
>all_combined-miR-263_176_7x
TGGCACTGGAAGAATTCACGGA
>all_combined-miR-263_177_7x
AAGGGCACTGGAAGAATTCA
>all_combined-miR-263_178_7x
AATGGCATTGGAAGAATTCAC
>all_combined-miR-263_179_7x
AATGGCACGGGAAGAATTCACGG
>all_combined-miR-263_180_6x
AATGGCACTGGAAGCATTCACGCG
>all_combined-miR-263_181_6x
AATGGCACTGGAACAATTCACGGGA
>all_combined-miR-263_182_6x
AATTGCACTGGAAGAATTCACGGGA
>all_combined-miR-263_183_6x
GGGAATGGCACTGGAAGAAT
>all_combined-miR-263_184_6x
AATGACACTGGAAGAATTCACGG
>all_combined-miR-263_185_6x
AATGGCACTGGAAGAATTCACCGGT
>all_combined-miR-263_186_6x
CAATGGCACTGGAAGAATTCA
>all_combined-miR-263_187_6x
AATGGCACTGGAAGAATTCACGGAC
>all_combined-miR-263_188_6x
AATGGCACTGGAAGAATTCCC
>all_combined-miR-263_189_6x
AATGGCACTCGAAGAATTCACGGGA
>all_combined-miR-263_190_6x
AATGGCACTGGAAGAACTCAC
>all_combined-miR-263_191_6x
AATGGGACTGGAAGAATTCACGGG
>all_combined-miR-263_192_6x
AATGGCACTGAAAGAATTCACGGG
>all_combined-miR-263_193_6x
AATGGCACTGGAAGAATTTACGGGA
>all_combined-miR-263_194_6x
AATGGCACTTGAAGAATTCACGGGT
>all_combined-miR-263_195_6x
AATGGCACTGGAAGACTTCAC
>all_combined-miR-263_196_6x
AATGGCACTGGAAGAATTCACGGTA
>all_combined-miR-263_197_6x
AATGGCACTGGAAGAATTCAGGG
>all_combined-miR-263_198_5x
AATGGTACTGGAAGAATTCACGGGT
>all_combined-miR-263_199_5x
AATGGCACTGGAAGAATTCCCGGGT
>all_combined-miR-263_200_5x
AATGGCAATGGAAGAATTCACGGGA
>all_combined-miR-263_201_5x
TGGCACTGGAAGAATTCACGGGAA
>all_combined-miR-263_202_5x
AATGGCATTGGAAGAATT
>all_combined-miR-263_203_5x
AATGGCACTGGAAGAATGCACGGGA
>all_combined-miR-263_204_5x
CTTGGCACTGGGAGAATA
>all_combined-miR-263_205_5x
AATGGCACTGGAAGAAATCACGGG
>all_combined-miR-263_206_5x
AATGGCACTGGAAGAGTTCACGGG
>all_combined-miR-263_207_5x
AATCGCACTGGAAGAATTCACGG
>all_combined-miR-263_208_5x
AATGGAAATGGAAGAATTCAC
>all_combined-miR-263_209_5x
CTTGGTACTGGGAGAATTCAC
>all_combined-miR-263_210_5x
ACTGGCACTGGAAGAATTCACGG
>all_combined-miR-263_211_5x
AATGGCACTGGAAGAATCCACGGC
>all_combined-miR-263_212_5x
AATGGCACTGGAAGAATTCATGGGT
>all_combined-miR-263_213_5x
CTTGGCACTGGGAGAATTCACAAT
>all_combined-miR-263_214_5x
AATGTCACTGGAAGAATT
>all_combined-miR-263_215_5x
AATGGCACTGGAAGAATTCTCGGGA
>all_combined-miR-263_216_4x
AAATGGCACTGGAAGAATTCACGGG
>all_combined-miR-263_217_4x
AATTGCACTGGAAGAATTCAC
>all_combined-miR-263_218_4x
AATGGCACTGGAAGCATTCACGGGT
>all_combined-miR-263_219_4x
CTTGGCACTGGGAGAATTCACAC
>all_combined-miR-263_220_4x
CTTGGTACTGGGAGAATTCACAG
>all_combined-miR-263_221_4x
AATGGCACTGGAAGAATTCTCGG
>all_combined-miR-263_222_4x
AGTGGCACTGGAAGAATTCACGG
>all_combined-miR-263_223_4x
AATGGAAATGGAAGAATTCACGG
>all_combined-miR-263_224_4x
AATGGCACTGGAAGAATTCACC
>all_combined-miR-263_225_4x
TTGGCACTGGGAGAATTCAC
>all_combined-miR-263_226_4x
AATGGCACTGGAAGAATGCACGG
>all_combined-miR-263_227_4x
AATGGCACTGGAAGAATTCACGCA
>all_combined-miR-263_228_4x
AATGACACTGGAAGAATTCACGGGA
>all_combined-miR-263_229_4x
GATGGCACTGGAAGAATTCACGGGT
>all_combined-miR-263_230_4x
AATGGCACTGGAAGAATTGACGG
>all_combined-miR-263_231_4x
AATGGCACTGGAAGATTTCACGGG
>all_combined-miR-263_232_4x
AATGGCGCTGGAAGAATTCACGGGA
>all_combined-miR-263_233_4x
AATGGCACTGGAAGAATCCACGGGT
>all_combined-miR-263_234_4x
AGTGGCACTGGAAGAATTCACGGG
>all_combined-miR-263_235_4x
AATGGTACTGGAAGAATTCACGGA
>all_combined-miR-263_236_4x
AATGGCACTGGAAGAATCCACGGA
>all_combined-miR-263_237_4x
AATGGCACTGGAAGAATTCGCGGGA
>all_combined-miR-263_238_4x
AATGGAACTGGAAGAATTAACGGG
>all_combined-miR-263_239_4x
CAATGGCACTGGAAGAAT
>all_combined-miR-263_240_4x
AATGGCACTGGAAGCATTCAC
>all_combined-miR-263_241_4x
AATGGCACTGGAAGAATTCAAGGGT
>all_combined-miR-263_242_4x
AATGGCACTGGAAGAATTAC
>all_combined-miR-263_243_4x
AATGGCACTGGAAGCATTCACCGG
>all_combined-miR-263_244_4x
AATGCACTGGAAGAATTCACGG
>all_combined-miR-263_245_4x
AATGGAACTGGAAGAATTCAC
>all_combined-miR-263_246_3x
AATGGCACTGGAAGAATTCCCGGA
>all_combined-miR-263_247_3x
AAAGGCACTGGAAGAATTCACGG
>all_combined-miR-263_248_3x
AAGGGCACTGGAAGAATTCACGGGT
>all_combined-miR-263_249_3x
AATGGCACTGGAAGAATTCACAGGA
>all_combined-miR-263_250_3x
AATGGCACCGGAAGAATTCACG
>all_combined-miR-263_251_3x
AATGCCACTGGAAGAATTCACGGGT
>all_combined-miR-263_252_3x
AATGGCACTGGAAGCCTTCACGG
>all_combined-miR-263_253_3x
AATGGCACTGGAAGAATTCT
>all_combined-miR-263_254_3x
AATGGCACTGGAAGAATTT
>all_combined-miR-263_255_3x
CTTGGCACTGGGAGAATTCACAGAA
>all_combined-miR-263_256_3x
AATGGCACTGGAAGAATACACGGGA
>all_combined-miR-263_257_3x
AATGGCACTGGAAGAATGCAC
>all_combined-miR-263_258_3x
AATGGCACTGGAAGAATTCAGGGG
>all_combined-miR-263_259_3x
AATGGCACTGGAACAATTCACG
>all_combined-miR-263_260_3x
AATGGCACTGGAAGAATTCACTGGT
>all_combined-miR-263_261_3x
CATGGCACTGGAAGAATTCACGGGA
>all_combined-miR-263_262_3x
AATGGCAATGGAAGAATTCATGGG
>all_combined-miR-263_263_3x
AATGGCCCTGGAAGAATTCACGGGA
>all_combined-miR-263_264_3x
AATGGCACTGGAAGAATTCTCG
>all_combined-miR-263_265_3x
AATGGCACAGGAAGAATTCACGG
>all_combined-miR-263_266_3x
AATGGCACTGGAAGAATCCACGCG
>all_combined-miR-263_267_3x
AATGGCACTGGAAGAAATCACGG
>all_combined-miR-263_268_3x
AATGGCACTGGAAGCATTCACG
>all_combined-miR-263_269_3x
AAGGGCACTGGAAGAATTCACG
>all_combined-miR-263_270_3x
AATGGCACTGGAAGCATTCACGGC
>all_combined-miR-263_271_3x
AATGGCAATGGAAGAATTCACGGGT
>all_combined-miR-263_272_3x
CACTGGAAGAATTCACGGG
>all_combined-miR-263_273_3x
AATGGCACTGGAAGTATTCACGG
>all_combined-miR-263_274_3x
AATGGCACTGGAAGAATTCACTCG
>all_combined-miR-263_275_3x
AATGGCACTGGAAGACTTCACGGGT
>all_combined-miR-263_276_3x
AACGGCACTGGAAGAATTCAC
>all_combined-miR-263_277_3x
AATGGCACTGGAAGAAATCACGGGA
>all_combined-miR-263_278_3x
AATGGAACTGGAAGAATTCATGG
>all_combined-miR-263_279_3x
AATGGAACTGGAAGAATTCACGGGT
>all_combined-miR-263_280_3x
ATTGGCACTGGAAGAATTCACGG
>all_combined-miR-263_281_3x
AATGCCACTGGAAGAATTCACGGGA
>all_combined-miR-263_282_3x
AATGGCACTGGAAGAACTCACCGG
>all_combined-miR-263_283_3x
ACTGGCACTGGAAGAATTCACGGGA
>all_combined-miR-263_284_3x
CTTGGCACTGGGAGAATTCT
>all_combined-miR-263_285_3x
AATGGCACTGGACGAATTCACGGGT
>all_combined-miR-263_286_3x
AATGGCACGGGAAGAATTCAC
>all_combined-miR-263_287_3x
CTTGGCACTGGGAGAATTCACACT
>all_combined-miR-263_288_2x
AATGGCACTGGAAGAATTCACGCGT
>all_combined-miR-263_289_2x
AATGGCACTGGAAGATTTCACGGGA
>all_combined-miR-263_290_2x
AATGGCACTGGAAGAATTCGCGGGT
>all_combined-miR-263_291_2x
CTTGGCACTGGGAGAATTCAGAC
>all_combined-miR-263_292_2x
AAGGGCACTGGAAGAAGTCACGGG
>all_combined-miR-263_293_2x
CGTGGCACTGGGAGAATTCACA
>all_combined-miR-263_294_2x
GGCACTGGAAGAATTCACGGAAT
>all_combined-miR-263_295_2x
AATGGCAGTGGAAGAATTCACGGG
>all_combined-miR-263_296_2x
AAGGGCACTGGAAGAATTC
>all_combined-miR-263_297_2x
AAGGGAACTGGAAGAATTCACGGG
>all_combined-miR-263_298_2x
AATGGCACTGGAAGATTTCACGG
>all_combined-miR-263_299_2x
AATGGCACTGGAAGAAGTCACCG
>all_combined-miR-263_300_2x
AGTGGCACTGGAAGAATTCACGGGA
>all_combined-miR-263_301_2x
AATGGCACCGGAAGAATTCACGGA
>all_combined-miR-263_302_2x
AAGGGCACTGGAAGAATTCACGGGC
>all_combined-miR-263_303_2x
TATGGCACTGGAAGAATTCACGGA
>all_combined-miR-263_304_2x
AATGGCACTGGAAGCATTCATGGG
>all_combined-miR-263_305_2x
AATGGCACTGGAAGAATTCACGAGA
>all_combined-miR-263_306_2x
AATGGCACTGGAAGAATCCACCGG
>all_combined-miR-263_307_2x
AATGGAACTGGAAGAATTCAAGG
>all_combined-miR-263_308_2x
AACGGCACTGGAAGAATTCACGGGA
>all_combined-miR-263_309_2x
AATGGCACTGGAAGAATTAACG
>all_combined-miR-263_310_2x
AATGGCACTGGAAGGATTCAC
>all_combined-miR-263_311_2x
CTTGGCACTGGGAGAATTAAC
>all_combined-miR-263_312_2x
TATGGCACTGGAAGAATTCACG
>all_combined-miR-263_313_2x
AATGGCACTGGAGGAATTCACGGGA
>all_combined-miR-263_314_2x
AATGACACTGGAAGAATTCACCGG
>all_combined-miR-263_315_2x
AATGGCACTGGAAGAATTCAG
>all_combined-miR-263_316_2x
CGTGGCACTGGGAGAATTCAC
>all_combined-miR-263_317_2x
AATGGCACTGGAACAATTCACGGA
>all_combined-miR-263_318_2x
GATGGCACTGGAAGAATTCACG
>all_combined-miR-263_319_2x
AATGGCACTGCAAGAATTCACGGGA
>all_combined-miR-263_320_2x
AATGGCACTGGAAGAAGTCACGGGT
>all_combined-miR-263_321_2x
AATGGCACTGGAAGCATTCACAGG
>all_combined-miR-263_322_2x
AATGGCACTGGAAGAATTCACGCC
>all_combined-miR-263_323_2x
AATGGCAATGGAAGAATTAACGGG
>all_combined-miR-263_324_2x
AATGGCACTGGAAAAATTC
>all_combined-miR-263_325_2x
AATGGCACGGGAAGAATTCACGGGA
>all_combined-miR-263_326_2x
AATGGCACTGGAAGCATTCACGGCA
>all_combined-miR-263_327_2x
AATGGCGCTGGAAGAATTCACGGG
>all_combined-miR-263_328_2x
AAAGGCACTGGAAGAATTCACGGG
>all_combined-miR-263_329_2x
AATGGCACTGGAAGAATTCACCGA
>all_combined-miR-263_330_2x
AATGGCACTGGAAGGATTCACGG
>all_combined-miR-263_331_2x
AATGGCACTTGAAGAATTCAC
>all_combined-miR-263_332_2x
AATAGCACTGGAAGAATTCACGGGA
>all_combined-miR-263_333_2x
AATGGCACTGGAAGAATTCCCCGG
>all_combined-miR-263_334_2x
AATGGCGCTGGAAGAATTCACGG
>all_combined-miR-263_335_2x
AAGGGCACTGGAAGAATT
>all_combined-miR-263_336_2x
AAGGGCACTGGAAGAATTCACGGA
>all_combined-miR-263_337_2x
AATGGCACTGGAAGAATCCACGGAA
>all_combined-miR-263_338_2x
AATGGCACTGGAAGAATTAA
>all_combined-miR-263_339_2x
AATGGCGCTGGAAGAATTCAC
>all_combined-miR-263_340_2x
AATGGCACAGGAAGAATTCAC
>all_combined-miR-263_341_2x
AATGGCACTGGAAGAGTTCACGG
>all_combined-miR-263_342_2x
AATGACACTGGAAGAATTCACGGGT
>all_combined-miR-263_343_2x
AATGGCACTGGAACAATTCACGGC
>all_combined-miR-263_344_2x
AATGGCACTGGAAGAATTCAAAA
>all_combined-miR-263_345_2x
AATGGCACTGGAAGAATTCCAGGG
>all_combined-miR-263_346_2x
AATGACACTGGAAGAATTCAC
>all_combined-miR-263_347_2x
CTTGGCACTGGGAGAATTCATA
>all_combined-miR-263_348_2x
AATGGAACTGGAAGAATTCACG
>all_combined-miR-263_349_2x
CTGGGCACTGGGAGAATTCACA
>all_combined-miR-263_350_2x
CTTGGCACTGGGAGCATTCAC
>all_combined-miR-263_351_2x
CTTGGCACTGGGAGACTTCAC
>all_combined-miR-263_352_2x
AATGGCACTGGAAGAATTCACCGC
>all_combined-miR-263_353_2x
AATGGCACAGGAAGAATTCACGGG
>all_combined-miR-263_354_2x
AATGGCACTGGAAGAATTCGC
>all_combined-miR-263_355_2x
AATGGCACTGGAAGTATTCACGGGA
>all_combined-miR-263_356_2x
CTTGGCACTGGGAGAATTCACAAAA
>all_combined-miR-263_357_2x
AATGCCACTGGAAGAATCCACGGG
>all_combined-miR-263_358_2x
AAGGGCACTGGAAGAATCCACGGG
>all_combined-miR-263_359_2x
AATGGCACTGGAACAATTCACGGGT
>all_combined-miR-263_360_2x
AATGGCACCGGAAGAATTCA
>all_combined-miR-263_361_2x
AACGGCACTGGAAGAATTCACGGGT
>all_combined-miR-263_362_2x
AATGGAAATGGAAGAATTCATGG
>all_combined-miR-263_363_2x
AATGGCCCTGGAAGAATTCACGGGT
>all_combined-miR-263_364_2x
AATGGCACTGGAAGAATTCACAGGT
>all_combined-miR-263_365_2x
AATGGCACTGGAAGAATTAACGGGT
>all_combined-miR-263_366_2x
AATGGCACTGGAAGAATTCCCGA
>all_combined-miR-263_367_2x
AAGGGCAATGGAAGAATTCACGG
>all_combined-miR-263_368_2x
ATTGGCACTGGAAGAATTCACGGG
>all_combined-miR-263_369_2x
CGTGGCACTGGGAGAATTCA
>all_combined-miR-263_370_2x
AATGGCACCGGAAGAATTCAC
>all_combined-miR-263_371_2x
GATGGCACTGGAAGAATTCAC
>all_combined-miR-263_372_2x
TGGCACTGGAAGAATTCACGGG
>all_combined-miR-263_373_2x
AATGGCACTGGAAGAATTCACCCG
>all_combined-miR-263_374_2x
AATGGCACTGGAAGAATTAAAGGG
>all_combined-miR-263_375_2x
AATGGCACTGGAAGCATCCACGGG
>all_combined-miR-263_376_1x
AATGGCTCTGGAAGAATTCACGGGA
>all_combined-miR-263_377_1x
AAGGGAAATGGAAGAATTCAC
>all_combined-miR-263_378_1x
AATGGCACTGGAAGAATTCAAGTG
>all_combined-miR-263_379_1x
AATGGCACTGGAAGCATTAACGG
>all_combined-miR-263_380_1x
ATGGCACTGGAACAATTCACGGG
>all_combined-miR-263_381_1x
AATGGCACTGGAACAATTCA
>all_combined-miR-263_382_1x
AATGGCACTGGAGGAATTCACGGGC
>all_combined-miR-263_383_1x
AATGGTACTGGAAGAATTGACGGG
>all_combined-miR-263_384_1x
AAAGGCACTGGAAGAATTCACCGG
>all_combined-miR-263_385_1x
AATGGCTCTGGAAGAATTCACGGG
>all_combined-miR-263_386_1x
AATGGCACTGGAAGCATTCACTGG
>all_combined-miR-263_387_1x
CTTGGCACTGGGCGAATTCAGAC
>all_combined-miR-263_388_1x
AATGGCACTGGAAGAAAA
>all_combined-miR-263_389_1x
AATGGCACTGAAAGAAATCACGG
>all_combined-miR-263_390_1x
CTTGGCACTGCGAGAATTCACA
>all_combined-miR-263_391_1x
GATGGCACTTGAAGAATTCACGGG
>all_combined-miR-263_392_1x
CATGGCACTGGAAGCATTCACGGG
>all_combined-miR-263_393_1x
TGGCACTGGAAGAATTCACGGAA
>all_combined-miR-263_394_1x
CTTGGCACTGGGAGAATTCACATT
>all_combined-miR-263_395_1x
AATGGCACTGGACGAAGTCACGGG
>all_combined-miR-263_396_1x
AATGGCACGGGAAGCATTCACGGG
>all_combined-miR-263_397_1x
AATGGCACTGGAAGAAATCAC
>all_combined-miR-263_398_1x
AATGGAAATGTAAGAATTCACGGG
>all_combined-miR-263_399_1x
ATTGGCACTGGGAGAATTCA
>all_combined-miR-263_400_1x
AATGGCACTGGACGCATTCACGGG
>all_combined-miR-263_401_1x
AATGGCACTGGAAGAATTCACCGGC
>all_combined-miR-263_402_1x
AATGACACTGGAAGAATTCACG
>all_combined-miR-263_403_1x
AAGGGCACTGGAAGAATTCACA
>all_combined-miR-263_404_1x
AATGGCACTGGAAGAATTCACCGAA
>all_combined-miR-263_405_1x
AATGGCGCTGGAAGAATTCACGGA
>all_combined-miR-263_406_1x
AAGGGCACGGGAAGAATTCACGGG
>all_combined-miR-263_407_1x
AATGGCACTGGAAGAATTCACGAGT
>all_combined-miR-263_408_1x
AATGGCGCTGGAAGAATTCA
>all_combined-miR-263_409_1x
AATGGCACCGGAAGAATTCACGGGT
>all_combined-miR-263_410_1x
AATTGCACTGGAAGAATTCACTG
>all_combined-miR-263_411_1x
AATGGCACTGGAAGAATCCACGGCC
>all_combined-miR-263_412_1x
AATGGCACTGGAAGAACTCACG
>all_combined-miR-263_413_1x
AATGGCACTGGAAGAGTTCAC
>all_combined-miR-263_414_1x
CTTGGCACTGGGAGAATCCTC
>all_combined-miR-263_415_1x
AATGGCACTGGAAGAATGCCCGGG
>all_combined-miR-263_416_1x
AATGGCACTGGACGCATTCACGG
>all_combined-miR-263_417_1x
AAGGCACTGGAAGAATTCACGG
>all_combined-miR-263_418_1x
ACGGCACTGGAAGAATTCACCGT
>all_combined-miR-263_419_1x
AATGGAACTGGAAGAATTTACGGG
>all_combined-miR-263_420_1x
AATGGCACTGGAAGAATTCACGAT
>all_combined-miR-263_421_1x
AATGGTACTGGAAGAATTCACGGAA
>all_combined-miR-263_422_1x
CGTGGCAATGGGAGAATTCACA
>all_combined-miR-263_423_1x
AATGGCACCGGAAGAATTCACGCG
>all_combined-miR-263_424_1x
GATGGGACTGGAAGAATTCACGG
>all_combined-miR-263_425_1x
AATGGCACTGAAAAAATTCACGG
>all_combined-miR-263_426_1x
AATGGCACTGGAAGAAGTCACGC
>all_combined-miR-263_427_1x
AATGGCACTGGAAAAATTCAAGGG
>all_combined-miR-263_428_1x
AACGGCACTGGAAGAAAACACGG
>all_combined-miR-263_429_1x
AAGCGCACTGGAAGAATTCACGG
>all_combined-miR-263_430_1x
AATGGCACTGGAAGAATTTAGGGG
>all_combined-miR-263_431_1x
AATGGCACAGGAAGAACTCA
>all_combined-miR-263_432_1x
AACGGCACTCGAAGAATTCACGGG
>all_combined-miR-263_433_1x
CTTGGCACTGGGAGACTTCACA
>all_combined-miR-263_434_1x
AATGACACTGGAAGCATTCACGGG
>all_combined-miR-263_435_1x
AAGGGCACTGGAAGAATTCACGA
>all_combined-miR-263_436_1x
AATGGCACTGGAAGAATTAACGGAA
>all_combined-miR-263_437_1x
AATGGCACTGGAATGATTCACGG
>all_combined-miR-263_438_1x
AATGGCAGTGGAAGAATTCACGG
>all_combined-miR-263_439_1x
CATGGCACTGGAAGAATTCACGGA
>all_combined-miR-263_440_1x
CTTGGCACTGTGAGAATTCACAG
>all_combined-miR-263_441_1x
AATGGCACTGGAAGAATACACGGAA
>all_combined-miR-263_442_1x
AATGGCACTGGACGACTT
>all_combined-miR-263_443_1x
AATGGCAATGGAAGAATTCACGGGC
>all_combined-miR-263_444_1x
AATGGCACTGGAAGTATTCACCGG
>all_combined-miR-263_445_1x
AATGGCACTGGAATAATTCACGA
>all_combined-miR-263_446_1x
AATTGCACTGGAAGCATTCACGGG
>all_combined-miR-263_447_1x
AATGGCCCTGGAAAAATTCAC
>all_combined-miR-263_448_1x
AATGGCACGGGAAGAAGTCAC
>all_combined-miR-263_449_1x
AATGGCACCGGAAGAATTCACCG
>all_combined-miR-263_450_1x
AATTGCACTGTAAGAATTCACGGG
>all_combined-miR-263_451_1x
CTTGGCACTGGGAGCATTCCC
>all_combined-miR-263_452_1x
AATGGCACTGGACGAATTCACGCG
>all_combined-miR-263_453_1x
CTTGGCACTGGGAGAATGCAC
>all_combined-miR-263_454_1x
AATGTCACTGGAAGAATTCACGGGT
>all_combined-miR-263_455_1x
AATGGCACTGGACGAATTCACGGCC
>all_combined-miR-263_456_1x
CATGGCACTGGAAGAATTCCCG
>all_combined-miR-263_457_1x
AATGGCACTGGAAGACTTCACCGG
>all_combined-miR-263_458_1x
AATGGCACTGGAAGCATTCACGC
>all_combined-miR-263_459_1x
AATGGCACTGAAAGAATTCAC
>all_combined-miR-263_460_1x
AATGGCACTGGAAGCATTCACCG
>all_combined-miR-263_461_1x
AATGGCACTGGAAGAATTTACGGGT
>all_combined-miR-263_462_1x
AACGGCACTGGAAGAATTCACGGC
>all_combined-miR-263_463_1x
AATGACACTGGAAGAATTCACGGC
>all_combined-miR-263_464_1x
AATGACACTGGAAGAATTCAAGGG
>all_combined-miR-263_465_1x
AATGCCACTGGAAGCATTCACGGG
>all_combined-miR-263_466_1x
CGTGGCACTCGGAGAATTCAC
>all_combined-miR-263_467_1x
AATGGCACAGGAAGAATTTACGGG
>all_combined-miR-263_468_1x
AATGGCACTGGAACAATTCACGCG
>all_combined-miR-263_469_1x
CTTGGCACTGGGAGAATCCAC
>all_combined-miR-263_470_1x
AGTGGCACTGGAAGAATCCACGG
>all_combined-miR-263_471_1x
GGCACTGAAAGAATTCACGGAAT
>all_combined-miR-263_472_1x
CATGGCACTGGACGCATTCAC
>all_combined-miR-263_473_1x
AATGGCACTTGAAGAATTCACGGA
>all_combined-miR-263_474_1x
AGTGGCACTGGAATAATTCACGGG
>all_combined-miR-263_475_1x
AATGGCACTGGAAGAATA
>all_combined-miR-263_476_1x
CATGGCACTGGGAGAATTCAC
>all_combined-miR-263_477_1x
AATGGCACTGGAAGAATGCACCGG
>all_combined-miR-263_478_1x
AATGGAAATGAAAGAATTCACGGG
>all_combined-miR-263_479_1x
AATGGCACTCGAAGAATTCACCGG
>all_combined-miR-263_480_1x
GGGAATGGCACTGGAAGAATTAAC
>all_combined-miR-263_481_1x
AATGGAAGTGGAAGAATTCACGG
>all_combined-miR-263_482_1x
AAGGGAACTGGAAGAATCCACGG
>all_combined-miR-263_483_1x
AATGGCACTGGAAGAATCCGCGGA
>all_combined-miR-263_484_1x
GATGGCACTGGAAGGATTCACGGG
>all_combined-miR-263_485_1x
AATGGCACTGGAAGAATACACGGGT
>all_combined-miR-263_486_1x
AAGGGAACTGGAAGAATTCA
>all_combined-miR-263_487_1x
AATGGCACTGGAATAATTCCGGG
>all_combined-miR-263_488_1x
AATGGCACTGGAAGAATTCAACG
>all_combined-miR-263_489_1x
AATGCCAATGGAAGAATTCACGGG
>all_combined-miR-263_490_1x
AATGGCACTGGAAAAATTCACGGGT
>all_combined-miR-263_491_1x
AATGGCACTGGAATAATTCACGGAA
>all_combined-miR-263_492_1x
AATGGCACTGGAACAATTCACAG
>all_combined-miR-263_493_1x
CCTGGCACTGGGAGAATGCACA
>all_combined-miR-263_494_1x
CTTGGCACTGGGAGGATTCACAG
>all_combined-miR-263_495_1x
AATGGCACTGGAAGAATTAATGGG
>all_combined-miR-263_496_1x
CCTGGCACTGGGAGACTTCACCG
>all_combined-miR-263_497_1x
AATCGCACTGGAAGAATTCACGGGT
>all_combined-miR-263_498_1x
AATGGCACTGGAATAATTCACGGGT
>all_combined-miR-263_499_1x
CTTGGCACGGGGAGAATTCACA
>all_combined-miR-263_500_1x
AATGGCACTTGAAGAATTCA
>all_combined-miR-263_501_1x
AAGGGCACTGGAAGAATTCACGCG
>all_combined-miR-263_502_1x
AATGGCACTGGAAGAATTCCAGG
>all_combined-miR-263_503_1x
AATGGCACTGGAAGAATTCACTGA
>all_combined-miR-263_504_1x
AAAGGCACTGGAAGAATTCATGGG
>all_combined-miR-263_505_1x
AATGGCACTGGAAGAATTCCCGGGC
>all_combined-miR-263_506_1x
CTTGGCACTGGGAGAATTCAAA
>all_combined-miR-263_507_1x
AATGGCACTGGAAGAATTAACGGC
>all_combined-miR-263_508_1x
AATTGCACTGTAAGAATTCCCGGG
>all_combined-miR-263_509_1x
AAAGGCACTGGAAGAATTCACGGA
>all_combined-miR-263_510_1x
AATGGCACTGGAAGAATACACCGG
>all_combined-miR-263_511_1x
AATGGCACTGGAAGAATCCACGGGC
>all_combined-miR-263_512_1x
AATGGCACCGGAAGAATACA
>all_combined-miR-263_513_1x
AATGGCACTGGAAGAATTCATC
>all_combined-miR-263_514_1x
AATGGCACTGGAAGACTCCACGGG
>all_combined-miR-263_515_1x
AAGGGCACTGGAAGAATCCACGG
>all_combined-miR-263_516_1x
AATGGCACTTGAAGAATTCTCGGC
>all_combined-miR-263_517_1x
AATGGCACTGGAGGAATTCAC
>all_combined-miR-263_518_1x
AATGGCACTGGAAGAATTCATGGGG
>all_combined-miR-263_519_1x
AATGGCACTGGAATAATTCACGGA
>all_combined-miR-263_520_1x
AATGGCACCGGAAGAATTCACGGC
>all_combined-miR-263_521_1x
CATGGCACTGGAAGAATTCAC
>all_combined-miR-263_522_1x
CTTGGCACCGGGAGAATTCACAG
>all_combined-miR-263_523_1x
AATGGCACTGGAAAAATTCACTG
>all_combined-miR-263_524_1x
AATGGCACTGCAAGAATTCCCGGG
>all_combined-miR-263_525_1x
AACAGCACTGGAAGAATTCACGG
>all_combined-miR-263_526_1x
AATGGCACTCGAAGAATTACCGG
>all_combined-miR-263_527_1x
AATGGCACTGGAAGGATTCATGGG
>all_combined-miR-263_528_1x
CTTGGCACTGGGAGAATTCACAAAT
>all_combined-miR-263_529_1x
AATGGCACTGGAAAAATTCACGGGA
>all_combined-miR-263_530_1x
AATGGCACTGGAAGAATTCACGAC
>all_combined-miR-263_531_1x
ATTGGCACTGGAAGAATTCACGGGA
>all_combined-miR-263_532_1x
ATGGCACTGGAAGAATTAACGGG
>all_combined-miR-263_533_1x
CTTGGCACCGGGAGAATTCACA
>all_combined-miR-263_534_1x
AATGGCACTGGAAGAAAGCAC
>all_combined-miR-263_535_1x
AATGGCACTGGAAGAATCCACCG
>all_combined-miR-263_536_1x
AATGGCAGTGGAAGAATTTACGG
>all_combined-miR-263_537_1x
AATGGCACTGGAAGAAGTCACG
>all_combined-miR-263_538_1x
CTCGGCACTGGGAGAATT
>all_combined-miR-263_539_1x
AGTGGCACTGGAAGAATTCAC
>all_combined-miR-263_540_1x
AATGGTACTGGAAGAATTCACGGGC
>all_combined-miR-263_541_1x
AATGCCACTGGAACAATTCACGGG
>all_combined-miR-263_542_1x
AATCGCACTGGAAGAATTCAC
>all_combined-miR-263_543_1x
CTTGGCACTGGGATAATTCA
>all_combined-miR-263_544_1x
CTTGACACTGGGAGAATTCAC
>all_combined-miR-263_545_1x
AATGGCACTGGAAGCATTCCCGGG
>all_combined-miR-263_546_1x
CATGGCACTGGAAGAATTCACGGGT
>all_combined-miR-263_547_1x
AATGACACTGGAAGACTTCACGGG
>all_combined-miR-263_548_1x
CTTGGCACTGGGAGAACTCACA
>all_combined-miR-263_549_1x
AATGGCAATGGAAGAATTCACCGG
>all_combined-miR-263_550_1x
AACGGCACTCGAAGAATTCAC
>all_combined-miR-263_551_1x
AATGGCACTCGAAGAATTA
>all_combined-miR-263_552_1x
AATGGCACTGGAACAATTCACGAG
>all_combined-miR-263_553_1x
AATGGCACTGGAAGATTTCATG
>all_combined-miR-263_554_1x
AATGGCACTGGAAGAAGTCA
>all_combined-miR-263_555_1x
CTTGGCACTGGGAGAATTCG
>all_combined-miR-263_556_1x
AAGGGAAATGGAAGAATTCACGG
>all_combined-miR-263_557_1x
AATGGTACTGGAAGAATTCACGC
>all_combined-miR-263_558_1x
AATGGCACCGGAAGCATTCACGG
>all_combined-miR-263_559_1x
AACGGCACTGGAAGAATTCACGAG
>all_combined-miR-263_560_1x
AATGGCAATGGAAGAATT
>all_combined-miR-263_561_1x
AATGGCACTGGAAGAAGTCACGGC
>all_combined-miR-263_562_1x
AATTGAACTGGAAGAATTCAC
>all_combined-miR-263_563_1x
AATGGCACGGGAAGAATTCACGGGT
>all_combined-miR-263_564_1x
AATGGCACTCGAAGAATTCACTG
>all_combined-miR-263_565_1x
AATGGCGCTGGAAGAATTCACGGGT
>all_combined-miR-263_566_1x
AATGGCACTGGAAGAATACACGGGC
>all_combined-miR-263_567_1x
AATGGCACTGGAAGCATTCACGGGC
>all_combined-miR-263_568_1x
AATGGCACTGGAAGAATCCA
>all_combined-miR-263_569_1x
AATGGCACTGAAAGAATTCACGGGA
>all_combined-miR-263_570_1x
GATGGCACTGGAAGAATTCAAGGG
>all_combined-miR-263_571_1x
AATGGCACTTGAAGAATT
>all_combined-miR-263_572_1x
AATGGAACTGGAAGAATTCACGGC
>all_combined-miR-263_573_1x
AAAGGCACTGGAAGAATTCAC
>all_combined-miR-263_574_1x
CTTGGCACTGGGAGAATTCCCAT
>all_combined-miR-263_575_1x
AATGGCACTGGAAAAATTCAC
>all_combined-miR-263_576_1x
AATGGCACTGGAAGGATTGACGG
>all_combined-miR-263_577_1x
AATGGCACGGGAACAATTCACGGG
>all_combined-miR-263_578_1x
AATGGCACGGGAAGAAGTCACGGG
>all_combined-miR-263_579_1x
AATTGCACTGGAAGAATTCACG
>all_combined-miR-263_580_1x
AACGGCACTGGACGAATTCACGG
>all_combined-miR-263_581_1x
AATGGAACTGGAACAATTCACGG
>all_combined-miR-263_582_1x
AATGTCACTGGAAGCATTCACGGG
>all_combined-miR-263_583_1x
AATGGCACTGGAAGTATTCAAGGG
>all_combined-miR-263_584_1x
CTTGGCACTGGGAGAATTCACG
>all_combined-miR-263_585_1x
AATGGCACTGGAAGAACTCGCGG
>all_combined-miR-263_586_1x
CTTGGCACTGGGAGAATTCCC
>all_combined-miR-263_587_1x
AATGGCACTGGAAGAGTTCCCGGG
>all_combined-miR-263_588_1x
AATGGAACTTGAAGAATTCACGG
>all_combined-miR-263_589_1x
AATGCCACTGGAAGAATTCACCG
>all_combined-miR-263_590_1x
CTTGCCACTGGGAGAATTCACA
>all_combined-miR-263_591_1x
AATGGCACTGGAATAATTCACGC
>all_combined-miR-263_592_1x
AATGGCACTGGAAGAATTAACGCG
>all_combined-miR-263_593_1x
AATGGCACCGGAAGAATGCACGG
>all_combined-miR-263_594_1x
AATGGCACTGGACGAATTCCCGGG
>all_combined-miR-263_595_1x
AATCGCACTGGAAGAATTCACGGC
>all_combined-miR-263_596_1x
AATGGCACTGGAAGAATTCTC
>all_combined-miR-263_597_1x
AATGGCACTGGAAGACTTCCCGG
>all_combined-miR-263_598_1x
AATGGCACTGGAAGAATTCGCG
>all_combined-miR-263_599_1x
AAGGGCACGGGAAGAATTCACGG
>all_combined-miR-263_600_1x
AATGGCACTGGAAGAATGCA
>all_combined-miR-263_601_1x
AATGTCACTGGAAGAACTCACGGG
>all_combined-miR-263_602_1x
GTTGGCACTGGGAGACTTCACA
>all_combined-miR-263_603_1x
AATGGCACTGGAAGAATTCAAGGA
>all_combined-miR-263_604_1x
AATGGCACTGGAAGAGTTCACG
>all_combined-miR-263_605_1x
AATGGCACTGGAATAATTCACGGT
>all_combined-miR-263_606_1x
TTTGGCACTGGGAGAATTCACAAA
>all_combined-miR-263_607_1x
AATGGCACTGGAAGAATACAC
>all_combined-miR-263_608_1x
AATGGCACAGGAAGAATTCA
>all_combined-miR-263_609_1x
AATGGCACTGGAAGAATTCTAGGG
>all_combined-miR-263_610_1x
AATGGCACTGGAAGAAACCACGGG
>all_combined-miR-263_611_1x
AAGGGCAATGGAAGAATTCACGGG
>all_combined-miR-263_612_1x
CATGGCACTGGACGAATTCACGGG
>all_combined-miR-263_613_1x
AATGGCACTGGAAGAATTGAC
>all_combined-miR-263_614_1x
TATGGCAATGGAAGAATTCACGG
>all_combined-miR-263_615_1x
AATGGCACCGGAAGAATTCACGGAA
>all_combined-miR-263_616_1x
AATGGCACTGGAAGCTTTCACGGG
>all_combined-miR-263_617_1x
AATGGCACCGGACGCATTCACGG
>all_combined-miR-263_618_1x
AATGGCAATGGAAGAATTCCCGG
>all_combined-miR-263_619_1x
AATGGCACTCGAAGAATTCACGC
>all_combined-miR-263_620_1x
CTTGGCACTGGGAGAATTCAAAG
>all_combined-miR-263_621_1x
AATGGCAGTGGAAGAATTCACGGGT
>all_combined-miR-263_622_1x
AATGGGACTGGAAGAATTCACGG
>all_combined-miR-263_623_1x
CATGGCACTGGGAGAATTCACAG
>all_combined-miR-263_624_1x
AATGGCACTGGAAGAACTCACGGGC
>all_combined-miR-263_625_1x
AATGGCACTGGAATACTTCACGG
>all_combined-miR-263_626_1x
AATGGCAATGGAAGAATTCACGGA
>all_combined-miR-263_627_1x
CTTGGCAATGGGAGAATTCA
>all_combined-miR-263_628_1x
CTTGGCACTGGGAGAATCCACAG
>all_combined-miR-263_629_1x
AATGGCACGGGAAGAATTCAGGGG
>all_combined-miR-263_630_1x
AATGGGACTGGAAGAATTCACG
>all_combined-miR-263_631_1x
AATGGCAATGGAAGAATTCACG
>all_combined-miR-263_632_1x
AATGGCACTGGAAGAATTCCCGCG
>all_combined-miR-263_633_1x
AATGTCACTGGAAGAATTCACGGGA
>all_combined-miR-263_634_1x
AATCCCACTGGAAGAATTCACGGG
>all_combined-miR-263_635_1x
AATGGCACTGGACGAATTCACGGA
>all_combined-miR-263_636_1x
AATGGCACTGGACGAATTCA
>all_combined-miR-263_637_1x
AATGGCACTGCAAGAAATCACGGG
>all_combined-miR-263_638_1x
AATGGCACTGGAAGACTTCCCGGG
>all_combined-miR-263_639_1x
AATGCCACTGGAAGAATTC
>all_combined-miR-263_640_1x
CATGGCACTGGAAGAATTCCCGGG
>all_combined-miR-263_641_1x
AATGGCACTGGAACAACTCACGGG
>all_combined-miR-263_642_1x
AATGGCAATGGAAGAATTCAC
>all_combined-miR-263_643_1x
CTTGGCACTCGGAGACTTC
>all_combined-miR-263_644_1x
AATGGCACTGGAAGAATCCACGCA
>all_combined-miR-263_645_1x
CTTGGCACTGGGAGAATACA
>all_combined-miR-263_646_1x
GATGGCACTGCAAGAATTCACGGG
>all_combined-miR-263_647_1x
AATGGCACTGGAAGAATTCACGAGC
>all_combined-miR-263_648_1x
AATGGCACTGGAAGAATTCACACA
>all_combined-miR-263_649_1x
AATGGCACGGGAAGACTTCACGG
>all_combined-miR-263_650_1x
AATGGCACCGGAAGAATTCACGA
>all_combined-miR-263_651_1x
CTGGGCACTGGGAGAATTCAC
>all_combined-miR-263_652_1x
CAATGGCAATGGAAGAATTCAC
>all_combined-miR-263_653_1x
ATTGGAACTGGGAGAATTCAC
>all_combined-miR-263_654_1x
AATGGCAATGGAAGAATTCAAGG
>all_combined-miR-263_655_1x
AATGGCACCGGAAGAAGTCACGG
>all_combined-miR-263_656_1x
AATGGAACTGGAAGAATTTACGG
>all_combined-miR-263_657_1x
AATGGCACTGGAAGAAGTCACGGCA
>all_combined-miR-263_658_1x
AATGGCACTGGAAGACTTCACAA
>all_combined-miR-263_659_1x
CTTGGTACTGGGAGAATT
>all_combined-miR-263_660_1x
CGTGGCACTGGGAGAATTCACAAT
>all_combined-miR-263_661_1x
AACGGCACTGGAAGAATTCACCGG
>all_combined-miR-263_662_1x
AAGGGCACTGGAAGAATTCACTGG
>all_combined-miR-263_663_1x
AACGGCACTGGAACAATTCACGGG
>all_combined-miR-263_664_1x
AACGGCACTGGAAGAATTCACG
>all_combined-miR-263_665_1x
AATGGCACTGGAAGCAGTCA
>all_combined-miR-263_666_1x
AATGGCACTGGAAGAATGCACGGA
>all_combined-miR-263_667_1x
AATGGCACTGGAAGAATTCCTGGG
>all_combined-miR-263_668_1x
CTTGGCACTGGGAGAATTAACA
>all_combined-miR-263_669_1x
AATGGCACTGGAAGAATTCAGGGGG
>all_combined-miR-263_670_1x
AATGGCAATGGAAGAATTGACGG
>all_combined-miR-263_671_1x
AAAAGCACTGGAAGAATTCACGG
>all_combined-miR-263_672_1x
AATGGCACTGGAAGAATTCACTC
>all_combined-miR-263_673_1x
GATGGCACTGGAAGACTTCACGG
>all_combined-miR-263_674_1x
AATGGCACTGGAAGAATTCCCG
>all_combined-miR-263_675_1x
CTTCGCACTGGGAGAATTCA
>all_combined-miR-263_676_1x
GATGGCACTGGAAGCATTCACGGG
>all_combined-miR-263_677_1x
CTTGGCACTGGGAGAATCCACA
>all_combined-miR-263_678_1x
AAGGGCACTCGAAGAATTCACGGG
>all_combined-miR-263_679_1x
AATGGCACTGGAAGAATTCATTGG
>all_combined-miR-263_680_1x
AATGGCAATGGAAGAATTCATGG
>all_combined-miR-263_681_1x
AATGGCACTGGACGAATTCACGAG
>all_combined-miR-263_682_1x
AATGGCAATGGAAGAATTCACCA
>all_combined-miR-263_683_1x
AACGGCACTGGAAGAATTCACGCG
>all_combined-miR-263_684_1x
AATGCCACTGGAAGAATTCACGGA
>all_combined-miR-263_685_1x
AATGGCACGGGAAGCATTCACGGA
>all_combined-miR-263_686_1x
AATGGAACTGGAAGAATTCA
>all_combined-miR-263_687_1x
AATGGCACTGGAAGACTGCACGG
>all_combined-miR-263_688_1x
AATGGCACTGGAACAATTCATGGG
>all_combined-miR-263_689_1x
AATGGCACCGGAAGAATTCACCGG
>all_combined-miR-263_690_1x
AATGGCACTGGACGAATTCACGGC
>all_combined-miR-263_691_1x
AATGGCACGGGAAGAATT
>all_combined-miR-263_692_1x
AATGGGACTGGAAGAATTTACGGG
>all_combined-miR-263_693_1x
AATGGCACTCGAAGAATTCACT
>all_combined-miR-263_694_1x
AAGGGAACTGGAAGAATTCACGGC
>all_combined-miR-263_695_1x
AATGGCACTGGAAGCATTCAAGG
>all_combined-miR-263_696_1x
CTTGGCACTGGGAGACTTCA
>all_combined-miR-263_697_1x
AAGGGCACTGGAAGAATTCAAGG
>all_combined-miR-263_698_1x
AATGGCACTGGAAGAATTCACCT
>all_combined-miR-263_699_1x
CTTGGCAATGGGAGAATTCACA
>all_combined-miR-263_700_1x
AGTGGCACTGGAAGAATTCACGGGT
>all_combined-miR-263_701_1x
AATGGCACTCGAAGAAGTCACGG
>all_combined-miR-263_702_1x
CTAGGCACTGGGAGAATTCAC
>all_combined-miR-263_703_1x
AATGGCCCTGGAAGAATTCACG
>all_combined-miR-263_704_1x
CTTGGCCCTGGGAGAATTCACA
>all_combined-miR-263_705_1x
AATGGCACTGGAAGAATTCATGGCA
>all_combined-miR-263_706_1x
AATGGCACTGGAAGAATTGAGGG
>all_combined-miR-263_707_1x
AATGGCACTGGAAGAATTAACGTG
>all_combined-miR-263_708_1x
CTTGGCACTGGGAGCATTCACAA
>all_combined-miR-263_709_1x
AACGGCACTGGAAGAATTCCCGG
>all_combined-miR-263_710_1x
AATGGCATTGGAAGGATTCAC
>all_combined-miR-263_711_1x
CGTGGCACTGGGAGCATTCAC
>all_combined-miR-263_712_1x
AATGGCACTGGACGAATTCACCG
>all_combined-miR-263_713_1x
AATGGCACCGGAAGAATTCACGC
>all_combined-miR-263_714_1x
AATGGCACCGGAAGAAATCACGGG
>all_combined-miR-263_715_1x
AATGGCACTGGAAGAAGCCACGG
>all_combined-miR-263_716_1x
AATGGCACTGGAACAATTCACGGCC
>all_combined-miR-263_717_1x
AATGGAACGGGAAGAATTCAC
>all_combined-miR-263_718_1x
AAGGGCACCGGAAGAATTCACG
>all_combined-miR-263_719_1x
AAGGGCACTGGAAGAATTCACAG
>all_combined-miR-263_720_1x
CTTGCCACTGGGAGAATTCAC
>all_combined-miR-263_721_1x
AATGGCACTGTAAGAATTCACG
>all_combined-miR-263_722_1x
AATGGCACTGGAAGCATTC
>all_combined-miR-263_723_1x
CATGGCACTGGAAGAATT
>all_combined-miR-263_724_1x
AATGCCACTGGAAGAATTCACCGG
>all_combined-miR-263_725_1x
AATGGCACTGTAAGAATTCATGGG
>all_combined-miR-263_726_1x
AATGGCACTGGAAGAATTCATCG
>all_combined-miR-263_727_1x
CTGGGCACTGGGAGAATTAACA
>all_combined-miR-263_728_1x
CTCGGCACTGGGAGAATTCAC
>all_combined-miR-263_729_1x
CTTGGCACTGGGAGAATTCATAAA
>all_combined-miR-263_730_1x
AATGACACTGGAAGAATTCACCG
>all_combined-miR-263_731_1x
AATGGCACTGGAAGAATTCACCAG
>all_combined-miR-263_732_1x
CTTGGCACTGGGAGGATTAACAG
>all_combined-miR-263_733_1x
AATGGCAATGGAAGACTTCACGGG
>all_combined-miR-263_734_1x
AACGGCACTGGAAGAATTCACGTG
>all_combined-miR-263_735_1x
CTTGGAACTGGGAGAATTCAA
>all_combined-miR-263_736_1x
AATGGCACTGGAAGAATTTACG
>all_combined-miR-263_737_1x
CTTGGCACTGGGTGAATTCACAG
>all_combined-miR-263_738_1x
AATGGCACTGGAAGCATCCACGG
>all_combined-miR-263_739_1x
AATGGCACGGGAAGAAATCACGGG
>all_combined-miR-263_740_1x
AATGGCACTGGAAGAATTAAAGGT
>all_combined-miR-263_741_1x
AATGGCACTGGAAGAATACACGGGG
>all_combined-miR-263_742_1x
AATGGCACTGGAAGCATTCCCGGA
>all_combined-miR-263_743_1x
CTTGGCACTGGGAGAACTCA
>all_combined-miR-263_744_1x
AATGGCACTGGAAGAGTTCACGGGA
>all_combined-miR-263_745_1x
AATGGCACTGGAAGAACTCACGA
>all_combined-miR-263_746_1x
AATGCCACTGGACGAATTCACGG
>all_combined-miR-263_747_1x
AATGGCACTGGAAGATTTAAC
>all_combined-miR-263_748_1x
AATGGCACTGGAAGAAGTCACGCG
>all_combined-miR-263_749_1x
AATGGCACTGGAAGAATTAACGT
>all_combined-miR-263_750_1x
AATGGCACTGGAAGAATTCTCGGA
>all_combined-miR-263_751_1x
AATGGCACTGTAAGGATTCACGGG
>all_combined-miR-263_752_1x
AATGGCACTCGAACAATTCACGG
>all_combined-miR-263_753_1x
AAAGGCACTGGAAGAATTCACGGGA
>all_combined-miR-263_754_1x
AATTGCACTGGAAGAATT
>all_combined-miR-263_755_1x
AATGGCACTGGAAAAATTCACTGG
>all_combined-miR-263_756_1x
AATGGCACTGGAAGAATTCACGCAT
>all_combined-miR-263_757_1x
AATGGCACTGGAACAATTCAC
>all_combined-miR-263_758_1x
ACTGGCACTGGAAGAATTCAC
>all_combined-miR-263_759_1x
AATGGCAAGGGAAGAATTCACGGG
>all_combined-miR-263_760_1x
AATGGCACTGGAAGAATTGACGGGA
>all_combined-miR-263_761_1x
AATGGGACTGGAAGAATTCAGGGG
>all_combined-miR-263_762_1x
AATGGCACTGGAAAAATTCACGGGC
>all_combined-miR-263_763_1x
AATGGCACTGGAAGCATTCCCGG
>all_combined-miR-263_764_1x
AATGGCACTGGAGGAATTCACGGGT
>all_combined-miR-263_765_1x
AATGGCACTGGAAGAATTCACTT
>all_combined-miR-263_766_1x
AATGGCAGTGGAAGAATTCACGGGA
>all_combined-miR-263_767_1x
CATGGCACTGGAAGACTT
>all_combined-miR-263_768_1x
AACGGCACTGGAAGAATGCAC
>all_combined-miR-263_769_1x
AAGGGCACTGGAAGAATCCAC
>all_combined-miR-263_770_1x
AATGGCACCGGAAGAATTCAAGG
>all_combined-miR-263_771_1x
AATGGCACTGGAAGAATTCACGTA
>all_combined-miR-263_772_1x
CCTGGCACTGGGAGAATTCA
>all_combined-miR-263_773_1x
CTTGGCGCTGGGAGAATTCACA
>all_combined-miR-263_774_1x
AATGGCACCGGAAGAATTCACC
>all_combined-miR-263_775_1x
AATGGCTCTGGAAGAATTCACGG
>all_combined-miR-263_776_1x
AATGGCCCTGGAATAATTCAC
>all_combined-miR-263_777_1x
AATGGCACTGGAAGCATTCACGCA
>all_combined-miR-263_778_1x
AATGGCACTGGAAGCAGTCACGGG
>all_combined-miR-263_779_1x
CTTGGCACTGGGAGAATGCACA
>all_combined-miR-263_780_1x
AATGGCACTGGAAGAATTCAAGA
>all_combined-miR-263_781_1x
AATGGCACTGGAATAATTCACG
>all_combined-miR-263_782_1x
AAGGGCACTGGAAGAACTCACGGG
>all_combined-miR-263_783_1x
AATGGCACTTGAAGAATTCACG
>all_combined-miR-263_784_1x
AATGGCACTGGAAGAATTCACCGT
>all_combined-miR-263_785_1x
AATGGCACTGGAAGACTTCACT
>all_combined-miR-263_786_1x
AATGGCACTGGAATACTTCACGGG
>all_combined-miR-263_787_1x
AATGGCACTGGAATAATT
>all_combined-miR-263_788_1x
AATGCCACTGGAAGAATTCACG
>all_combined-miR-263_789_1x
CTTGGCACTGGAAGAATTCAC
>all_combined-miR-263_790_1x
AATGGAACGGGAAGAATTCACGGG
>all_combined-miR-263_791_1x
CAATGGCACAGGAAGAATTCACGG
>all_combined-miR-263_792_1x
AATGGCACTGGAAGCATTCACGGT
>all_combined-miR-263_793_1x
AATGGCACTGGAAGAATTCACTA
>all_combined-miR-263_794_1x
AATGGCACTGGAAGAAATAACGGG
>all_combined-miR-263_795_1x
AATGACAATGGAAGAATTCACGGG
>all_combined-miR-263_796_1x
AATGGCACCGAAAGAATTCAC
>all_combined-miR-263_797_1x
AATGGCACTGGAAGAATTCATGGGC
>all_combined-miR-263_798_1x
CAACGGCACTGGAAGAATTCACGGG
>all_combined-miR-265_1_2x
GAGGGTGGGAGGGCGGTA
>all_combined-miR-265_2_2x
GAGGGTGGTAGGGCGGTA
>all_combined-miR-266;_miR-31_1_1x
AGGCAAGACATCGGCACAG
>all_combined-miR-266;_miR-31_2_1x
AGGCAAGACGTCGGCAAAG
>all_combined-miR-2713_1_1x
CGCGCGCTACATTGACGG
>all_combined-miR-2738_1_1x
TAGAACGGCCAGCTGACG
>all_combined-miR-275_1_68x
TCAGGTACCTGAAGTAGCGCGCG
>all_combined-miR-275_2_5x
TCAGGTACCTGAAGTAGCGCGC
>all_combined-miR-275_3_4x
TCAGGTACCTGAAGTAGCGCG
>all_combined-miR-275_4_3x
TCAGGTACCTGAAGTAGCGCGCGT
>all_combined-miR-275_5_3x
CAGGTACCTGAAGTAGCGCGCGT
>all_combined-miR-275_6_2x
CAGGTACCTGAAGTAGCGCGC
>all_combined-miR-275_7_2x
TCAGGTACCTGAAGTAGC
>all_combined-miR-275_8_2x
TCAGGTACCTGAAGTAGCGCGCGTT
>all_combined-miR-275_9_2x
CAGGTACCTGAAGTAGCGCGCT
>all_combined-miR-275_10_1x
TCAGGTACCTGAAGTAGCGCGCA
>all_combined-miR-275_11_1x
TCAGGTACCTGAAGTAGCCCGCG
>all_combined-miR-275_12_1x
TCAGGTACCTGAAGTAGCGC
>all_combined-miR-2755_1_3989x
CACCCTGTCAGACCATACTTGTT
>all_combined-miR-2755_2_518x
CACCCTGTCAGACCATACTTGTTT
>all_combined-miR-2755_3_333x
CACCCTGTCAGACCATACTTGT
>all_combined-miR-2755_4_85x
CACCCTGTCAGACCATACTTGTTA
>all_combined-miR-2755_5_57x
CCCTGTCAGACCATACTTGTTCT
>all_combined-miR-2755_6_51x
CACCCTGTCAGACCATACTTGTA
>all_combined-miR-2755_7_25x
CACCCTGTCAGACCATACTTGCT
>all_combined-miR-2755_8_20x
CACCCTGTTAGACCATACTTGTT
>all_combined-miR-2755_9_20x
CACCCTGTCAGACCATACTTGTTTA
>all_combined-miR-2755_10_19x
ACCCTGTCAGACCATACTTGTT
>all_combined-miR-2755_11_18x
CACTCTGTCAGACCATACTTGTT
>all_combined-miR-2755_12_18x
CACCCTGTCAGACCATACTTGTTAA
>all_combined-miR-2755_13_17x
CACTCTGTCAGACCATACTTGTTT
>all_combined-miR-2755_14_16x
ACCCTGTCAGACCATACTTGTTC
>all_combined-miR-2755_15_16x
CACCATGTCAGACCATACTTGTT
>all_combined-miR-2755_16_14x
CACCCTGTCAGACCCTACTTGTT
>all_combined-miR-2755_17_14x
ACCCTGTCAGACCATACTTGTTT
>all_combined-miR-2755_18_12x
CACCCTGTCAGACCATACTTGTTC
>all_combined-miR-2755_19_12x
CATCCTGTCAGACCATACTTGTT
>all_combined-miR-2755_20_11x
CCCTGTCAGACCATACTTGTTT
>all_combined-miR-2755_21_10x
CACCCTGCCAGACCATACTTGTT
>all_combined-miR-2755_22_10x
CACCTTGTCAGACCATACTTGTTT
>all_combined-miR-2755_23_9x
CACCCTGTCAGACCATACTTGGT
>all_combined-miR-2755_24_9x
CACCCTGTCAGACCACACTTGTT
>all_combined-miR-2755_25_9x
CACCCTGTCAGACCATACTTT
>all_combined-miR-2755_26_8x
CACCCTGTCAGACCATACTCGTT
>all_combined-miR-2755_27_8x
CACCCTGGCAGACCATACTTGTT
>all_combined-miR-2755_28_8x
CACCCTGTCAGACCATAATTGTT
>all_combined-miR-2755_29_8x
CACCCTGTCAGACCATACCTGTT
>all_combined-miR-2755_30_8x
CACCCTTTCAGACCATACTTGTT
>all_combined-miR-2755_31_8x
CACCCTGTCATACCATACTTGTT
>all_combined-miR-2755_32_7x
CACCCTGTCAGACCATCCTTGTT
>all_combined-miR-2755_33_7x
CACCTTGTCAGACCATACTTGTT
>all_combined-miR-2755_34_7x
CACCCTGTCAGAACATACTTGTT
>all_combined-miR-2755_35_6x
CACCCTGTCAGACCATACGTGTT
>all_combined-miR-2755_36_6x
CACCCTGTCAGACCATACTTTTT
>all_combined-miR-2755_37_6x
CACCCTGTCAGACCATACTTTT
>all_combined-miR-2755_38_6x
CCCTGTCAGACCATACTTGTTC
>all_combined-miR-2755_39_6x
CACCCTGTCAGACCATACTTGTTTT
>all_combined-miR-2755_40_5x
CACCCTGTCAGACCATACTTGTC
>all_combined-miR-2755_41_5x
CACCCTGTGAGACCATACTTGTT
>all_combined-miR-2755_42_5x
CACCCTGTTAGACCATACTTGT
>all_combined-miR-2755_43_5x
CATCCTGTCAGACCATACTTGTTT
>all_combined-miR-2755_44_5x
ACCCTGTCAGACCATACTTGTTA
>all_combined-miR-2755_45_4x
CACCCTGTCCGACCATACTTGTT
>all_combined-miR-2755_46_4x
CACCCCGTCAGACCATACTTGTT
>all_combined-miR-2755_47_4x
CACCCTGTCACACCATACTTGTT
>all_combined-miR-2755_48_4x
CACCCTTTCAGACCATACTTGT
>all_combined-miR-2755_49_4x
CACCCTGTCAGATCATACTTGTTT
>all_combined-miR-2755_50_4x
CACCCTGTCAGACCATACTTGTAT
>all_combined-miR-2755_51_4x
CACCCTGCCAGACCATACTTGTTT
>all_combined-miR-2755_52_4x
CACCCTCAGACCATACTTGTT
>all_combined-miR-2755_53_3x
CACCCTGTCAGACCATTCTTGTT
>all_combined-miR-2755_54_3x
CACCCTGTCAGACCAGACTTGTT
>all_combined-miR-2755_55_3x
CACCCTGTCAGACCATACTTGTAA
>all_combined-miR-2755_56_3x
CACCCTGTCAGACTATACTTGTT
>all_combined-miR-2755_57_3x
CACCCTGTCAGACCATACATGTT
>all_combined-miR-2755_58_3x
CACACTGTCAGACCATACTTGTT
>all_combined-miR-2755_59_2x
CACCATGTCAGACCATACTTGTTT
>all_combined-miR-2755_60_2x
CACCCTGCCAGACCATACTTGT
>all_combined-miR-2755_61_2x
CACCCTGGCAGACCATACTTGTTT
>all_combined-miR-2755_62_2x
CACCCTGTCAGACCATACTTGC
>all_combined-miR-2755_63_2x
CACCCTGTCAGACCATACTTGTG
>all_combined-miR-2755_64_2x
AACCCTGTCAGACCATACTTGT
>all_combined-miR-2755_65_2x
AACCCTGTCAGACCATACTTGTT
>all_combined-miR-2755_66_2x
CACCCTGTAAGACCATACTTGTT
>all_combined-miR-2755_67_2x
CACCCTGTCAGACCATACTGGTT
>all_combined-miR-2755_68_2x
CACCCTGTCAGACCGTACTTGTT
>all_combined-miR-2755_69_2x
CACCCTGTCAGACCATACTTGAT
>all_combined-miR-2755_70_2x
CGCCCTGTCAGACCATACTTGTT
>all_combined-miR-2755_71_2x
CACCCTGTCAGACCATACTTCTT
>all_combined-miR-2755_72_2x
CACCCTGTCACACCATACTTGCT
>all_combined-miR-2755_73_2x
CACCCTGTCAGACCATCCTTGTTT
>all_combined-miR-2755_74_2x
CACCCTGCCAGACCATACTTGTC
>all_combined-miR-2755_75_2x
CACCCTGTCAGACAATACTTGTT
>all_combined-miR-2755_76_2x
CACCCTGTCAGACCATACTTGGTT
>all_combined-miR-2755_77_2x
CACCCTGTCAGACCATACCTGTTT
>all_combined-miR-2755_78_1x
CACCCAGTCAGACCATACTTGTT
>all_combined-miR-2755_79_1x
CACCCTGTCAGACCATACTTGTCAA
>all_combined-miR-2755_80_1x
CACCCTGTCAGACCATACTTGCA
>all_combined-miR-2755_81_1x
CACCCTGGCAGACCATACTCGTT
>all_combined-miR-2755_82_1x
CACCCTGTCAGACCATACCTATT
>all_combined-miR-2755_83_1x
CACCCTGGCAGACCATACTTGTTC
>all_combined-miR-2755_84_1x
CACCCTGTCAGAACATACTTGT
>all_combined-miR-2755_85_1x
CACCCTGTCAGACCATACGTGTA
>all_combined-miR-2755_86_1x
CACCCTGTCCGACCATACTTGTTT
>all_combined-miR-2755_87_1x
CACCCTGTCCGACCCTACTTGTTT
>all_combined-miR-2755_88_1x
CACCCCGTCAGACCATACGTGTT
>all_combined-miR-2755_89_1x
CACCCTGTCAGACAATACTTGT
>all_combined-miR-2755_90_1x
CACCCTGTCCGACCATACTTGT
>all_combined-miR-2755_91_1x
CACCCTGTTAGACCATACTTGTTT
>all_combined-miR-2755_92_1x
CACCCTGTCAGCCCCTACTTGTT
>all_combined-miR-2755_93_1x
CACAATGTCAGACCATACTTGTT
>all_combined-miR-2755_94_1x
CACCCTGTCAGACCCTACTTGT
>all_combined-miR-2755_95_1x
CACCCTGGCAGACCAGACTTGTT
>all_combined-miR-2755_96_1x
CACCCTGTCAGACCATACTTGCTT
>all_combined-miR-2755_97_1x
CACCATGTCAGACCATACGTGTT
>all_combined-miR-2755_98_1x
CACCATGTCAGACCATACTTGTTAA
>all_combined-miR-2755_99_1x
CACCCTGGCAGACCATACTTGCT
>all_combined-miR-2755_100_1x
CAACCTGTCAGACCATAGTTGTT
>all_combined-miR-2755_101_1x
CACCCTGCCAGACCACACTTGCT
>all_combined-miR-2755_102_1x
CACCCTGGCAAACCATACTTGGT
>all_combined-miR-2755_103_1x
GACCCTGTCAGACCATACTTGTT
>all_combined-miR-2755_104_1x
CACCCTGTCAGACAATAATTGTT
>all_combined-miR-2755_105_1x
CACTCTGTCAGACCATACTTGT
>all_combined-miR-2755_106_1x
CACCCTGTCAGACCATACTTGCTC
>all_combined-miR-2755_107_1x
CACCCTGTAAGACCATATTCGTT
>all_combined-miR-2755_108_1x
CCCTGTCAGACCCTACTTGTTCT
>all_combined-miR-2755_109_1x
CACCCTGCCAGACCATACTTGCTT
>all_combined-miR-2755_110_1x
CACCCTGCCAGACCATACTTGTTAA
>all_combined-miR-2755_111_1x
CACCCTGTCAGAACATCCTTGTT
>all_combined-miR-2755_112_1x
CACCCTGGCAGACCATCCTTGTT
>all_combined-miR-2755_113_1x
CACCCTGTCAGACCAAACTTGTT
>all_combined-miR-2755_114_1x
CACCCGGTCAGACCATACTTGTT
>all_combined-miR-2755_115_1x
CACCCTGTCAGACCATAAGTGTT
>all_combined-miR-2755_116_1x
CACCCTGTCAGACCAAACTTCTT
>all_combined-miR-2755_117_1x
TACCCTGTCAGACCATACTTGTT
>all_combined-miR-2755_118_1x
ACCCTGCCAGACCATACTTGTTC
>all_combined-miR-2755_119_1x
CACCCTGTCAGACCATACTCGT
>all_combined-miR-2755_120_1x
CACCCTGTCAGAGCATACTTGTT
>all_combined-miR-2755_121_1x
CACCCTGTCGGACCATACTTGTT
>all_combined-miR-2755_122_1x
CACCCTGGCAGAACATACATGTT
>all_combined-miR-2755_123_1x
CACCCTATCAGACCATACTTGTT
>all_combined-miR-2755_124_1x
ACCCTGTCAAACCATACTTGCT
>all_combined-miR-2755_125_1x
CACCCTGTCATACCATCCTTGTTT
>all_combined-miR-2755_126_1x
ACCCTGGCAGACCATACTTGTTT
>all_combined-miR-2755_127_1x
CACCCTGCCAGACCATACTGGAT
>all_combined-miR-2755_128_1x
CACCCTGTCAGACCATCCTTGTTAA
>all_combined-miR-2755_129_1x
ACCCTGGCAGACCATACTTGTT
>all_combined-miR-2755_130_1x
ACCCTGTCAGACCATACTTGCT
>all_combined-miR-2755_131_1x
CACCCTGTCAGACCATACCTCCT
>all_combined-miR-2755_132_1x
CAGCATGTCAGACCATACTTGTT
>all_combined-miR-2755_133_1x
CACCATGTCAGACCATAATTGT
>all_combined-miR-2755_134_1x
CACCATGTTAGACCATACTTGT
>all_combined-miR-2755_135_1x
AACCCTGTCAGACCCTCCTTGTT
>all_combined-miR-2755_136_1x
CACCCTGTCAGACCATTATTGTT
>all_combined-miR-2755_137_1x
CACCCTGGCAGACCATACGTGTT
>all_combined-miR-2755_138_1x
CACCCCGGCCGACCATACTTGTT
>all_combined-miR-2755_139_1x
CACCCTGTCAGACCATAC
>all_combined-miR-2755_140_1x
CACACTGTCAGACCATACTTGTA
>all_combined-miR-2755_141_1x
CACCCTGTCAGACCATACTTGTAC
>all_combined-miR-2755_142_1x
CACCCTTTCAGACCAGACTTGT
>all_combined-miR-2755_143_1x
CACCCTGTCAGATCATACTTGTT
>all_combined-miR-2755_144_1x
CACCCTGTCAGACCATCCTTGCC
>all_combined-miR-2755_145_1x
CCCTGCCAGACCATACTTGTTCT
>all_combined-miR-2755_146_1x
CACCCTGACAGACCATACGTGTT
>all_combined-miR-2755_147_1x
CACCCTGGCAGACCATAATTGTT
>all_combined-miR-2755_148_1x
CACCCTGTCAGACCACACTTATT
>all_combined-miR-2755_149_1x
CACCCTGTCAGACCAGACTTGTA
>all_combined-miR-2755_150_1x
CACCCTGTCAGACCCTACTTGTAT
>all_combined-miR-2755_151_1x
CACCCTGCCAGACCATACTTGCA
>all_combined-miR-2755_152_1x
AACCATGTCAGACGATACTTGTT
>all_combined-miR-2755_153_1x
CACCCTGTCAGACCATACTTATT
>all_combined-miR-2755_154_1x
CACCCTGCCAGACAATACTTGTT
>all_combined-miR-2755_155_1x
CACCCTGTCAGACCATCCTTGT
>all_combined-miR-2755_156_1x
CACCCTGCCAGACCATACTTGCT
>all_combined-miR-2755_157_1x
CACCCTGTCACACCATACTTGT
>all_combined-miR-2755_158_1x
CACCCTGTCAGATCATAATTGTT
>all_combined-miR-2755_159_1x
CACCCTGTCAGACCATCCTTGG
>all_combined-miR-2755_160_1x
CACCCTGTTAGACCATACTTGTTA
>all_combined-miR-2755_161_1x
CACCCCGTCAGACCATACTTCTT
>all_combined-miR-2755_162_1x
CACCCTGGCAGACCATACTTGT
>all_combined-miR-2755_163_1x
CACCCTGCCAGACCATACTTGTTC
>all_combined-miR-2755_164_1x
CACCCTGTCAGACCATACTAATT
>all_combined-miR-2755_165_1x
CACCCTGTCAGACGATACTTGTT
>all_combined-miR-2755_166_1x
CACCCGGCCAGACCAGACTTGT
>all_combined-miR-2755_167_1x
CACCATGTCAGACCATACTTGCT
>all_combined-miR-2755_168_1x
CACCCTGTCAGAGCATACTTTTT
>all_combined-miR-2755_169_1x
CCCCCTGTCCGACCATCCTTGTT
>all_combined-miR-2755_170_1x
CAACCTGTCAGACCATACTTGTTT
>all_combined-miR-2755_171_1x
CACCCTGTCAGAACATACTTGTC
>all_combined-miR-2755_172_1x
CACGCTGTCAGACCATACTTGTT
>all_combined-miR-2755_173_1x
CACCCTGTCCGACCAAACTTGTT
>all_combined-miR-2755_174_1x
CCCTGGCAGACCATACTTGTTCT
>all_combined-miR-2755_175_1x
CACCCTGTCAGCCCATACTTGTTC
>all_combined-miR-2755_176_1x
CACCCTGTCAGACCCTACTTGTTC
>all_combined-miR-2755_177_1x
CACCCTGTCAGACCATACCTGCT
>all_combined-miR-2755_178_1x
AACCCTGTCAGACCATACTTGTTT
>all_combined-miR-2755_179_1x
CACCCTGTCAGACCATAATTGTTT
>all_combined-miR-2755_180_1x
CACCCTGTCGGACCATACTTGTTT
>all_combined-miR-2755_181_1x
CACCCCGTCAGACCACACTTGGT
>all_combined-miR-2755*_1_10x
AACAAGGTGGCCTAGCAGCGTG
>all_combined-miR-2755*_2_5x
AACAAGGTGGCCTAGCAGCGT
>all_combined-miR-2756_1_108x
ACCCTGTAGCTGCTAAGGGGCG
>all_combined-miR-2756_2_39x
ACCCTGTAGCTGCTAAGGGGCGT
>all_combined-miR-2756_3_10x
ACCCTGTAGCTGCTAAGGGGC
>all_combined-miR-2756_4_7x
ACCCTGTAGCTGCTAAGGGG
>all_combined-miR-2756_5_7x
ACCCTGTAGCTGCTAAGGGGCGC
>all_combined-miR-2756_6_5x
ACTCTGTAGCTGCTAAGGGGCG
>all_combined-miR-2756_7_2x
ACCCTGGAGCTGCTAAGGGGCGT
>all_combined-miR-2756_8_1x
ACCCTGTAGCTGCTCAGGGGCG
>all_combined-miR-2756_9_1x
ACCCTGTAGCTCCTAAGCGGC
>all_combined-miR-2756_10_1x
ACCCTGTAGCTGCTAAGCGGC
>all_combined-miR-2756_11_1x
ACCCTGTAGCTGCTAACGGGCG
>all_combined-miR-2765_1_48x
TGGTAACTCCACCACCGTTGGC
>all_combined-miR-2765_2_5x
TGGTAACTCCACCACCGTTG
>all_combined-miR-2765_3_1x
TGGTAACTCCACCACCGATGCC
>all_combined-miR-2765_4_1x
TGGTAACTCCACCACCGTTGG
>all_combined-miR-2765_5_1x
TGGTAACTCCACCACCGTTGGCT
>all_combined-miR-2766_1_31x
TCAGTCTTGTCGAATGGTGG
>all_combined-miR-2766_2_14x
TCAGTCTTGTCGAATGGTGGG
>all_combined-miR-2766_3_4x
TCAGTCTTGTCGAATGGTG
>all_combined-miR-2766_4_3x
TCAGTCTTGTCGAATGGT
>all_combined-miR-2766_5_3x
TCAGTCTTTTCGAATGGTGG
>all_combined-miR-2766_6_1x
TCAGTCTTGTCGAATGGTGGA
>all_combined-miR-2766_7_1x
TCAGTCTTGTCGAATGCTGG
>all_combined-miR-2766_8_1x
TCAGTCTTGTCGAACGGTGGA
>all_combined-miR-2767_1_1480x
AAAGTAAATCTCGTGCGGCTTG
>all_combined-miR-2767_2_229x
AAAGTAAATCTCGTGCGGCTT
>all_combined-miR-2767_3_105x
AAAGTAAATCTCGTGCGGCT
>all_combined-miR-2767_4_82x
AAAGTAAATCTCGTGCGGCTTGT
>all_combined-miR-2767_5_36x
AAAGTAAATCTCGTGCGGCTTT
>all_combined-miR-2767_6_27x
CAAAGTAAATCTCGTGCGGCTT
>all_combined-miR-2767_7_25x
AAAGTAAATCTCGTGCGGCTTGA
>all_combined-miR-2767_8_22x
AAAGTAAATCTCGTGCGGCTA
>all_combined-miR-2767_9_19x
AAAGTAAATCTCGTGTGGCTTG
>all_combined-miR-2767_10_12x
AAAGTAAATCTCGCGCGGCTTG
>all_combined-miR-2767_11_10x
AAATTAAATCTCGTGCGGCTTG
>all_combined-miR-2767_12_9x
AAAGTAAATCTCGTCCGGCTTG
>all_combined-miR-2767_13_9x
AAAGTAAATCTCGTGCGGC
>all_combined-miR-2767_14_8x
AAAGTAAATCTCGTGCGCCTTG
>all_combined-miR-2767_15_7x
AAAGTAAATCTCGGGCGGCTTG
>all_combined-miR-2767_16_5x
AAAGTAAATCTCGTGCGGCGTG
>all_combined-miR-2767_17_5x
AAAGTAAATCTCGTGCGG
>all_combined-miR-2767_18_5x
AAAGTAAATCTCGTGCGGCTTC
>all_combined-miR-2767_19_5x
AAAGTAAATCTCTTGCGGCTTG
>all_combined-miR-2767_20_4x
AAAGAAAATCTCGTGCGGCTTG
>all_combined-miR-2767_21_4x
AAAGTAAATCTCTTGCGGCTT
>all_combined-miR-2767_22_4x
AAAGTAAATCTCGTGAGGCTTG
>all_combined-miR-2767_23_4x
AAGTAAATCTCGTGCGGCTTGA
>all_combined-miR-2767_24_4x
AAAGCAAATCTCGTGCGGCTTG
>all_combined-miR-2767_25_3x
AAAGTAAATCTCGTGCGGATTG
>all_combined-miR-2767_26_3x
AAAGTAAATCTAGTGCGGCTTG
>all_combined-miR-2767_27_3x
GAAGTAAATCTCGTGCGGCTTG
>all_combined-miR-2767_28_3x
AAAGGAAATCTCGTGCGGCTTG
>all_combined-miR-2767_29_2x
AAAGTAAATCTCGTGCAGCTTG
>all_combined-miR-2767_30_2x
AAAGAAAATCTCGTGCGGCTT
>all_combined-miR-2767_31_2x
AAAGTAAATCTCGGGCGGCTT
>all_combined-miR-2767_32_2x
AAAGTAAACCTCGTGCGGCTTG
>all_combined-miR-2767_33_2x
AAAGTAAATCTCGTGCGGCCTG
>all_combined-miR-2767_34_2x
AAAGTAAATCTCGTGCGGTTTG
>all_combined-miR-2767_35_2x
AAAGTAAATCTCGAGCGGCTTG
>all_combined-miR-2767_36_2x
AAAGCAAATCTCGTGCGGCT
>all_combined-miR-2767_37_2x
AAAGTAAATCTCGCGCGGCTT
>all_combined-miR-2767_38_2x
AAAGTAAATCTCGTGCGGCTCG
>all_combined-miR-2767_39_2x
TAAGTAAATCTCGTGCGGCTTG
>all_combined-miR-2767_40_1x
AAAGTAAATCTCGTGCGGCGT
>all_combined-miR-2767_41_1x
AAAGTAGATCTCGTGCGGCTTG
>all_combined-miR-2767_42_1x
GAAGTAAATCTCGTGCGGCT
>all_combined-miR-2767_43_1x
AAAGTAAATCTCGTCCGGCTT
>all_combined-miR-2767_44_1x
AAAGTAAATATCGTGCGGCTT
>all_combined-miR-2767_45_1x
AAAGTAAATCTCGTGCTGCT
>all_combined-miR-2767_46_1x
AAAGTAAATCTCGTACGGCTTG
>all_combined-miR-2767_47_1x
AAAGTAATTCTCGTGCGGCT
>all_combined-miR-2767_48_1x
AAAGTAAATCTCGTGCGGCTAG
>all_combined-miR-2767_49_1x
AAAGTAAATCTCCTGCGGCTTG
>all_combined-miR-2767_50_1x
AAAGTAAATCTCGCGCGGCT
>all_combined-miR-2767_51_1x
AAAGTAAATCTCGTGCGCCTT
>all_combined-miR-2767_52_1x
AAAGTAAATCTCATGCGGCTTG
>all_combined-miR-2767_53_1x
AAAGTAAATCTCGTGCGGCTTA
>all_combined-miR-2767_54_1x
AAAGTAACTCTCGTGCGGCTTG
>all_combined-miR-2767_55_1x
AAAGCAAATCTCGTGCGGCTT
>all_combined-miR-2767_56_1x
AAAGTAAATCTCGTGCGGAGTG
>all_combined-miR-2767_57_1x
AAAGTAAATATCGTGCGGCTTG
>all_combined-miR-2767_58_1x
AAAGTAAATATCGTGCGGCT
>all_combined-miR-2767_59_1x
AACGTAAATCTCGTGCGGCTTG
>all_combined-miR-2767_60_1x
AAAGTACATCTCGTGCGGCTTG
>all_combined-miR-2767_61_1x
AAAGTAAATCTCGTGCGGCG
>all_combined-miR-2767_62_1x
AAAGTAAATCTCGTGCGGAT
>all_combined-miR-2767_63_1x
AAGTAAATCTCGTGCGGCTTG
>all_combined-miR-2767_64_1x
AAAGTAAATCTCGTGCGGCTTGG
>all_combined-miR-2767_65_1x
AAAGTAAATCTCGTGCGCCT
>all_combined-miR-2767_66_1x
AGAGTAAATCTCGTGCGGCTTG
>all_combined-miR-2767_67_1x
AAAGTAAATCTCGTGCGTCTT
>all_combined-miR-2767_68_1x
CAAGTAAATCTCGTGCGGCTTG
>all_combined-miR-2768_1_100x
ATTGGTTAAGATATTGCATCGT
>all_combined-miR-2768_2_33x
TTGGTTAAGATATTGCATCGT
>all_combined-miR-2768_3_12x
TTGGTTAAGATATTGCATCGTAA
>all_combined-miR-2768_4_10x
TTGGTTAAGATATTGCATCGTCC
>all_combined-miR-2768_5_5x
ATTGGTTAAGATATTGCA
>all_combined-miR-2768_6_4x
TTGGTTAAGATATTGCATCGTT
>all_combined-miR-2768_7_3x
TTGGTTAAGATATTGCATCGTC
>all_combined-miR-2768_8_2x
ATTGGTTAAGATATTGCATC
>all_combined-miR-2768_9_1x
TTGGTTAAGATATTTCATCGTAA
>all_combined-miR-2768_10_1x
ATTGGTTAAGATATTTCATCGT
>all_combined-miR-2768_11_1x
TTGGTTAAGATATTGAATCGTAA
>all_combined-miR-2768_12_1x
ATTGGTTAAGATATTGCATCCT
>all_combined-miR-2768_13_1x
ATTGGTTAAGATATTGCATCGC
>all_combined-miR-2768_14_1x
TTGGTTAAGATACTGCATCGTCC
>all_combined-miR-276;_miR-276*_1_1352x
TAGGAACTTCATACCGTGCTCT
>all_combined-miR-276;_miR-276*_2_160x
TAGGAACTTCATACCGTGCTC
>all_combined-miR-276;_miR-276*_3_26x
AGCGAGGTATAGAGTTCCTACG
>all_combined-miR-276;_miR-276*_4_15x
TAGGAACTTCATACCGTGCTCTT
>all_combined-miR-276;_miR-276*_5_14x
TAGGAACTTCATACCGTGCT
>all_combined-miR-276;_miR-276*_6_11x
TAGGAACTTCATACCGTGC
>all_combined-miR-276;_miR-276*_7_9x
TATGAACTTCATACCGTGCTCT
>all_combined-miR-276;_miR-276*_8_9x
AGGAACTTCATACCGTGCTCT
>all_combined-miR-276;_miR-276*_9_6x
TAGGAACTTCATACCGGGCTCT
>all_combined-miR-276;_miR-276*_10_6x
TAGGAACTTCATACCGTGCTCA
>all_combined-miR-276;_miR-276*_11_6x
AGCGAGGTATAGAGTTCCTA
>all_combined-miR-276;_miR-276*_12_5x
TAGGAACTTCATACCGCGCTCT
>all_combined-miR-276;_miR-276*_13_5x
TAGGAACTTCATACCGTGTTC
>all_combined-miR-276;_miR-276*_14_5x
TAGGAACTTCATACCCTGCTCT
>all_combined-miR-276;_miR-276*_15_4x
TAGGAACTTCATACCGTTCTCT
>all_combined-miR-276;_miR-276*_16_4x
TAGGAACTTCATACCGTGCTT
>all_combined-miR-276;_miR-276*_17_3x
TAGGAAATTCATACCGTGCTCT
>all_combined-miR-276;_miR-276*_18_3x
TAGGAACTTCATACCGTGCTCTAA
>all_combined-miR-276;_miR-276*_19_3x
TAGGAACTTCATACCGTGCTCTTT
>all_combined-miR-276;_miR-276*_20_2x
TAGGAACTTCATACCATGCTCT
>all_combined-miR-276;_miR-276*_21_2x
TAGGAACTCCATACCGTGCTCT
>all_combined-miR-276;_miR-276*_22_2x
TAGGAACTTCATACAGTGCTCT
>all_combined-miR-276;_miR-276*_23_2x
TAGGAACTTCGTACCGTGCTCT
>all_combined-miR-276;_miR-276*_24_2x
TAGGGACTTCATACCGTGCTCT
>all_combined-miR-276;_miR-276*_25_2x
TAGGAACTTCATATCGTGCTCT
>all_combined-miR-276;_miR-276*_26_2x
TAGGAACTTCATACAGTGCTC
>all_combined-miR-276;_miR-276*_27_2x
TAGGAACTTCATCCCGTGCTCT
>all_combined-miR-276;_miR-276*_28_2x
TAGGAACTTCATACCGTCCTCT
>all_combined-miR-276;_miR-276*_29_1x
TAGGAACTTCATACCGTACTCT
>all_combined-miR-276;_miR-276*_30_1x
TAGGAACTTCATACCGTTCTC
>all_combined-miR-276;_miR-276*_31_1x
TTAGGAACTTCATACCGTGCTC
>all_combined-miR-276;_miR-276*_32_1x
TAGGAACTTCATACCATGCTC
>all_combined-miR-276;_miR-276*_33_1x
TAGGAACTTCAGACCGAGCTCT
>all_combined-miR-276;_miR-276*_34_1x
TAGGAACTTCATACCGCGCTCTTT
>all_combined-miR-276;_miR-276*_35_1x
TAGGAACTTCACACCGTGCTCT
>all_combined-miR-276;_miR-276*_36_1x
AAGGAACTTCATACCGTGCTCT
>all_combined-miR-276;_miR-276*_37_1x
TAGGAACTTCATACCGTGCGC
>all_combined-miR-276;_miR-276*_38_1x
TAGGAACTTCATACCGTGCCCG
>all_combined-miR-276;_miR-276*_39_1x
TAGGAACTTCATACCGAGCTCT
>all_combined-miR-276;_miR-276*_40_1x
TAGGAACTTCATACAGTTCTCT
>all_combined-miR-276;_miR-276*_41_1x
TAGGACCTTCATACCGTGCTCT
>all_combined-miR-276;_miR-276*_42_1x
TAGGAACTTCATACCGTGCCCT
>all_combined-miR-276;_miR-276*_43_1x
TAGGAACTTCATACCGTGCGCT
>all_combined-miR-276;_miR-276*_44_1x
TAGGAACTTCATACCGTGTTCT
>all_combined-miR-276;_miR-276*_45_1x
TAGGAACTTCATACCTTGCTCT
>all_combined-miR-276;_miR-276*_46_1x
TAGGAACTTCATACTGTGCTCT
>all_combined-miR-276;_miR-276*_47_1x
TAGGAACTTCATAGCGGGCGCT
>all_combined-miR-276;_miR-276*_48_1x
TAGAAACTTCATACCGTGCTCT
>all_combined-miR-276;_miR-276*_49_1x
TAGGAACTTCATACCGTGCTCC
>all_combined-miR-276;_miR-276*_50_1x
CAGGAACTTCATACCGTGCTCT
>all_combined-miR-276;_miR-276*_51_1x
TAGGAACCTCATACCGTGCTCT
>all_combined-miR-276;_miR-276*_52_1x
TAGGAACTTTATACCGTGCTCT
>all_combined-miR-276;_miR-276*_53_1x
TAGGAACTTCATACCATGCTTT
>all_combined-miR-276;_miR-276*_54_1x
TAGTAACTTCATACCGTGCTCT
>all_combined-miR-277_1_100x
TAAATGCACTATCTGGTACGACA
>all_combined-miR-277_2_33x
TAAATGCACTATCTGGTACGAC
>all_combined-miR-277_3_11x
TAAATGCACTATCTGGTACGA
>all_combined-miR-277_4_5x
TAAATGCACTATCTGGTACGACAT
>all_combined-miR-277_5_1x
TAAATGCACTATCTGGTACCACA
>all_combined-miR-277_6_1x
TAAATGCACTATATGGTACGACA
>all_combined-miR-277*_1_4x
CGTGCCAGGGGTGCGTTTGCA
>all_combined-miR-2779_1_10x
ATCCGGCTCGAAGGACCA
>all_combined-miR-2779_2_3x
AATCCGGCTCGAAGGACC
>all_combined-miR-2779_3_1x
TCCGGCTCGAAGGACCATT
>all_combined-miR-278*_1_116x
CCGGACGAACTTCCCAGATCGGCC
>all_combined-miR-278*_2_82x
CCGGACGAACCTCCCAGATCGGC
>all_combined-miR-278*_3_41x
CCGGACGAACCTCCCAGATCGG
>all_combined-miR-278*_4_20x
CCGGACGAACCTCCCAGATCG
>all_combined-miR-278*_5_14x
CCGGACGAACCTCCCAGCTCGGCC
>all_combined-miR-278*_6_8x
CCGGACGAACTTCCCAGATCGGC
>all_combined-miR-278*_7_8x
CCCGGACGAACCTCCCAGATCG
>all_combined-miR-278*_8_4x
CCCGGACGAACTTCCCAGATCGGC
>all_combined-miR-278*_9_4x
CCGGACGAACTTCCCAGATCGGCT
>all_combined-miR-278*_10_4x
CCGGACGAACCTCCCAGA
>all_combined-miR-278*_11_2x
CCCGGACGAACCTCCCAGATCGG
>all_combined-miR-278*_12_2x
CCGGACGAACTTCCCAGCTCGGCC
>all_combined-miR-278*_13_1x
CGGACGAACCTCCCAGATCGGC
>all_combined-miR-278*_14_1x
CCGCACGAACTTCCCAGATCGG
>all_combined-miR-278*_15_1x
CCGGACGAACCTCCCAGCTCGGCA
>all_combined-miR-278*_16_1x
CCGGACGAACTTCTCAGATCGGC
>all_combined-miR-278*_17_1x
CCGGACGAACTTCCCAGATCGG
>all_combined-miR-278*_18_1x
CCGGACGAACCTCCCAGCTCGGC
>all_combined-miR-278*_19_1x
CCGGACGAACCTCCCAGATCGC
>all_combined-miR-278*_20_1x
CCGGACGAACCTCCCAGAGCG
>all_combined-miR-278*_21_1x
CCGGACGAACCTCCCCGATCGG
>all_combined-miR-2783_1_3x
AGGGGGAGGGGGTGGGTG
>all_combined-miR-2788_1_109x
TGGGGTTTCCTAGCGGCATGTG
>all_combined-miR-2788_2_72x
TGGGGTTTCCTAGCGGCATGT
>all_combined-miR-2788_3_40x
TGGGGTTTCCTAGCGGCATG
>all_combined-miR-2788_4_6x
TGGGGTTTCCTAGCGGCAT
>all_combined-miR-2788_5_2x
TGGGGTTTCTTAGCGGCATGT
>all_combined-miR-2788_6_1x
TGGGGTTTCCTAGCGGTATGT
>all_combined-miR-279_1_1140x
TGACTAGATCCACACTCATCCA
>all_combined-miR-279_2_188x
TGACTAGATCCATACTCGTCTGC
>all_combined-miR-279_3_187x
TGACTAGATCCACACTCATCC
>all_combined-miR-279_4_172x
TGACTAGATCTACACTCATTGA
>all_combined-miR-279_5_101x
TGACTAGATCCATACTCGTCTG
>all_combined-miR-279_6_38x
TGACTAGATCTACACTCATTGAA
>all_combined-miR-279_7_34x
TGACTAGATTTTCACTTATCCT
>all_combined-miR-279_8_31x
TGACTAGATCCACACTCATC
>all_combined-miR-279_9_30x
TGACTAGATCCATACTCGTCT
>all_combined-miR-279_10_24x
TGACTAGATCCATACTCGTCTGCT
>all_combined-miR-279_11_20x
TGACTAGATCCACACTCATCCAT
>all_combined-miR-279_12_16x
TGACTAGATCCATACTCGTCTGCA
>all_combined-miR-279_13_11x
TGACTATATCCACACTCATCCA
>all_combined-miR-279_14_10x
TGACTAGATCTACACTCATTG
>all_combined-miR-279_15_9x
ACTAGATCCATACTCGTCTGTT
>all_combined-miR-279_16_9x
ACTAGATCCATACTCGTCTG
>all_combined-miR-279_17_9x
TGACTAGATCCACACTCCTCCA
>all_combined-miR-279_18_8x
TGACTAGATCCACACTCATCCAAA
>all_combined-miR-279_19_7x
TGACTAGATCCACACTCATCCCAA
>all_combined-miR-279_20_6x
TGACTAGATCCACACTTATCCA
>all_combined-miR-279_21_6x
TGACTAGATCTACACTCATCCA
>all_combined-miR-279_22_5x
TGACTAGATCCATACTCATCCA
>all_combined-miR-279_23_5x
TGACTAGATCCATACTCGTCTGA
>all_combined-miR-279_24_4x
TGACTAGATCCACACTCATCCC
>all_combined-miR-279_25_4x
TGACTAGATCCACACTCATCCAC
>all_combined-miR-279_26_4x
GACTAGATCCACACTCATCCAT
>all_combined-miR-279_27_4x
TGACTAGATCCATACTCCTCTGC
>all_combined-miR-279_28_4x
TGACTAGATCCACACTCA
>all_combined-miR-279_29_3x
TGACTAGATCCATACTCGTCTTCT
>all_combined-miR-279_30_3x
TGACTAGATTTTCACTTATCC
>all_combined-miR-279_31_3x
TGATTAGATCCATACTCGTCTG
>all_combined-miR-279_32_2x
TGACTAGATCTACACTCCTTGA
>all_combined-miR-279_33_2x
TGACTAGATCCACACTCATCTA
>all_combined-miR-279_34_2x
TGACTAGATCCACACTCCTCC
>all_combined-miR-279_35_2x
TGACTAGATCCACACTCATACA
>all_combined-miR-279_36_2x
TGACTAGATCCACACCCATCCA
>all_combined-miR-279_37_2x
CGACTAGATCCACACTCATCCA
>all_combined-miR-279_38_2x
TGACTAGATTTTCACTTA
>all_combined-miR-279_39_2x
TGACTAGATCCACACTCCTCCC
>all_combined-miR-279_40_1x
TGAATAGATCCATACTCGTCTG
>all_combined-miR-279_41_1x
TGACTAGATCCATACTCGTCTGAA
>all_combined-miR-279_42_1x
TGACTAGATCCATACTCCTCTGCT
>all_combined-miR-279_43_1x
TGAATAGATCCATAATAGTCTG
>all_combined-miR-279_44_1x
TTACTAGATCCATACTCGTCTG
>all_combined-miR-279_45_1x
TGAATAGATCCACACTCATTC
>all_combined-miR-279_46_1x
TGACTAGATCCATACTCATCCAC
>all_combined-miR-279_47_1x
TGACTAGATCCACACTCAGCCA
>all_combined-miR-279_48_1x
AGACTAGATCCACACTCATCCA
>all_combined-miR-279_49_1x
CGACTAGATCCACACTCATCC
>all_combined-miR-279_50_1x
TGACTAGATCCACAATCATCCA
>all_combined-miR-279_51_1x
TGACTAGATCCATACTCGGCTT
>all_combined-miR-279_52_1x
CTGACTAGATCCACACTCATCCA
>all_combined-miR-279_53_1x
TGATTAGATCCATACTCGGATG
>all_combined-miR-279_54_1x
TGACTAGATCCACACTCAT
>all_combined-miR-279_55_1x
TGACTAGATCCATACGCGTCTG
>all_combined-miR-279_56_1x
TGACTAGATCCACACTAATCCA
>all_combined-miR-279_57_1x
TGACTAGATCCACACTCCTCCAT
>all_combined-miR-279_58_1x
TGACTAGAGCCACACTCATCCA
>all_combined-miR-279_59_1x
TGATTAGATCCATACTCGTCCG
>all_combined-miR-279_60_1x
TGACTAGATCCATACTCGGCTGC
>all_combined-miR-279_61_1x
CTGACTAGATCCACACTCATCCC
>all_combined-miR-279_62_1x
TGACTAGATCCCCACTCATCC
>all_combined-miR-279_63_1x
TGACTAGATCCACACTCATCAA
>all_combined-miR-279_64_1x
TGACTAGATCCATACTCGTCTCC
>all_combined-miR-279_65_1x
TGACTATATCCACACTCATCCC
>all_combined-miR-279_66_1x
TGACTAGATCCATCCTCGTCGGC
>all_combined-miR-279_67_1x
TGACTAGATTCACACTCATCCA
>all_combined-miR-279_68_1x
TGACTAGATCTACACTCATTAA
>all_combined-miR-279_69_1x
GGACTAGATCCACACTCATCCA
>all_combined-miR-279_70_1x
TGACTAGATCTACACTCATTCAA
>all_combined-miR-279_71_1x
TGATTAGATCCACACTCATCCA
>all_combined-miR-279_72_1x
TGACTAGATCCACACACATCCA
>all_combined-miR-279_73_1x
TGACTAGAGCCATACTCATCC
>all_combined-miR-279_74_1x
TGACTAGATCTACACTCATTCA
>all_combined-miR-279_75_1x
TCACTAGATCCACACTCATCC
>all_combined-miR-279_76_1x
TGACTAGACCCACACTCATCCA
>all_combined-miR-279_77_1x
TGACTAGATCCATACTCTTCTG
>all_combined-miR-279_78_1x
TGACTAGATCCATACTCGGCTGCT
>all_combined-miR-279_79_1x
TGCCTAGATCCACACTCATCCA
>all_combined-miR-279_80_1x
TGACTAGATCCACACACATCC
>all_combined-miR-279_81_1x
CGACTAGATCCACACACATCCA
>all_combined-miR-279_82_1x
TGACTAGATCCACGCTCATCCA
>all_combined-miR-279_83_1x
TGACTAGATCTACACTCATTGC
>all_combined-miR-279_84_1x
TCACTAGATCCACACTCATCCA
>all_combined-miR-279_85_1x
TGACTAGATCCAAACTCATCCA
>all_combined-miR-279_86_1x
TGACTAGATCCATACTCATCTGC
>all_combined-miR-279;_miR-996_1_1x
TGACTAGATACATACTCGTCTG
>all_combined-miR-2809_1_8x
AGCGGACGGATCAACGGAT
>all_combined-miR-281;_miR-281*_1_3x
AAGAGAGCTATCCGTCGACAGT
>all_combined-miR-281;_miR-281*_2_1x
AAGAGAGCTATCCGTCGACCGT
>all_combined-miR-284_1_1x
GAAGTCGGCAAATTGAATCC
>all_combined-miR-2861_1_6x
GGGCCTGGCAGCCGGCTG
>all_combined-miR-2892_1_1x
GACGTCGGCGCGAGCCCC
>all_combined-miR-296_1_1x
CGGTTGGGCGGAAGCTGT
>all_combined-miR-2961_1_1x
AGGAAGGTAAGGCTGACG
>all_combined-miR-2976_1_1x
GGAGGGAAGCGGAGGGGGG
>all_combined-miR-30_1_5x
TGTAAACATCCCCGACTGGAAGC
>all_combined-miR-30_2_2x
TGTAAACATCCTTGACTGGAAGC
>all_combined-miR-30_3_1x
TGTAAACATCCCCGACTG
>all_combined-miR-3008_1_3x
AGCTGTAGATGATGACAAAT
>all_combined-miR-301_1_9x
CAGTGCAATAATATTGTCAAAGC
>all_combined-miR-301_2_1x
TAAGACGATGTTGCACCA
>all_combined-miR-3017_1_5x
CTGGCACGGACAACGGGA
>all_combined-miR-3018_1_5x
AAAGAAGACAAAATAGAAGG
>all_combined-miR-3018_2_1x
AAAGAAGACAAAATAGAA
>all_combined-miR-302_1_7x
GCATCGATGGTTCAGTGG
>all_combined-miR-3040_1_2x
CAGGGGGTGGCGACTGTT
>all_combined-miR-3049_1_3x
GGGAAGGCAGCAGGCGCG
>all_combined-miR-305_1_50x
ATTGTACTTCATCAGGTGCTCTGG
>all_combined-miR-305_2_20x
ATTGTACTTCATCAGGTGCTC
>all_combined-miR-305_3_11x
ATTGTACTTCATCAGGTGCTCTG
>all_combined-miR-305_4_5x
ATTGTACTTCATCAGGTGCTCT
>all_combined-miR-305_5_4x
ATTGTACTTCATCAGGTGC
>all_combined-miR-305_6_1x
ATTGTACTTCATCAGGTCCTCTG
>all_combined-miR-305_7_1x
ATTGAACTTCATCAGATGC
>all_combined-miR-305_8_1x
ATTGTACTTCATCAGGTTCTCTGG
>all_combined-miR-305_9_1x
ATTGTACTTCATCAGGTTCTCTG
>all_combined-miR-305_10_1x
ATTGTACTTCATCAGCTGCTCT
>all_combined-miR-305_11_1x
ATTGTACTTCATCAGGTCCTCTGG
>all_combined-miR-305_12_1x
ATTGTACTTCATCAGCTGCTC
>all_combined-miR-305*_1_9x
AGGCGCTTGTTGGAGTACACTTA
>all_combined-miR-305*_2_9x
AGGCGCTTGTTGGAGTACAC
>all_combined-miR-305*_3_4x
AGGCGCTTGTTGGAGTACA
>all_combined-miR-305*_4_3x
AGGCGCTTGTTGGAGTACACTTAA
>all_combined-miR-305*_5_3x
AGGCGCTTGTTGGAGTACACTTAC
>all_combined-miR-305*_6_1x
GGCGCTTGTTGGAGTACAC
>all_combined-miR-305*_7_1x
AGGCGATTGTTGGAGAACA
>all_combined-miR-306_1_6355x
TCAGGTACTAGGTGACTCTGA
>all_combined-miR-306_2_3250x
TCAGGTACTAGGTGACTCTGAG
>all_combined-miR-306_3_143x
TCAGGTACTAGGTGACTCTG
>all_combined-miR-306_4_132x
TCAGGTACTAGGTGACTCTGAA
>all_combined-miR-306_5_119x
TCAGGTACTAGGTGACTCTGAGA
>all_combined-miR-306_6_64x
TCAGGTACTAGGGGACTCTGA
>all_combined-miR-306_7_51x
TCAGGTACTAGGTGACTCTGAAA
>all_combined-miR-306_8_44x
TCAGGTACTAGGCGACTCTGA
>all_combined-miR-306_9_27x
TCAGGTACTAGGGGACTCTGAG
>all_combined-miR-306_10_25x
TCAGGTACTAGGAGACTCTGA
>all_combined-miR-306_11_25x
TCAGGGACTAGGTGACTCTGA
>all_combined-miR-306_12_19x
TCAGGGACTAGGTGACTCTGAG
>all_combined-miR-306_13_16x
TCAGGCACTAGGTGACTCTGA
>all_combined-miR-306_14_15x
TCAGGTACTAGGTGACTC
>all_combined-miR-306_15_15x
TCAGGTACTAGTTGACTCTGA
>all_combined-miR-306_16_14x
TCAGGTACTAGGTGACTCTTA
>all_combined-miR-306_17_13x
TCAGGTACTATGTGACTCTGA
>all_combined-miR-306_18_13x
TCAGGTACTAGGTTACTCTGA
>all_combined-miR-306_19_13x
TCAGGTACTAGGCGACTCTGAG
>all_combined-miR-306_20_12x
AGGTACTAGGTGACTCTGATC
>all_combined-miR-306_21_12x
TCAGGTACTAGGTGACTCTGAT
>all_combined-miR-306_22_11x
TCATGTACTAGGTGACTCTGA
>all_combined-miR-306_23_9x
TCAGGTACTAGGAGACTCTGAG
>all_combined-miR-306_24_9x
TCAGGTACTACGTGACTCTGAG
>all_combined-miR-306_25_9x
TCAGGTACTAGGTGACTATGA
>all_combined-miR-306_26_9x
TCAGGTACTAGGTGAATCTGA
>all_combined-miR-306_27_9x
TCAGGTACTAGGTGACTCTGC
>all_combined-miR-306_28_9x
CAGGTACTAGGTGACTCTGA
>all_combined-miR-306_29_8x
TCAGGTACTAGGTGACCCTGA
>all_combined-miR-306_30_7x
TCAGGTACTATGTGACTCTGAG
>all_combined-miR-306_31_7x
TCAGGGACTAGGGGACTCTGA
>all_combined-miR-306_32_6x
TCAGGTACTAGGTGACTCTCA
>all_combined-miR-306_33_6x
TCATGTACTAGGTGACTCTGAG
>all_combined-miR-306_34_6x
TCAGGTACTAGGTCACTCTGA
>all_combined-miR-306_35_5x
TCAGGTACTAGCTGACTCTGAA
>all_combined-miR-306_36_5x
TCAGGTACTAGGTGACTCCGAG
>all_combined-miR-306_37_5x
TCAGGTACTAGGTAACTCTGAG
>all_combined-miR-306_38_5x
TCAGGTACTAGGTGACTCTGG
>all_combined-miR-306_39_5x
TCGGGTACTAGGTGACTCTGA
>all_combined-miR-306_40_4x
TCAGGTACTACGTGACTCTGA
>all_combined-miR-306_41_4x
AATCAGGTACTAGGTGACTCTGA
>all_combined-miR-306_42_4x
AGGTACTAGGTGACTCTGA
>all_combined-miR-306_43_4x
TCAGGTACTAGGTGATTCTGA
>all_combined-miR-306_44_4x
TCAGGTACTAGGTGAATCTGAG
>all_combined-miR-306_45_4x
TCAGGTACTAGGTGACTCTGAGT
>all_combined-miR-306_46_4x
TCAGGTACTAGGTGCCTCTGAG
>all_combined-miR-306_47_4x
TCAGGTACTAGTTTACTCTGAG
>all_combined-miR-306_48_4x
TCAGGTACTAGGTGACTCTCAG
>all_combined-miR-306_49_3x
TCAGGTACTGGGTGACTCTGA
>all_combined-miR-306_50_3x
TCAGGCACTAGGTGACTCTGAG
>all_combined-miR-306_51_3x
TCGGGTACTAGGTGACTCTGAG
>all_combined-miR-306_52_3x
TCAGGTACTAGTTGACTCTGAG
>all_combined-miR-306_53_3x
TCAGGTACTAGGCGACTCTGAA
>all_combined-miR-306_54_3x
TCAGGTACTAGGTGACTCT
>all_combined-miR-306_55_3x
TCAGATACTAGGTGACTCTGAG
>all_combined-miR-306_56_3x
TCAGGTACTAGGTTACTCTGAG
>all_combined-miR-306_57_3x
TCAGTACTAGGTGACTCTGA
>all_combined-miR-306_58_2x
TCAGGTGCTAGGTGACTCTGA
>all_combined-miR-306_59_2x
TCAGATACTAGGTGACTCTGA
>all_combined-miR-306_60_2x
TCAGGTACTAGGTGACTCTGGG
>all_combined-miR-306_61_2x
TCAGGTACTAGGTGACTCTTAG
>all_combined-miR-306_62_2x
ATCAGGTACTAGGTGACTCTGA
>all_combined-miR-306_63_2x
TCAGGTACTGGGTGACTCTGAG
>all_combined-miR-306_64_2x
TCAGGTACTAGGTGATTCTGAG
>all_combined-miR-306_65_2x
TCAGGTACCAGGTGACTCTGAG
>all_combined-miR-306_66_2x
TCAAGTACTAGGTGACTCTGA
>all_combined-miR-306_67_2x
TCAGGTACTAGGTGGCTCTGA
>all_combined-miR-306_68_2x
TCAGTTACTAGGTGACTCTGAG
>all_combined-miR-306_69_2x
TCAGGTACTAGGTGACTTTGA
>all_combined-miR-306_70_2x
TCAGGTACTAGGTGCCTCTGA
>all_combined-miR-306_71_2x
TCAGGTACTAGGGGACTCTGC
>all_combined-miR-306_72_2x
TCAGGTACTAGGTGACTCTGAC
>all_combined-miR-306_73_2x
TCAGGTACTAGGTGACTCTGT
>all_combined-miR-306_74_2x
ACAGGTACTAGGTGACTCTGAG
>all_combined-miR-306_75_2x
TCAGGTACTAGGTGACTCCGAGA
>all_combined-miR-306_76_2x
TCAGGTCCTAGGTGACTCTGA
>all_combined-miR-306_77_2x
TCAAGTACTAGGTGACTCTGAG
>all_combined-miR-306_78_2x
TCTGGTACTAGGTGACTCTGA
>all_combined-miR-306_79_2x
TCAGGCACTAGGTGACTATGA
>all_combined-miR-306_80_2x
TCAGGTACTAGGTGACTCTGCG
>all_combined-miR-306_81_2x
TCAGGAACTAGGTGACTCTGAG
>all_combined-miR-306_82_2x
TCGGGTACTAGGTGACTCTGAA
>all_combined-miR-306_83_2x
TCAGGTACTCGGTGACTCTGAG
>all_combined-miR-306_84_2x
TCAGGTAATAGGTGACTCTGA
>all_combined-miR-306_85_2x
TCAGTTACTAGGTGACTCTGA
>all_combined-miR-306_86_2x
TCAGGTACTAGCTGACTCTGA
>all_combined-miR-306_87_2x
TCAGGGACTAGGTGACTCTG
>all_combined-miR-306_88_2x
TCAGGCACTAGGCGACTCTGA
>all_combined-miR-306_89_2x
TCAGGTACTAGGGGACTCTGAA
>all_combined-miR-306_90_2x
TCAGGTACGAGGTGACTCTGA
>all_combined-miR-306_91_2x
TCAGGTACTCGGTGACTCTGA
>all_combined-miR-306_92_2x
TCAGGTACTAGCTGACTCTCA
>all_combined-miR-306_93_2x
TCAGGTACTAGGTGACTCTGATC
>all_combined-miR-306_94_1x
TCAGGAACTAGGTGACTCTGA
>all_combined-miR-306_95_1x
ACAGGAACTAGGTGACTCTGA
>all_combined-miR-306_96_1x
TCAGGTACTAGCTGACTCTGAAA
>all_combined-miR-306_97_1x
TCAAGTATTAGGTGACTCTGAG
>all_combined-miR-306_98_1x
TCAGGGACTAGGGGACGCTGA
>all_combined-miR-306_99_1x
TCAGGTACTAGGCGACTCTCA
>all_combined-miR-306_100_1x
TCAGGTACTAGGTGACTATGAG
>all_combined-miR-306_101_1x
TCAGGCACTAGATGACTCTGAG
>all_combined-miR-306_102_1x
TCAGGTAATAGGTGACTCTGAGG
>all_combined-miR-306_103_1x
TCAGGGACTAGGGGACTCTGAG
>all_combined-miR-306_104_1x
TCAGGTACTAAGTGACTCTGA
>all_combined-miR-306_105_1x
TCAGGTCCTAGGTGACTCTGAG
>all_combined-miR-306_106_1x
TCAGCTACTAGGTGACTCTGAG
>all_combined-miR-306_107_1x
TCACGTACTAGGTGACTCTGAG
>all_combined-miR-306_108_1x
TCAGGTACTAGGTGACTCTC
>all_combined-miR-306_109_1x
TCAGGCACTAGGTCACTCTGA
>all_combined-miR-306_110_1x
TCAGGTACTAGGAGACTCTGAT
>all_combined-miR-306_111_1x
TCAGGTACTAGGGAACGCTGA
>all_combined-miR-306_112_1x
TCAGGGACTAGGTGACTATGAG
>all_combined-miR-306_113_1x
TCAGGTACTATGCGACTCTGAG
>all_combined-miR-306_114_1x
TCAGGTACTAGATGACTCTGAG
>all_combined-miR-306_115_1x
TCAGGAACTAGGTGACTAGGA
>all_combined-miR-306_116_1x
AATCAGGTACTAGGTGACTTTGA
>all_combined-miR-306_117_1x
TCAGGGACTAGGTGACTCCGAG
>all_combined-miR-306_118_1x
TCCGGTACTAGGAGACTCTGC
>all_combined-miR-306_119_1x
TCAGGTACTAGGGAACTCTGA
>all_combined-miR-306_120_1x
TCAGGTACTAGGTGAATTTGA
>all_combined-miR-306_121_1x
TCAGGTACTATGTGACTCTG
>all_combined-miR-306_122_1x
TCAGGTACTACGTGAATCTGAG
>all_combined-miR-306_123_1x
TCAGGGACTAGGAGACTCTGAG
>all_combined-miR-306_124_1x
TCAGGCACGAGGGGACTCTGA
>all_combined-miR-306_125_1x
TCAGGTACTAGGAGACTCTG
>all_combined-miR-306_126_1x
TTAGGTACTAGGCGACTCTGA
>all_combined-miR-306_127_1x
TCAGGTACTAGGTGACTCTACG
>all_combined-miR-306_128_1x
TCAGGTACTAGGCGACGCTGAG
>all_combined-miR-306_129_1x
TCAGGCACTAGGAGACTCTGC
>all_combined-miR-306_130_1x
TCAGGTACTAGGCGACTCTAA
>all_combined-miR-306_131_1x
TCACGTACTAGGTGACTCTGA
>all_combined-miR-306_132_1x
TAAGGTACTAGGTGACTCTGAAA
>all_combined-miR-306_133_1x
TCAGGTACTAGGTGACTCTAA
>all_combined-miR-306_134_1x
TCAGGCACTAGGCGACTCTCA
>all_combined-miR-306_135_1x
TCAGGTACTAGGACACTCTGA
>all_combined-miR-306_136_1x
TCAGGCACTAGGTGAATCTGAT
>all_combined-miR-306_137_1x
TCAGGTACTAGGACACTCTGAG
>all_combined-miR-306_138_1x
TGAGGTACTAGGTGACTCTGA
>all_combined-miR-306_139_1x
TCAGGTAGTAGGTGACTCTGA
>all_combined-miR-306_140_1x
TCCGGTACTAGGCGACTCTGAG
>all_combined-miR-306_141_1x
TCAGGTACTTGGTGACTCTGA
>all_combined-miR-306_142_1x
TCAGGTACTAGGTGCATCTGAG
>all_combined-miR-306_143_1x
TCAGGTACTAGGTGACTCTAAG
>all_combined-miR-306_144_1x
TCAGGTACTAGGTGAGTGTGAA
>all_combined-miR-306_145_1x
TCAGGAACTAGGTGACTATGAG
>all_combined-miR-306_146_1x
TCAGGCACTAGGTGACTCTAA
>all_combined-miR-306_147_1x
TCAGGAACTAGGGGACTCTGAG
>all_combined-miR-306_148_1x
TCAGGTACTAGGTCACTCTGAGA
>all_combined-miR-306_149_1x
TCAGGTACTAGGTGACGCTGAG
>all_combined-miR-306_150_1x
TCAGGAAATAGGTGACTCTGA
>all_combined-miR-306_151_1x
TCAGGTACTAGGTGTCTCTGA
>all_combined-miR-306_152_1x
TCAGGTACTAGGTCACTCTGAT
>all_combined-miR-306_153_1x
TCAGGGACTAGGTGATTCTGAG
>all_combined-miR-306_154_1x
TCAGGTACTAGGTGACTCTGAGC
>all_combined-miR-306_155_1x
TCAGGTACCAGGTGACTCTGA
>all_combined-miR-306_156_1x
TAAGGTACTAGGAGACTCTGA
>all_combined-miR-306_157_1x
TAAGGTACTAGGTGACTTTGA
>all_combined-miR-306_158_1x
GCAGGGACTAGGGGACTCTGA
>all_combined-miR-306_159_1x
GCAGGTACTAGGTGACTCTGA
>all_combined-miR-306_160_1x
TCAGGTACTAGGAGAGTCTTA
>all_combined-miR-306_161_1x
TCAGGTACTAGCGGACTCTGAG
>all_combined-miR-306_162_1x
TCAGGTACTAGGTCACTCTCA
>all_combined-miR-306_163_1x
TCGGGTACTAGGAGACTCTGAG
>all_combined-miR-306_164_1x
TCAGGTACTAGGTGAGTCTGAG
>all_combined-miR-306_165_1x
TCAGGCACTAGGTGACTCTCAG
>all_combined-miR-306_166_1x
TCAGGGACTATGTGACTCTGA
>all_combined-miR-306_167_1x
TCAGGTACTAGGAGACTCTGAGA
>all_combined-miR-306_168_1x
TCAGGTACTAGGTGACTCTTAA
>all_combined-miR-306_169_1x
TCCGGTACTAGGTGACTCTGA
>all_combined-miR-306_170_1x
TCAGGCACTAGGAGACTCTGA
>all_combined-miR-306_171_1x
TCTGGTATTAGGTGACTCTGAG
>all_combined-miR-306_172_1x
TCAGGCACTAGGTGACTCTGC
>all_combined-miR-306_173_1x
CCAGGTACTAGGTGACTCTGA
>all_combined-miR-306_174_1x
TCAGGCACTAGGTGCCTCTGA
>all_combined-miR-306_175_1x
TCAGGCACTAGGGGACTCTGAA
>all_combined-miR-306_176_1x
AGGTACTAGGTGACTCTGAG
>all_combined-miR-306_177_1x
TCAGGTACTAGGTGAATCTCAG
>all_combined-miR-306_178_1x
TCAGGTACTAGGTGACTTTGAG
>all_combined-miR-306_179_1x
TCAGGGACTAGGTGACTCTGC
>all_combined-miR-306_180_1x
GCAGGTACTAGGGGACTCTGA
>all_combined-miR-306_181_1x
TCAGGGACTAGGTGACGCTGA
>all_combined-miR-306_182_1x
TCAGGTACTAGGGGACTATGA
>all_combined-miR-306_183_1x
TCAGGTACTAGTTCACTCTGA
>all_combined-miR-306_184_1x
TCAGGCACTAGGTGCCTCTCA
>all_combined-miR-306_185_1x
TTAGGTACTAGGTGACTCTGA
>all_combined-miR-306*_1_224x
CAGAGACGCCTCGTGCCTCAG
>all_combined-miR-306*_2_177x
CAGAGACGCCTCGTGCCTCAGCA
>all_combined-miR-306*_3_131x
AGAGACGCCTCGTGCCTCAGCA
>all_combined-miR-306*_4_68x
CAGAGACGCCTCGTGCCTCA
>all_combined-miR-306*_5_46x
AGAGACGCCTCGTGCCTCAG
>all_combined-miR-306*_6_37x
CAGAGACGCCTCGTGCCTCAGC
>all_combined-miR-306*_7_17x
AGAGACGCCTCGTGCCTCAGC
>all_combined-miR-306*_8_13x
AGAGACGCCTCGTGCCTCA
>all_combined-miR-306*_9_7x
CAAGAGACGCCTCGTGCCTCAG
>all_combined-miR-306*_10_7x
CAGAGACGCCTCGTGCCTCAGCC
>all_combined-miR-306*_11_5x
CAGAGACGCCTCGTGCCT
>all_combined-miR-306*_12_4x
AGAGACGCCTCGTGCCTCAGCC
>all_combined-miR-306*_13_4x
CAGAGACGCCTCGTGCCTTAG
>all_combined-miR-306*_14_2x
AGAGACGCCTCGTGCCTCCG
>all_combined-miR-306*_15_2x
CAGAGACGCCTCGTCCCTCAG
>all_combined-miR-306*_16_2x
CAGAGACGCCTCGGGCCTCA
>all_combined-miR-306*_17_2x
CAGAGACGCCTCGTGCCTCAGCT
>all_combined-miR-306*_18_2x
CAGAGACGCCTCGTGCCCCAG
>all_combined-miR-306*_19_2x
CAGAGACGCCTCGGGCCTCAG
>all_combined-miR-306*_20_2x
CAGAGACGCCTCGCGCCTCAG
>all_combined-miR-306*_21_2x
CAGAGACGCCTCGTGCCTCCG
>all_combined-miR-306*_22_1x
CAGAGACGCCTCGGGCCTCCG
>all_combined-miR-306*_23_1x
CAGAGACGCCTCGTGCCGAAG
>all_combined-miR-306*_24_1x
CAGAGACGCCTCGTGCCTCC
>all_combined-miR-306*_25_1x
GGAGACGCCTCGTGCCTCAG
>all_combined-miR-306*_26_1x
CAGAGACGCCTCGGCCCTCAG
>all_combined-miR-306*_27_1x
CAGAGACGCCTCGCGCCTCA
>all_combined-miR-306*_28_1x
AGAGACGCCTCGCGCCTCAG
>all_combined-miR-306*_29_1x
CAGAGACGCCTCGTGCCTCTG
>all_combined-miR-306*_30_1x
CAGAGACGCCTTGTGCCTCAGC
>all_combined-miR-306*_31_1x
CAGACACGCCTCGTGCCTCAG
>all_combined-miR-306*_32_1x
CAGAGACGCATCGTGCCTCAG
>all_combined-miR-306*_33_1x
CAGAGACGCCTCGTGCCGCAGC
>all_combined-miR-306*_34_1x
CAGAGACGCCTCGGGCCTCAGC
>all_combined-miR-306*_35_1x
AGAGACGCCACGTGCCTCAGA
>all_combined-miR-306*_36_1x
CAGAGACGCCTCGTGCCGCAG
>all_combined-miR-306*_37_1x
CAGAGACGCCTCGTGATTCA
>all_combined-miR-306*_38_1x
AGAGACGCCTCGTGCCTCAC
>all_combined-miR-306*_39_1x
AGAGACGCCTCGTGCCTCAT
>all_combined-miR-306*_40_1x
CAGAGACGCCTCGTGCCCCAGC
>all_combined-miR-306*_41_1x
AGAGCCGCCTCGTGCCTCAG
>all_combined-miR-306*_42_1x
AGAGACGCCTCGTGACTCAG
>all_combined-miR-306*_43_1x
CAGAGACGCCTCGTGCCTCAC
>all_combined-miR-306*_44_1x
AGAGACGCCTCGTGCCTCAA
>all_combined-miR-3067_1_1x
AGTTCTCAGGCCCACTTTC
>all_combined-miR-3069_1_12x
TTGAAGACTAACTACTGC
>all_combined-miR-3077*_1_1x
CTGCGGACGGGATGGCGC
>all_combined-miR-3077*_2_1x
TAGGGACGGGTGGGCCGGCA
>all_combined-miR-308_1_295x
AATCACAGGATAATACTGCGAG
>all_combined-miR-308_2_34x
AATCACAGGATAATACTGCGA
>all_combined-miR-308_3_9x
AATCACAGGATAATACTGCGAT
>all_combined-miR-308_4_4x
AATCACAGGATAATACTG
>all_combined-miR-308_5_2x
TATCACAGGATAATACTGCGAG
>all_combined-miR-308_6_2x
AATCACAGGATAATACTCCGA
>all_combined-miR-308_7_2x
GATCACAGGATAATACTGCGAG
>all_combined-miR-308_8_1x
AATCACAGGATAATACAGCGAG
>all_combined-miR-308_9_1x
AATCACAGGATAATACTGCGAA
>all_combined-miR-308_10_1x
AATCACAGTATAATACTGCGAG
>all_combined-miR-308_11_1x
AATCACAGGATAATACGGCGA
>all_combined-miR-308_12_1x
AATCACAGGATAATAATGCGAG
>all_combined-miR-308_13_1x
AATCACAGGATAATACTGCGAC
>all_combined-miR-308_14_1x
ACGCACAGGATAATACTGAGAG
>all_combined-miR-308_15_1x
AATCACAGGATACTACTGCGAG
>all_combined-miR-308_16_1x
AAGCACAGGATAAGACTGCGAG
>all_combined-miR-308_17_1x
AATCACAGGATAATACTGTGAG
>all_combined-miR-308_18_1x
AATCACAGGATAATAGTGCGA
>all_combined-miR-308_19_1x
AATCACAGGATAATACTGCTAG
>all_combined-miR-308_20_1x
AATAACAGGATAATACTGCGAG
>all_combined-miR-308_21_1x
AATCACAGGATAATACTGAGAG
>all_combined-miR-308_22_1x
AATCACAGGATAATACTACGA
>all_combined-miR-308_23_1x
AATCACAGGATAATAAAGCGAG
>all_combined-miR-308_24_1x
AATCACAGGATAATACTCCGAG
>all_combined-miR-308_25_1x
AATCACAGGATAATACTGCGCG
>all_combined-miR-308_26_1x
AAGCACAGGATAATACTGCGAG
>all_combined-miR-308_27_1x
AATCACAGGATAATACTGCCAG
>all_combined-miR-30;_miR-30*_1_73x
CTTTCAGTCGGATGTTTACAGC
>all_combined-miR-30;_miR-30*_2_11x
CTTTCAGTCGGATGTTTACAGT
>all_combined-miR-30;_miR-30*_3_10x
TTTCAGTCGGATGTTTGCAGC
>all_combined-miR-30;_miR-30*_4_9x
CTTTCAGTCGGATGTTTGCAGC
>all_combined-miR-30;_miR-30*_5_8x
CTTTCAGTCGGATGTTTACAG
>all_combined-miR-30;_miR-30*_6_3x
TTTCAGTCGGATGTTTACAGC
>all_combined-miR-30;_miR-30*_7_1x
CTTTCAGGCGGATGTTTACAGC
>all_combined-miR-30;_miR-30*_8_1x
CTTTCAGTCGGCTGTTTACAGC
>all_combined-miR-30;_miR-30*_9_1x
CTTTCAGTCGGATGTTTACATC
>all_combined-miR-30;_miR-30*_10_1x
CTTTCAGTCTGATGTTTACAGC
>all_combined-miR-30;_miR-30*_11_1x
CTTTCAGTCGGATGATTGCAGC
>all_combined-miR-31_1_569792x
AGGCAAGATGTCGGCATAGCTGA
>all_combined-miR-31_2_227337x
AGGCAAGATGTCGGCATAG
>all_combined-miR-31_3_135779x
AGGCAAGATGTCGGCATAGCTG
>all_combined-miR-31_4_64852x
AGGCAAGATGTCGGCATAGCT
>all_combined-miR-31_5_49465x
AGGCAAGATGTCGGCATAGC
>all_combined-miR-31_6_15323x
AGGCAAGATGTCGGCATA
>all_combined-miR-31_7_10173x
AGGCAAGATGTCGGCATAGCTGAA
>all_combined-miR-31_8_8376x
AGGCAAGATGTCGGCATAGCTGAT
>all_combined-miR-31_9_5222x
AAGGCAAGATGTCGGCATAGCTG
>all_combined-miR-31_10_3692x
AGGCAAGATGTCGGCATAGCTGT
>all_combined-miR-31_11_3310x
AGGCAAGATGTCGGCATCGCTGA
>all_combined-miR-31_12_2459x
AGGCAAGATGTCGGCCTAGCTGA
>all_combined-miR-31_13_2381x
AGGCAAGATGTCGGCATAGCTGAAA
>all_combined-miR-31_14_1986x
AGGCAAGATGTCGGCATAGCTCA
>all_combined-miR-31_15_1868x
AGGCAAGATGTCGGCATAGCTGC
>all_combined-miR-31_16_1789x
AGGCAAGATGTCGGCATAGCCGA
>all_combined-miR-31_17_1768x
AGGCAAGATGTCGGCATAGCTT
>all_combined-miR-31_18_1712x
AGGCAAGATGTCGGCATAGCA
>all_combined-miR-31_19_1665x
AGGCAAGATGTCGGCATAA
>all_combined-miR-31_20_1640x
AGGCAAGATGTCGGCATAGCTGATT
>all_combined-miR-31_21_1622x
AGGCAAGATGTCGGCATAGTTGA
>all_combined-miR-31_22_1511x
AGGCAAGATGTCCGCATAGCTGA
>all_combined-miR-31_23_1424x
AGGCAAGATGTCGGCATAGCTTA
>all_combined-miR-31_24_1346x
AGGCAAGATGTCGGCATATCTGA
>all_combined-miR-31_25_1184x
GGCAAGATGTCGGCATAGCTGA
>all_combined-miR-31_26_1113x
AGGCAAGATGTCGGCATAGA
>all_combined-miR-31_27_1060x
AGGCAAGATGTCGGCATAGCTA
>all_combined-miR-31_28_1057x
AGGCAAGATGTCGGCATAGAA
>all_combined-miR-31_29_1019x
AAGGCAAGATGTCGGCATAGCT
>all_combined-miR-31_30_1016x
AGGCAAGATGTCGGCATACCTGA
>all_combined-miR-31_31_910x
AGGCAAGATGTCGGCATAGATGA
>all_combined-miR-31_32_854x
AGGCAAGATGGCGGCATAGCTGA
>all_combined-miR-31_33_850x
AGGCAAGATGTCGGAATAGCTGA
>all_combined-miR-31_34_813x
AGGCAAGATGTCGCCATAGCTGA
>all_combined-miR-31_35_795x
AGGCAAGATGTCGGCAGAGCTGA
>all_combined-miR-31_36_793x
AGGCAAGATGTCTGCATAGCTGA
>all_combined-miR-31_37_743x
AGGCAAGATGTCGGCATAGT
>all_combined-miR-31_38_741x
AGGCAAGATGTCGGCCTAG
>all_combined-miR-31_39_727x
AGGCAAGATGTCGGCATCG
>all_combined-miR-31_40_718x
AGGCAAGATGTCAGCATAGCTGA
>all_combined-miR-31_41_709x
AGGCAAGATGTCGGCATAGCCG
>all_combined-miR-31_42_689x
AGGCAAGATGTCGGCATAGCTGAAT
>all_combined-miR-31_43_671x
AGGCAAGATGTCGGCATAGCAA
>all_combined-miR-31_44_629x
AGGCAAGATGTCGGCATAGCGGA
>all_combined-miR-31_45_627x
TGGCAAGATGTCGGCATAGCTGA
>all_combined-miR-31_46_539x
AGGCAAGATGTCGGCCTAGCTG
>all_combined-miR-31_47_529x
AGGCAAGATGTCGGCACAGCTGA
>all_combined-miR-31_48_525x
AGGCAAGATGTCGGCATAT
>all_combined-miR-31_49_470x
AGGCAAGATGTCCGCATAG
>all_combined-miR-31_50_468x
AGGCAAGATGCCGGCATAGCTGA
>all_combined-miR-31_51_465x
AGGCAAGATGTCGGCATAGCTC
>all_combined-miR-31_52_451x
AGGCAAGATGTCGGCATCGCTG
>all_combined-miR-31_53_446x
GGGCAAGATGTCGGCATAGCTGA
>all_combined-miR-31_54_433x
AGGCAAGATGTCGGCATAGTTG
>all_combined-miR-31_55_428x
AGGCAAGATGTCGACATAGCTGA
>all_combined-miR-31_56_412x
AGGCAAGATGTCGGCATAGCTGG
>all_combined-miR-31_57_406x
GGCAAGATGTCGGCATAGCTG
>all_combined-miR-31_58_378x
AGGCAAGATTTCGGCATAGCTGA
>all_combined-miR-31_59_377x
AGGCAAGATGTCGGCATAACTGA
>all_combined-miR-31_60_370x
AGGCAAGATGTCGGCATCGCT
>all_combined-miR-31_61_369x
AGGCAAGATGGCGGCATAG
>all_combined-miR-31_62_368x
AGGCAAGATGTCGGAATAG
>all_combined-miR-31_63_368x
AGGCAAGATGTCGGCAGAG
>all_combined-miR-31_64_345x
AGGCAAGATGTCGGCATAGCTGTT
>all_combined-miR-31_65_332x
AGGCAAGATGTCGTCATAGCTGA
>all_combined-miR-31_66_330x
AGGCAAGATGTCGGCATAGCC
>all_combined-miR-31_67_329x
AGGCAAGATGTCGCCATAG
>all_combined-miR-31_68_324x
AGGCAAGATGTCCGCATAGCTG
>all_combined-miR-31_69_314x
AGGCAAGATGTCGGCATAC
>all_combined-miR-31_70_304x
TGGCAAGATGTCGGCATAG
>all_combined-miR-31_71_292x
AGGCAAGATGTCGGCATAGCTAA
>all_combined-miR-31_72_274x
AGGCAAGATGTCGGCATT
>all_combined-miR-31_73_268x
AGGCAATATGTCGGCATAGCTGA
>all_combined-miR-31_74_261x
AGGCAAGATGTCGGCACAG
>all_combined-miR-31_75_258x
AGGCAAGATGTCGGCATAGTT
>all_combined-miR-31_76_257x
AGGCAAGATGTCTGCATAG
>all_combined-miR-31_77_256x
AAGGCAAGATGTCGGCATAGCTGA
>all_combined-miR-31_78_253x
AGGCAAGATGTCGGCCTAGCT
>all_combined-miR-31_79_243x
AGGCAAGATGTCAGCATAG
>all_combined-miR-31_80_240x
AAGGCAAGATGTCGGCATAGCTGT
>all_combined-miR-31_81_235x
AGGCAAGATGTCGGCATATCTG
>all_combined-miR-31_82_234x
AGGCAAGATGTCGGCTTAGCTGA
>all_combined-miR-31_83_234x
AGGCAAGATGTCGGCATAGCTGTTT
>all_combined-miR-31_84_223x
AGGCAAGATGTCGGCATACCTG
>all_combined-miR-31_85_221x
ATGCAAGATGTCGGCATAGCTGA
>all_combined-miR-31_86_220x
AGGCAAGATGTCGGCATAGATG
>all_combined-miR-31_87_219x
AGGCAAGATGTCGGCATAGCGG
>all_combined-miR-31_88_213x
AGGCCAGATGTCGGCATAGCTGA
>all_combined-miR-31_89_210x
AGGCAAGATGTCGGAATAGCTG
>all_combined-miR-31_90_209x
AGGCAAGATGTCCGCATAGCT
>all_combined-miR-31_91_206x
GGGCAAGATGTCGGCATAG
>all_combined-miR-31_92_206x
AGGCAAGATCTCGGCATAGCTGA
>all_combined-miR-31_93_199x
AGGCAAGATGTCGGCATAGCTTT
>all_combined-miR-31_94_198x
AGGCAAGATGCCGGCATAG
>all_combined-miR-31_95_198x
AGGCAAGATGTCCGCATAGC
>all_combined-miR-31_96_194x
AGGCAAGATGGCGGCATAGCTG
>all_combined-miR-31_97_188x
AGGCAAGACGTCGGCATAGCTGA
>all_combined-miR-31_98_182x
AGGCAAGATGTCGGTATAGCTGA
>all_combined-miR-31_99_180x
AGGCAAGATGTCGCCATAGCTG
>all_combined-miR-31_100_179x
AGGAAAGATGTCGGCATAGCTGA
>all_combined-miR-31_101_178x
AGGCAAGATGTCGGGATAGCTGA
>all_combined-miR-31_102_174x
AGGCAAGAGGTCGGCATAGCTGA
>all_combined-miR-31_103_171x
AGGCAAGATGTCGGCATAGCG
>all_combined-miR-31_104_169x
AGGCAAGATGTCGGCAGAGCTG
>all_combined-miR-31_105_169x
AGGCAAGATGTCAGCATAGCTG
>all_combined-miR-31_106_160x
AAGGCAAGATGTCGGCATAGC
>all_combined-miR-31_107_157x
AGGCAAGATCTCGGCATAG
>all_combined-miR-31_108_154x
AGGCAAGATGTCGGCATCGC
>all_combined-miR-31_109_151x
AGGCAAGATGTCGGCATAGGTGA
>all_combined-miR-31_110_150x
AGGCAAGATGTCGGCGTAGCTGA
>all_combined-miR-31_111_148x
TGGCAAGATGTCGGCATAGCTG
>all_combined-miR-31_112_148x
AGGCAAGATGTCTGCATAGCTG
>all_combined-miR-31_113_147x
AGGCAAGATGTCGGCATAGAT
>all_combined-miR-31_114_145x
AGGCAAGATGTCGACATAG
>all_combined-miR-31_115_145x
AGGCAAGATGTCGGCATATCT
>all_combined-miR-31_116_144x
AGGCAACATGTCGGCATAGCTGA
>all_combined-miR-31_117_141x
GGCAAGATGTCGGCATAG
>all_combined-miR-31_118_138x
AGGCAAGATATCGGCATAGCTGA
>all_combined-miR-31_119_135x
AGGCAAGATGTCGGCAGAGCT
>all_combined-miR-31_120_133x
AGGCAAGATGTCGGCACAGCTG
>all_combined-miR-31_121_133x
AGGCAAGATGTCGGCCTAGC
>all_combined-miR-31_122_133x
CGGCAAGATGTCGGCATAGCTGA
>all_combined-miR-31_123_133x
AGACAAGATGTCGGCATAGCTGA
>all_combined-miR-31_124_130x
AGCCAAGATGTCGGCATAGCTGA
>all_combined-miR-31_125_130x
AGGTAAGATGTCGGCATAGCTGA
>all_combined-miR-31_126_130x
AGGCAAGATGTCGGCATGGCTGA
>all_combined-miR-31_127_130x
AAGGCAAGATGTCGGCATAG
>all_combined-miR-31_128_126x
AGGCAAGATGTCGCCATAGCT
>all_combined-miR-31_129_126x
ATGCAAGATGTCGGCATAG
>all_combined-miR-31_130_125x
AGGCAAGATGTCGTCATAG
>all_combined-miR-31_131_125x
AGGCAAGATGTCGGCATACCT
>all_combined-miR-31_132_125x
AGGCAAGATGTCGGAATAGCT
>all_combined-miR-31_133_121x
AGGCAAGATGACGGCATAGCTGA
>all_combined-miR-31_134_120x
AGGCAAGATGTCGGCATAACTG
>all_combined-miR-31_135_118x
AGGCAATATGTCGGCATAG
>all_combined-miR-31_136_118x
GGGCAAGATGTCGGCATAGCTG
>all_combined-miR-31_137_116x
AGGCAAGATGCCGGCATAGCTG
>all_combined-miR-31_138_116x
AGGCAAGATGTCGGCATAGCTGAG
>all_combined-miR-31_139_116x
AGGCAAGATGTCGGCATAGCTGATA
>all_combined-miR-31_140_114x
AGTCAAGATGTCGGCATAGCTGA
>all_combined-miR-31_141_111x
AGGCAAGATGTCGCCATAGC
>all_combined-miR-31_142_110x
AGGCAAGATTTCGGCATAG
>all_combined-miR-31_143_110x
AGGCGAGATGTCGGCATAGCTGA
>all_combined-miR-31_144_110x
AGGCAAGACGTCGGCATAG
>all_combined-miR-31_145_110x
AGGCAAGATGTCGGCTTAG
>all_combined-miR-31_146_109x
AGGCCAGATGTCGGCATAG
>all_combined-miR-31_147_109x
AGGAAAGATGTCGGCATAG
>all_combined-miR-31_148_105x
AGGCAAGATGTCGGCATG
>all_combined-miR-31_149_105x
AGGCAAGATGTCGGCATAGCTGATC
>all_combined-miR-31_150_105x
AGGCAAGATGTCGGCAGAGC
>all_combined-miR-31_151_104x
ACGCAAGATGTCGGCATAGCTGA
>all_combined-miR-31_152_104x
AGGCAAGATGTCGGCATAGCAGA
>all_combined-miR-31_153_99x
AAGCAAGATGTCGGCATAGCTGA
>all_combined-miR-31_154_98x
AGGCAAGATGGCGGCATAGCT
>all_combined-miR-31_155_96x
AGGCAAGATGTCGGCATAGCTGTA
>all_combined-miR-31_156_95x
AGGCAAGATGTCGGCATCGCTCA
>all_combined-miR-31_157_95x
AGGCAAGATGTCTGCATAGCT
>all_combined-miR-31_158_94x
AGGCAAGATGTCGGCATACC
>all_combined-miR-31_159_94x
AGGCAAGATGTCGGCATATC
>all_combined-miR-31_160_91x
AGGCAAGATGGCGGCATAGC
>all_combined-miR-31_161_91x
AGGCAAGATGTCGGCATCGCTGC
>all_combined-miR-31_162_89x
AGGCAAGATGTCTGCATAGC
>all_combined-miR-31_163_89x
AGGCAAGATGTCGGCACAGCT
>all_combined-miR-31_164_88x
AGGCAAGATGTCAGCATAGC
>all_combined-miR-31_165_87x
AGGCAAGATGTCGACATAGCTG
>all_combined-miR-31_166_86x
AGGCAAGCTGTCGGCATAGCTGA
>all_combined-miR-31_167_84x
AGGCAAGATGTCGGCCTCGCTGA
>all_combined-miR-31_168_83x
AGGCAAGAGGTCGGCATAG
>all_combined-miR-31_169_82x
AGGCAAGATGTCAGCATAGCT
>all_combined-miR-31_170_82x
AGGCAAGATGTCGGCATAGCTGTAT
>all_combined-miR-31_171_81x
GGCAAGATGTCGGCATAGCTGT
>all_combined-miR-31_172_79x
AGGCAAGATGTCGGCATAGCTGAC
>all_combined-miR-31_173_78x
AGGCAAGATTTCGGCATAGCTG
>all_combined-miR-31_174_76x
AGGCAAGATGTCGGCAAAGCTGA
>all_combined-miR-31_175_76x
AGGCAAGATGTCGTCATAGCTG
>all_combined-miR-31_176_75x
AGGCAAGATGTCGGTATAG
>all_combined-miR-31_177_75x
GAAGGCAAGATGTCGGCATAGCTG
>all_combined-miR-31_178_73x
AGGCACGATGTCGGCATAGCTGA
>all_combined-miR-31_179_73x
AGGCAAGATGTCGGCCTAGCCGA
>all_combined-miR-31_180_73x
AGGCAAGATGTCGGAATAGC
>all_combined-miR-31_181_72x
AGGCAAGATGTCGGCCTAGCTGC
>all_combined-miR-31_182_71x
AGGCAAGATGTCCGCATCGCTGA
>all_combined-miR-31_183_71x
AGGCAAGATGTCGGCGTAG
>all_combined-miR-31_184_69x
ACGCAAGATGTCGGCATAG
>all_combined-miR-31_185_69x
AGGCAAGATATCGGCATAG
>all_combined-miR-31_186_69x
AGGCAAGATGTCGGCATAGCTTTT
>all_combined-miR-31_187_69x
AGGCAAGATGTCGGGATAG
>all_combined-miR-31_188_68x
GAAGGCAAGATGTCGGCATAGCT
>all_combined-miR-31_189_68x
AGGCAAGATGTCGGCATTGCTGA
>all_combined-miR-31_190_68x
AGGCAAGGTGTCGGCATAGCTGA
>all_combined-miR-31_191_66x
GGCAAGATGTCGGCATAGCT
>all_combined-miR-31_192_66x
AGGCCAGATGTCGGCATAGCTG
>all_combined-miR-31_193_65x
AGGCAAGACGTCGGCATAGCTG
>all_combined-miR-31_194_64x
TGGCAAGATGTCGGCATAGCT
>all_combined-miR-31_195_64x
AGGCAGGATGTCGGCATAGCTGA
>all_combined-miR-31_196_63x
AGGCAAGATGTCGGCATC
>all_combined-miR-31_197_62x
TGGCAAGATGTCGGCATAGC
>all_combined-miR-31_198_62x
AGGCAAGATGTCGACATAGCT
>all_combined-miR-31_199_61x
GGCAAGATGTCGGCATAGCTGAA
>all_combined-miR-31_200_60x
AAGGCAAGATGTCGGCATAGCTT
>all_combined-miR-31_201_59x
GGCAAGATGTCGGCATAGC
>all_combined-miR-31_202_58x
AGGCAAGATCTCGGCATAGCTG
>all_combined-miR-31_203_57x
AGGCAAGATGTCGGCTTAGCTG
>all_combined-miR-31_204_57x
AGGAAAGATGTCGGCATAGCTG
>all_combined-miR-31_205_57x
AGGCAAGATGCCGGCATAGCT
>all_combined-miR-31_206_56x
AGGCAAGATGTCGGCACAGC
>all_combined-miR-31_207_55x
AGGCGAGATGTCGGCATAG
>all_combined-miR-31_208_55x
AGGCAATATGTCGGCATAGCTG
>all_combined-miR-31_209_55x
AGGCAAGATGTCGGCATCTCTGA
>all_combined-miR-31_210_54x
AGGCAAGATGTCGGCTTCGCTGA
>all_combined-miR-31_211_54x
AGGCAAGATGACGGCATAG
>all_combined-miR-31_212_54x
AAGGCAAGATGTCGGCATAGCTA
>all_combined-miR-31_213_53x
AGGCAAGATGTCCGCATA
>all_combined-miR-31_214_53x
AGGCAAGATTTCGGCATAGCT
>all_combined-miR-31_215_53x
AGGCAAGATGTCGGCATAGCTGCT
>all_combined-miR-31_216_52x
AGGCAAGGTGTCGGCATAG
>all_combined-miR-31_217_52x
AGGCAAGATGTCGGCCTA
>all_combined-miR-31_218_51x
AGGCAAGATGTCGGCATAGTTGAA
>all_combined-miR-31_219_51x
AGGCAAGATGTCGGCATCGCTGAA
>all_combined-miR-31_220_49x
AGGCAAGATGTCGGCATCGCCGA
>all_combined-miR-31_221_49x
AGGCAAGCTGTCGGCATAG
>all_combined-miR-31_222_49x
ATGCAAGATGTCGGCATAGCTG
>all_combined-miR-31_223_49x
AGGCAAGATGTCGGCATAGCAT
>all_combined-miR-31_224_48x
AGGCAACATGTCGGCATAG
>all_combined-miR-31_225_48x
AGGCAAGATGTCGGCATGG
>all_combined-miR-31_226_47x
AGGCAAGATGTCGGCATCGCTGAT
>all_combined-miR-31_227_47x
AGACAAGATGTCGGCATAG
>all_combined-miR-31_228_47x
AGGCAAGATGTCGGCATATCTGAT
>all_combined-miR-31_229_46x
AGGCAAGATGTCGTCATAGCT
>all_combined-miR-31_230_46x
AGGCAAGATGTCGGCATAGCTTAA
>all_combined-miR-31_231_46x
AGGCAAGATGTCGGCATAGCAG
>all_combined-miR-31_232_46x
AGGCAAGATGTCGGCATAGCTTAT
>all_combined-miR-31_233_45x
AGGCAAGATGTCGACATAGC
>all_combined-miR-31_234_45x
AGGTAAGATGTCGGCATAG
>all_combined-miR-31_235_45x
GAAGGCAAGATGTCGGCATAGC
>all_combined-miR-31_236_45x
AGTCAAGATGTCGGCATAG
>all_combined-miR-31_237_44x
AGGCAAGATGTCGGCATAGGT
>all_combined-miR-31_238_44x
AGGCAAGATGTCGGCATAGCTCAA
>all_combined-miR-31_239_44x
GGCAAGATGTCGGCATAGCTGAT
>all_combined-miR-31_240_44x
CGGCAAGATGTCGGCATAG
>all_combined-miR-31_241_44x
AGGCAAGATGTCCGCCTAGCTGA
>all_combined-miR-31_242_43x
AGGCAAGATGTCTGCATCGCTGA
>all_combined-miR-31_243_43x
AGGCATGATGTCGGCATAGCTGA
>all_combined-miR-31_244_43x
AGGCAAGATGTCGGGATAGCTG
>all_combined-miR-31_245_43x
GGCAAGATGTCGGCATAGCTGATT
>all_combined-miR-31_246_43x
GGGCAAGATGTCGGCATAGCT
>all_combined-miR-31_247_42x
AGGCAAGATGTCGGCATACCTCA
>all_combined-miR-31_248_42x
AGGCAAGATGTCCGCATAGCTCA
>all_combined-miR-31_249_41x
AGCCAAGATGTCGGCATAG
>all_combined-miR-31_250_40x
AGGCAAGATGTCGGCGTAGCTG
>all_combined-miR-31_251_40x
GGGCAAGATGTCGGCATAGC
>all_combined-miR-31_252_39x
AGGCAAGATGTCGGCATCGTTGA
>all_combined-miR-31_253_39x
AGTCAAGATGTCGGCATAGCTG
>all_combined-miR-31_254_39x
AGGCAAGATGTCGGCATAGGTG
>all_combined-miR-31_255_38x
AGGCAAGATGTCGGCATACCTGAA
>all_combined-miR-31_256_38x
AGGCAAGATGTCGGCATAGCCGT
>all_combined-miR-31_257_38x
AGGCAAGATGTCGGCATAAC
>all_combined-miR-31_258_38x
AGACAAGATGTCGGCATAGCTG
>all_combined-miR-31_259_37x
AGGCAAGATGTCGGCATAGCTGATG
>all_combined-miR-31_260_37x
AGGCAAGATGTCGGCATAGCTGTAA
>all_combined-miR-31_261_37x
AGGCAAGATGTCGGCATAGCCGC
>all_combined-miR-31_262_37x
AGGCAAGATGCCGGCATAGC
>all_combined-miR-31_263_36x
AGGCAAAATGTCGGCATAGCTGA
>all_combined-miR-31_264_36x
AGGCAAGATGTCGGCATAGTCG
>all_combined-miR-31_265_36x
AAGGCAAGATGTCGGCATAGCTGTT
>all_combined-miR-31_266_35x
AGGCAAGATGTCGGCATAGCTGCA
>all_combined-miR-31_267_35x
AGGCAATATGTCGGCATAGC
>all_combined-miR-31_268_35x
AGGCAAGATGTCGGCATAACT
>all_combined-miR-31_269_35x
AGGCAAGATGTCGGCATAGTC
>all_combined-miR-31_270_35x
AGGCAAGATTTCGGCATA
>all_combined-miR-31_271_35x
AGGCAAGATGTCGGTATAGCTG
>all_combined-miR-31_272_35x
AGGCAAGATGTCCGCATAGCCGA
>all_combined-miR-31_273_34x
AGGCAAGATGTCGGCATAGCTAT
>all_combined-miR-31_274_34x
AGGCAAGATGGCGGAATAGCTGA
>all_combined-miR-31_275_34x
AGGCAAGATGTCGGCCTAGCTCA
>all_combined-miR-31_276_34x
AGGCAAGATGTCTGCATATCTGA
>all_combined-miR-31_277_34x
GGCAAGATGTCGGCATAGCTGTTT
>all_combined-miR-31_278_34x
AGGCAAGATGTCTGCATA
>all_combined-miR-31_279_34x
GGCAAGATGTCGGCATAGA
>all_combined-miR-31_280_33x
AGGCAAGATGTCGGCATAGCTGTTA
>all_combined-miR-31_281_33x
AGGCAATATGTCGGCATAGCT
>all_combined-miR-31_282_33x
AGGCAAGATGTCGGCAAAG
>all_combined-miR-31_283_33x
AGGCAAGATGTCGGCATAGCTCG
>all_combined-miR-31_284_32x
AGGCAAGATGTCGTCATAGC
>all_combined-miR-31_285_32x
AGGCAAGATGTCGGCATAGCTGAAC
>all_combined-miR-31_286_32x
AGGCACGATGTCGGCATAG
>all_combined-miR-31_287_32x
AGGCAAGATGTCGGCATAGCTGACT
>all_combined-miR-31_288_32x
AGGCAAGATGTCGGCATAGG
>all_combined-miR-31_289_32x
AGGCAAGATATCGGCATAGCTG
>all_combined-miR-31_290_32x
AGGCAAGATCTCGGCATAGCT
>all_combined-miR-31_291_32x
AGGCAAGATGTCGGCATCT
>all_combined-miR-31_292_32x
AGGCCAGATGTCGGCATAGCT
>all_combined-miR-31_293_32x
AGGTAAGATGTCGGCATAGCTG
>all_combined-miR-31_294_32x
AGGCAAGATGTCGCCATAGCTCA
>all_combined-miR-31_295_31x
AGGCAAGATGTCGGCATATCTGAAA
>all_combined-miR-31_296_31x
AGGCAAGAGGTCGGCATAGCTG
>all_combined-miR-31_297_30x
AGCCAAGATGTCGGCATAGCTG
>all_combined-miR-31_298_30x
AGGCAAGATGTCGGAATA
>all_combined-miR-31_299_30x
AGGCAAGATGTCGGCCTACCTGA
>all_combined-miR-31_300_30x
ACGCAAGATGTCGGCATAGCTG
>all_combined-miR-31_301_30x
AGGCAAGATGTCGGCATCCCTGA
>all_combined-miR-31_302_29x
AGGCAAGATGTCGGAATAGATGA
>all_combined-miR-31_303_29x
AGGCAAGATGTCGGCATATTTGA
>all_combined-miR-31_304_29x
AGGCAAGATGTCCGCATAGCTGC
>all_combined-miR-31_305_29x
AGGCAAGATGTCGGCATAGTTGT
>all_combined-miR-31_306_29x
AGGCAAGATGTCGCCATA
>all_combined-miR-31_307_28x
AGGCAAGATGTCGGCATAGCTCAT
>all_combined-miR-31_308_28x
AGGCAAGATGTCTTCATAGCTGA
>all_combined-miR-31_309_28x
TGGCAAGATGTCGGCATCGCTGA
>all_combined-miR-31_310_27x
AGGCAAGATGGCGGCATA
>all_combined-miR-31_311_27x
AGGCAAGATGTCGGCATATCTGAA
>all_combined-miR-31_312_27x
AGGCAAGATGTCGGCATACCCGA
>all_combined-miR-31_313_26x
AGGCAAGATGTCGGGATAGCT
>all_combined-miR-31_314_26x
AAGCAAGATGTCGGCATAG
>all_combined-miR-31_315_26x
AGGCAGGATGTCGGCATAG
>all_combined-miR-31_316_26x
AGGCAAGATGTCGGCATAGCTTG
>all_combined-miR-31_317_26x
AAGGCAAGATGTCGGCATA
>all_combined-miR-31_318_26x
AGGCAAGATGTCGGCATAGCCGAA
>all_combined-miR-31_319_25x
AGGCAAGATGTCGGCCTAGCCG
>all_combined-miR-31_320_25x
AGGCAAGATGTCGGCCTAGCTGAA
>all_combined-miR-31_321_24x
AGGCAAAATGTCGGCATAG
>all_combined-miR-31_322_24x
AGGCAAGATGTCGGCATAGCCCA
>all_combined-miR-31_323_24x
AGGCAAGATGTCGGCCGAGCTGA
>all_combined-miR-31_324_24x
ACGCAAGATGTCGGCATAGCT
>all_combined-miR-31_325_24x
AGGCAAGATGTCGCCATCGCTGA
>all_combined-miR-31_326_24x
AGGCAAGAGGTCGGCATAGCT
>all_combined-miR-31_327_24x
AGGCAAGATGACGGCATAGCTG
>all_combined-miR-31_328_24x
AGGCAATATGTCGGCATAGCTGAA
>all_combined-miR-31_329_24x
CGGCAAGATGTCGGCATAGCTG
>all_combined-miR-31_330_24x
AGGCAAGATGTCTGCATAGCTGAT
>all_combined-miR-31_331_24x
AGGCAAGATGTCGGCTTAGCT
>all_combined-miR-31_332_24x
AGGCAAGATGTCGGCATAGCTTC
>all_combined-miR-31_333_23x
AGGCAAGATGTCGGCATAGCGA
>all_combined-miR-31_334_23x
GAGGCAAGATGTCGGCATA
>all_combined-miR-31_335_23x
AGGCAAGATGTCGGCATAAA
>all_combined-miR-31_336_23x
AGGCAAGAGGTCGGCATAGC
>all_combined-miR-31_337_23x
AGGCAGATGTCGGCATAGCTGA
>all_combined-miR-31_338_23x
AGGCAAGATGTCGGCCTAGCTGAT
>all_combined-miR-31_339_23x
AGGCAAGATGTCGGCACAGCTGC
>all_combined-miR-31_340_23x
AGGCAAGACGTCGGCATAGCT
>all_combined-miR-31_341_23x
AGATGTCGGCATAGCTGA
>all_combined-miR-31_342_22x
AGGCAAGATGTCGGCGTAGCT
>all_combined-miR-31_343_22x
AGGCAAGCTGTCGGCATAGCTG
>all_combined-miR-31_344_22x
AAGGCAAGATGTCGGCATAGCTGAA
>all_combined-miR-31_345_22x
AGGCAAGATGTCGGTATAGCT
>all_combined-miR-31_346_22x
GGCAAGATGTCGGCATAGCTGAAA
>all_combined-miR-31_347_21x
AGGCAAGATGTCGGCATAGTA
>all_combined-miR-31_348_21x
AGGCAAGATGTCGGCCTAGCTTA
>all_combined-miR-31_349_21x
AGTCAAGATGTCGGCATAGCT
>all_combined-miR-31_350_21x
AGGCAAGATGTCGGCATAGCAGT
>all_combined-miR-31_351_20x
AGGCAAGATGTCGGCATACCTGAT
>all_combined-miR-31_352_20x
AGGCAAGACGTCGGCATAGC
>all_combined-miR-31_353_20x
AGGCAGGATGTCGGCATAGCTG
>all_combined-miR-31_354_20x
AGGCAAGATGTCCGCATAGCCG
>all_combined-miR-31_355_20x
AGGCAAGATGTCGGCATCGCTGT
>all_combined-miR-31_356_20x
AGGCAAGATGTCGGCAAAGCT
>all_combined-miR-31_357_20x
AAGGCAAGATGTCGGCATAGCCG
>all_combined-miR-31_358_20x
AGGCAAGAAGTCGGCATAGCTGA
>all_combined-miR-31_359_20x
AGGCAAGATGTCCGCACAG
>all_combined-miR-31_360_20x
AGGCAAGATTTCGGCATAGC
>all_combined-miR-31_361_20x
AGGAAAGATGTCGGCATAGCT
>all_combined-miR-31_362_20x
AGGCAAGATGTCGGCATAGCGCA
>all_combined-miR-31_363_19x
AGGCAAGATGTCGGCAAAGCTG
>all_combined-miR-31_364_19x
AGGCAAGATGTCGCCATAGCTGC
>all_combined-miR-31_365_19x
AGGCAAGATGTCGGCCTAACTGA
>all_combined-miR-31_366_19x
AGGCAAGATGTCGGCATGGCT
>all_combined-miR-31_367_19x
AGGCAAGATGTCGGCATACCCG
>all_combined-miR-31_368_19x
AGGCAAGGTGTCGGCATAGCTG
>all_combined-miR-31_369_19x
AGGCAAGATGGCCGCATAGCTGA
>all_combined-miR-31_370_19x
AGGCAAGATGTCCGCACAGCTGA
>all_combined-miR-31_371_19x
AGGCAAGATGTCGGCATAGTTT
>all_combined-miR-31_372_18x
AGGCAAGATGTCGGCATAGCCGAT
>all_combined-miR-31_373_18x
AGGCAAGATGTCGGCATAGACGA
>all_combined-miR-31_374_18x
AGGCCAGATGTCGGCATAGC
>all_combined-miR-31_375_18x
AGGCAAGATGTCTGCATAGTTGA
>all_combined-miR-31_376_18x
AGGCAAGATGTCGCCCTAGCTGA
>all_combined-miR-31_377_18x
AGGCAAGATGTCCGCATAGCTGATT
>all_combined-miR-31_378_18x
AGGCAAGATGTCGGCATAGCTAAA
>all_combined-miR-31_379_18x
AGGCAAGATGTCGGCATAGTTGAT
>all_combined-miR-31_380_18x
AGGCAAGATGGCAGCATAGCTGA
>all_combined-miR-31_381_18x
AGGCAAGATGTCGTCATCGCTGA
>all_combined-miR-31_382_18x
AGGCAAGATGTCGGCATTT
>all_combined-miR-31_383_18x
ATGCAAGATGTCGGCATAGCT
>all_combined-miR-31_384_18x
TGGCAAGATGTCGGCATA
>all_combined-miR-31_385_18x
AGGCGAGATGTCGGCATAGCTG
>all_combined-miR-31_386_18x
AGGCAAGATGTCGGCATAGCTGTTC
>all_combined-miR-31_387_18x
AGGCAAGATGTCAGCATA
>all_combined-miR-31_388_18x
AGGCAAGATGTCGGAATAGCTGT
>all_combined-miR-31_389_18x
AGGCAAGATGTCCGCATACCTGA
>all_combined-miR-31_390_18x
AGGCAAGATGACGGCATAGC
>all_combined-miR-31_391_17x
AGGCAAGATGTCGGCATAGCTGCTT
>all_combined-miR-31_392_17x
AGGCAAGATGTCGGCCCAGCTGA
>all_combined-miR-31_393_17x
AGGCAAGTTGTCGGCATAGCTGA
>all_combined-miR-31_394_17x
AGGCAAGATGTCGGCAGA
>all_combined-miR-31_395_17x
AGGCCAGATGTCGGCATCGCTGA
>all_combined-miR-31_396_17x
AGGCAAGATGTCGGCATCGCGGA
>all_combined-miR-31_397_17x
AGGCAAGATGGCGGCATAGCTCA
>all_combined-miR-31_398_17x
AGGGAAGATGTCGGCATAGCTGA
>all_combined-miR-31_399_17x
AAGGCAAGATGTCGGCATAGCTTT
>all_combined-miR-31_400_17x
AGGCAAGATGTCGGCATAGATGAA
>all_combined-miR-31_401_17x
AGGCAAGATGTCGGCATAGCTTATT
>all_combined-miR-31_402_17x
AGGCAAGATGTCCGCAGAGCTGA
>all_combined-miR-31_403_17x
AGGCAAGATGTCGGCAGCGCTGA
>all_combined-miR-31_404_17x
CGGCAAGATGTCGGCATAGCT
>all_combined-miR-31_405_17x
AAGGCAAGATGTCGCCATAGCTG
>all_combined-miR-31_406_17x
AGGCAAGATGGCGGAATAG
>all_combined-miR-31_407_17x
AGGCAAGATGTCCGCATAGCTGAT
>all_combined-miR-31_408_17x
AGGCAAGATGTCGGCTTAGTTGA
>all_combined-miR-31_409_17x
AGCCAAGATGTCGGCATAGCT
>all_combined-miR-31_410_16x
GGCAAGATGTCGGCATAGCTT
>all_combined-miR-31_411_16x
AGGCAAGATGTCGGCACACCTGA
>all_combined-miR-31_412_16x
GGGCAAGATGTCGGCATA
>all_combined-miR-31_413_16x
AGGCAAGATGTCGGCAGAGCGGA
>all_combined-miR-31_414_16x
AGGCAAGATATCGGCATAGCT
>all_combined-miR-31_415_16x
AGGCAAGATGTCGGCTTAGC
>all_combined-miR-31_416_16x
AGGCAAGATGGCGGCATAGCCGA
>all_combined-miR-31_417_16x
AGGCAAGATGTCAGCCTAGCTGA
>all_combined-miR-31_418_16x
AGGCAAGATGGCGGCATAGCTGC
>all_combined-miR-31_419_16x
AGGCAAGATGTCGGCCTAGCTGT
>all_combined-miR-31_420_16x
AGGCAAGATGTCGTCATATCTGA
>all_combined-miR-31_421_16x
AGGCAAGATGTCGGCCTAA
>all_combined-miR-31_422_16x
AGGCTAGATGTCGGCATAGCTGA
>all_combined-miR-31_423_16x
AGGCACGATGTCGGCATAGCT
>all_combined-miR-31_424_16x
AGGCTAGATGTCGGCATAG
>all_combined-miR-31_425_16x
AGGCAAGATGTCGGCATAGCTCT
>all_combined-miR-31_426_16x
AAGGCAAGATGTCGGCATAGATG
>all_combined-miR-31_427_16x
AGGCAAGATGTCGGAATAGCTCA
>all_combined-miR-31_428_16x
AGGCAAGATGTCGGCATGGCTG
>all_combined-miR-31_429_16x
AGGCAAGATGTCGGCATATT
>all_combined-miR-31_430_15x
AGGCAAGATGTCGGCTTCG
>all_combined-miR-31_431_15x
AGGCAAGATGCCGGCATA
>all_combined-miR-31_432_15x
AGGCAAGATGTCGGCATCGCTTA
>all_combined-miR-31_433_15x
AGGCGAGATGTCGGCATAGCT
>all_combined-miR-31_434_15x
AAGGCAAGATGTCGGCATAGTTG
>all_combined-miR-31_435_15x
GAAGGCAAGATGTCGGCATAG
>all_combined-miR-31_436_15x
AGGCAAGATGTCTTCATAG
>all_combined-miR-31_437_15x
AGGCAAGATGTCGGACTAGCTGA
>all_combined-miR-31_438_15x
AGCAAGATGTCGGCATAGCTGA
>all_combined-miR-31_439_15x
ACGCAAGATGTCGGCATAGC
>all_combined-miR-31_440_15x
AGGCAAGATGTCGGCATAGCTGGT
>all_combined-miR-31_441_15x
AAGGCAAGATGTCGGAATAGCTG
>all_combined-miR-31_442_15x
AAGGCAAGATGTCGGCATACCTG
>all_combined-miR-31_443_15x
AGGCAAGATGTCCGCATCG
>all_combined-miR-31_444_15x
AGGCAAGATGGCGGCATAGCTGAA
>all_combined-miR-31_445_15x
AAGGCAAGATGTCGGCCTAGCTG
>all_combined-miR-31_446_15x
AGGCAAGATGTCGGCATCGCTC
>all_combined-miR-31_447_14x
GGCAAGATGTCGGCATAGCA
>all_combined-miR-31_448_14x
AGGCCAGATGTCGGCATAGCTGC
>all_combined-miR-31_449_14x
TGGCAAGATGTCGGCATAGTTGA
>all_combined-miR-31_450_14x
AGGCAAGATGTCGGCATCGCTA
>all_combined-miR-31_451_14x
AGGCAAGATCTCGGCATAGC
>all_combined-miR-31_452_14x
AGGAAAGATGTCGGCATAGC
>all_combined-miR-31_453_14x
AGGCAAGATGTCCGCATATCTGA
>all_combined-miR-31_454_14x
AGGCAAGATGTCGGCATACCGGA
>all_combined-miR-31_455_14x
AGGCAAGAGATCGGCATAGCTGA
>all_combined-miR-31_456_14x
AGGCAATATGTCGGCATATCTGA
>all_combined-miR-31_457_14x
AGGCAAGATGGCGGCATAGCTGAT
>all_combined-miR-31_458_14x
AGGCAAGATGTCGGCATAGCATT
>all_combined-miR-31_459_14x
AGGCAAGCTGTCGGCATAGC
>all_combined-miR-31_460_14x
AGGCAAGATGTCGGCAGAGCTGC
>all_combined-miR-31_461_13x
AGGCAAGATGTTGGCAAAAA
>all_combined-miR-31_462_13x
AGGCAAGATGTCGGCATAGCTGTCT
>all_combined-miR-31_463_13x
AGGCAAGATGTCGCCATACCTGA
>all_combined-miR-31_464_13x
AGACAAGATGTCGGCATAGCT
>all_combined-miR-31_465_13x
AGGCAAGATATCGGCATAGC
>all_combined-miR-31_466_13x
AGGCAAGATGTCGGCATAGCTCC
>all_combined-miR-31_467_13x
AGGCAAGATGTCGGCAGAGCTCA
>all_combined-miR-31_468_13x
AGGCAAGATGTCGGCATAGAAGA
>all_combined-miR-31_469_13x
AAGGAAAGATGTCGGCATAGCTG
>all_combined-miR-31_470_13x
AGGCAAGATGTCGGCATACATGA
>all_combined-miR-31_471_13x
AGGCAAGATGACGGCATAGCT
>all_combined-miR-31_472_13x
AGGCAAGATGCCGGCATAGCTGAA
>all_combined-miR-31_473_13x
AGGCAAGATGTCGGCATAACCGA
>all_combined-miR-31_474_13x
AGGCAAGATGTCGGAATAGCTGAT
>all_combined-miR-31_475_13x
AGGCAAGATGTCGTCATAT
>all_combined-miR-31_476_13x
AGGCAAGATTTCGGCATAGCTGAT
>all_combined-miR-31_477_13x
AGGCAAGATGTCGGCATATCTTA
>all_combined-miR-31_478_13x
AGGCAAGATGTCGGCATAGCCA
>all_combined-miR-31_479_13x
AGGCAAGATGTCGGCATAGCTAC
>all_combined-miR-31_480_13x
AGGCAAGATGTCGGCACCGCTGA
>all_combined-miR-31_481_13x
TGGCAAGATGTCGGCATAGCTGAA
>all_combined-miR-31_482_13x
AAGCAAGATGTCGGCATAGCTG
>all_combined-miR-31_483_13x
AGGCAAGATGGCGGCCTAGCTGA
>all_combined-miR-31_484_13x
AGGCAAGATGTCGGCATATAT
>all_combined-miR-31_485_12x
AGGCAAGATGTCGGCATTG
>all_combined-miR-31_486_12x
ATCAAGATGTCGGCATAGCTGA
>all_combined-miR-31_487_12x
AGGCAAGATGTCGGCCTAC
>all_combined-miR-31_488_12x
AGGCAAGATGTCGGCATAGATCA
>all_combined-miR-31_489_12x
CAGGCAAGATGTCGGCATAG
>all_combined-miR-31_490_12x
AGGCAAGATGCCGGCATAGCTGC
>all_combined-miR-31_491_12x
AGGCACGATGTCGGCATAGCTG
>all_combined-miR-31_492_12x
AGGCAAGATGCCGGCATCGCTGA
>all_combined-miR-31_493_12x
AGGCAAGATGTCGGCAGAGCTGG
>all_combined-miR-31_494_12x
AGGCGAGATGTCGGCATAGC
>all_combined-miR-31_495_12x
AGGCAAGATGTCGGCATAGCCC
>all_combined-miR-31_496_12x
AGGCAAGATGTCGGCATAGTGGA
>all_combined-miR-31_497_12x
AGGCAAGATGTCGGCCTAGCTGG
>all_combined-miR-31_498_12x
AGGCAAGATGTCGTCATA
>all_combined-miR-31_499_12x
AGGCAAGATGTCGGCACAGCCGA
>all_combined-miR-31_500_12x
AGGCAAGATGTCGGCCTCG
>all_combined-miR-31_501_12x
AGGCAAGATGTCGGCATCGTT
>all_combined-miR-31_502_12x
AGGCAATATGTCGGCATA
>all_combined-miR-31_503_12x
AGGAAAGATGTCGGAATAGCTGA
>all_combined-miR-31_504_12x
AGGCAAGATGTCGCCATAGCGGA
>all_combined-miR-31_505_12x
AGGCAAGATGTCGGCATTGCTG
>all_combined-miR-31_506_12x
AGGCAAGATGTCCGCATCGCTG
>all_combined-miR-31_507_12x
AGGCAAGATGCCGGCATACCTGA
>all_combined-miR-31_508_12x
AGGCAAGATGTCGGTATAGC
>all_combined-miR-31_509_12x
AGGCAAGATGTCGGCATCA
>all_combined-miR-31_510_12x
AAGGCAAGATGTCGGCATAGCGG
>all_combined-miR-31_511_12x
AGGCAAGATGTCGGCACCG
>all_combined-miR-31_512_12x
AGGCAAGATGTCGGCATACCTGT
>all_combined-miR-31_513_12x
AGGCAAGATGTCGGCGTAGC
>all_combined-miR-31_514_12x
AGGCCAGATGTCGGCATAGCTCA
>all_combined-miR-31_515_12x
AGGCAAGATGTCGGCATAGTG
>all_combined-miR-31_516_12x
AGGCAAGATGGCGGCATAGCTGG
>all_combined-miR-31_517_12x
AGGCAAGATGTCAGCATACCTGA
>all_combined-miR-31_518_11x
AGGCAAGATGGCGGCATAGCCG
>all_combined-miR-31_519_11x
AGGCAAGATGTCGGCATAGATGG
>all_combined-miR-31_520_11x
AGGCAAGATGGCGGCATAGCTGT
>all_combined-miR-31_521_11x
AGGCAAGATGTCGGCATATCTGT
>all_combined-miR-31_522_11x
AGGCAAGATGTCGCCACAGCTGA
>all_combined-miR-31_523_11x
AGGCAAGATGTCGCCATAGCCGA
>all_combined-miR-31_524_11x
AGGCAAGATGTCAGCATAGCCGA
>all_combined-miR-31_525_11x
AGGCAAGATGTCGGCATAGTTCA
>all_combined-miR-31_526_11x
AGGCAAGATGTCAGCATAGCTGAT
>all_combined-miR-31_527_11x
AGGCAAGATGTCGGCATAGCTGCAA
>all_combined-miR-31_528_11x
GGAAGGCAAGATGTCGGCATAG
>all_combined-miR-31_529_11x
AGGCAAGATGCCGCCATAGCTGA
>all_combined-miR-31_530_11x
AGACAAGATGTCGGCATA
>all_combined-miR-31_531_11x
AGGCAAGATGGCGGCATAGATGA
>all_combined-miR-31_532_11x
AGGCAAGATGTCGGCACA
>all_combined-miR-31_533_11x
AGGCAAGATGTCGGCAGAGCCGA
>all_combined-miR-31_534_11x
AGGCAAGATGTCGGCATAGTCGA
>all_combined-miR-31_535_11x
AGTCAAGATGTCGGCATAGCTCA
>all_combined-miR-31_536_11x
AGGCAAGATGTCGGCATAGATGAT
>all_combined-miR-31_537_11x
AGGCAAGATGTCGGCATATCTGTT
>all_combined-miR-31_538_11x
AGGCAAGATGTCGGGATAGC
>all_combined-miR-31_539_11x
AGGCAAGATGTCGCCATCG
>all_combined-miR-31_540_11x
AGGCAAGATGTCGGCATTA
>all_combined-miR-31_541_11x
AGGCAAGATGTCGGCATAGCTGACA
>all_combined-miR-31_542_11x
AGGCAAGATGTCCGCCTAG
>all_combined-miR-31_543_11x
AAGCAAGATGTCGGCATAGCT
>all_combined-miR-31_544_11x
AGGCAAGATGGCGGCATACCTGA
>all_combined-miR-31_545_11x
AGGCAAGATGTCCGCATAGCTGAA
>all_combined-miR-31_546_11x
AGGCAAGGTGTCGGCATAGCT
>all_combined-miR-31_547_11x
ATGCAAGATGTCGGCATAGC
>all_combined-miR-31_548_11x
AGGCAAGATGTCCGCATAC
>all_combined-miR-31_549_11x
AGGCAAGATGTCGGCATAGTCGT
>all_combined-miR-31_550_11x
AGGGAAGATGTCGGCATAGC
>all_combined-miR-31_551_11x
AGGCAAGATGTCCGCATAGCTGT
>all_combined-miR-31_552_11x
TGGCAAGATGTCGGCATAGCTGAT
>all_combined-miR-31_553_11x
AGGCAAGATGTCTGCATAT
>all_combined-miR-31_554_11x
AGGCAAGATGTCGGCCTCGCTG
>all_combined-miR-31_555_11x
AGAGGCAAGATGTCGGCAT
>all_combined-miR-31_556_11x
AGGCAAGATGGCGGCAGAGCTGA
>all_combined-miR-31_557_11x
AGGCAAGATGTCGGCATCGCTT
>all_combined-miR-31_558_11x
AGGCAAGATGTCGCCATAGCTGAA
>all_combined-miR-31_559_10x
AGGCAAGGTGTCGGCATAGC
>all_combined-miR-31_560_10x
AGGCCAGATGTCGGCATA
>all_combined-miR-31_561_10x
AGGCAAGATGTCGGAATAGCTGC
>all_combined-miR-31_562_10x
AGGCAAGATGTCACCATAGCTGA
>all_combined-miR-31_563_10x
AGGCAAGATGTCGGCAGAACTGA
>all_combined-miR-31_564_10x
AGGCCAGATGTCGGCCTAGCTGA
>all_combined-miR-31_565_10x
AGGCAAGATGTCGGCATAGCTGGAA
>all_combined-miR-31_566_10x
AGGCAAGATGTCGGCATATCTCA
>all_combined-miR-31_567_10x
AAGGCAAGATGTCCGCATAGCTG
>all_combined-miR-31_568_10x
AGGCAAGATGTCGGCATAGCGGC
>all_combined-miR-31_569_10x
AGACAAGATGTCGGCATAGC
>all_combined-miR-31_570_10x
AGGCAAGATGTCGGCATAGCTTAAA
>all_combined-miR-31_571_10x
AGGCAAGATGTCAGCATAGCTGAA
>all_combined-miR-31_572_10x
TGGCAAGATGTCGGCATCG
>all_combined-miR-31_573_10x
AGGCAAGATGTCGGCATACCTTA
>all_combined-miR-31_574_10x
AGGCAAGATGTCGGCATATATGA
>all_combined-miR-31_575_10x
AGGCAAGATGTCCGCATAGATGA
>all_combined-miR-31_576_10x
AGGCAAGATGTCGGCAGAGCGG
>all_combined-miR-31_577_10x
CGGCAAGATGTCGGCATCGCTGA
>all_combined-miR-31_578_10x
AGGCAAGATGTCGGCACAGCTCA
>all_combined-miR-31_579_10x
AGGCAACATGTCGGCATAGCTG
>all_combined-miR-31_580_10x
AGGCAAGAGGGCGGCATAGCTGA
>all_combined-miR-31_581_10x
AGGCAAGACGTCGGCATCGCTGA
>all_combined-miR-31_582_10x
AGGCAAGATGTCGGCATAGCCGG
>all_combined-miR-31_583_10x
AGGCAAGATGTCGGCCTAGCC
>all_combined-miR-31_584_10x
AGGCAAGATGTCGGAATAGTTGA
>all_combined-miR-31_585_10x
AGGCAAGATGTCGGCCTAGCGGA
>all_combined-miR-31_586_10x
AGCAAGATGTCGGCATAGCT
>all_combined-miR-31_587_10x
AAGGCAAGATTTCGGCATAGCTGT
>all_combined-miR-31_588_10x
AGGCAAGATGTCGGCTTATCTGA
>all_combined-miR-31_589_10x
AGGCAAGATGTCGGCAGAGATGA
>all_combined-miR-31_590_9x
AGGCAAGATGTCGGAATACCTGA
>all_combined-miR-31_591_9x
AGGCAAGATGTCGGCATCGTTG
>all_combined-miR-31_592_9x
AGGCAAGATGTCGGCCTAGTTGA
>all_combined-miR-31_593_9x
AGGCAAGATGTCTTCATATCTGA
>all_combined-miR-31_594_9x
AGGCAAGATGTCCGCATAGCGGA
>all_combined-miR-31_595_9x
AGGCAAGATGTCGTCATAGCTTA
>all_combined-miR-31_596_9x
AGGCAAGATGTCGGCACAGCTGAA
>all_combined-miR-31_597_9x
AGGCAAGATGGCGGCACAG
>all_combined-miR-31_598_9x
AGGCAAGATGTCGGCCTACCTG
>all_combined-miR-31_599_9x
AGGCAAGATGTCGGCATAGAAAA
>all_combined-miR-31_600_9x
AGGCAAGATGTCGGCATCGCTGAAA
>all_combined-miR-31_601_9x
AGGCAAGATGTCCGCATACCTG
>all_combined-miR-31_602_9x
AGGCAAGATGTCGGCATCGCTGATT
>all_combined-miR-31_603_9x
AGGCAAGATGTCCGCATAACTGA
>all_combined-miR-31_604_9x
AGGAAAGATGTCGGCATAGATGA
>all_combined-miR-31_605_9x
AGGCAAGATGTCGGCAAAGC
>all_combined-miR-31_606_9x
AGGCAAGATGTCGGCTTA
>all_combined-miR-31_607_9x
AAGGCAAGATGTCGGCACAGCTG
>all_combined-miR-31_608_9x
AGGCAAGATGTCAGCATCGCTGA
>all_combined-miR-31_609_9x
AGGCAAGATGTCGGCAGCGCT
>all_combined-miR-31_610_9x
AGGCAAGATGTCCCCATAGCTGA
>all_combined-miR-31_611_9x
AGGCAAGATGTCGTCATCG
>all_combined-miR-31_612_9x
AGGGAAGATGTCGGCATAG
>all_combined-miR-31_613_9x
GGCAAGATGTCGGCCTAGCTGA
>all_combined-miR-31_614_9x
AGGCAAGATGTCGGCCGAG
>all_combined-miR-31_615_9x
AGGCAAGATGGCGGCATCGCTGA
>all_combined-miR-31_616_9x
AGGCAAGATGTCCGCATAGCTT
>all_combined-miR-31_617_9x
AGGCAAGATGGCGGCAGAG
>all_combined-miR-31_618_9x
AGGCAAGCTGTCGGCATAGCT
>all_combined-miR-31_619_9x
AGGCAAGATGGCGGCATAGCGGA
>all_combined-miR-31_620_9x
AGGCAAGATGTCGGCACAGCCG
>all_combined-miR-31_621_9x
AGGCAAGACGTCGGCATA
>all_combined-miR-31_622_9x
AGGTAAGATGTCGGCATAGC
>all_combined-miR-31_623_9x
AGGCAAGATGTCGGCATCC
>all_combined-miR-31_624_9x
AGGCAAGAGGTCGGCAGAGCTGA
>all_combined-miR-31_625_9x
TGGCAAGATGTCGGCATAGCTGC
>all_combined-miR-31_626_9x
AGGCAAGATGTCGGCATACCTGC
>all_combined-miR-31_627_9x
AGGCAAGATGCCGGCATAGCTCA
>all_combined-miR-31_628_9x
AGGCAAGATGTCGGCATAAT
>all_combined-miR-31_629_8x
AGGCAAGATGTCTGCATAGCTGC
>all_combined-miR-31_630_8x
AGGCAAGATGTCTGCATCG
>all_combined-miR-31_631_8x
TGGCAAGATGTCGGCAGAG
>all_combined-miR-31_632_8x
AAGGCAAGATGTCGGCATAGCA
>all_combined-miR-31_633_8x
AAGGCAAGAGGTCGGCATAGCTG
>all_combined-miR-31_634_8x
TGGCAAGATGTCGGCTTAG
>all_combined-miR-31_635_8x
ACGCAAGATGTCGGCATCGCTGA
>all_combined-miR-31_636_8x
AGGCAAGATGTCGCCCTAG
>all_combined-miR-31_637_8x
AAGGCAAGATGTCGGCATAGCTC
>all_combined-miR-31_638_8x
AGGCAAGATGTCCGCCTAGCTG
>all_combined-miR-31_639_8x
AGGCAAGATGTCGGCATAGATGT
>all_combined-miR-31_640_8x
AGGCAAGATGCCGGCCTAGCTGA
>all_combined-miR-31_641_8x
AGGCAGGATGTCGGCATAGCT
>all_combined-miR-31_642_8x
AGGCAAGACGGCGGCATAGCTGA
>all_combined-miR-31_643_8x
AGGCAAGATGTCGGCATGGC
>all_combined-miR-31_644_8x
AGGCAAGATGGCGGAATAGCTG
>all_combined-miR-31_645_8x
AGGCAAGATGTCGGCATACCTC
>all_combined-miR-31_646_8x
AGGCAAGGTGTCGGCATA
>all_combined-miR-31_647_8x
AGGCAAGATGTCGGCATAGCCT
>all_combined-miR-31_648_8x
AGGCAAGATGCCGGCATAGCCGA
>all_combined-miR-31_649_8x
AGGCAAGATGTCCGCATCGCT
>all_combined-miR-31_650_8x
AGGCAAGATGTCGGCATATCA
>all_combined-miR-31_651_8x
AGGCAAGATGTCGCCACAG
>all_combined-miR-31_652_8x
CGGCAAGATGTCGGCCTAGCTGA
>all_combined-miR-31_653_8x
GGGCAAGATGTCGGCATAGCTGAT
>all_combined-miR-31_654_8x
AGGCAAGATGTCGGCATAGCTCATT
>all_combined-miR-31_655_8x
AGGCAAGATGTCCGCATAGCC
>all_combined-miR-31_656_8x
AGGCAAGATGTCGGCATCGCC
>all_combined-miR-31_657_8x
AGGCAAGATGTCGCAATAGCTGA
>all_combined-miR-31_658_8x
AGGCAAGATGTCTGCATAGCTCA
>all_combined-miR-31_659_8x
AGGCAAGCTGTCGGCCTAGCTGA
>all_combined-miR-31_660_8x
AGGCAAGATGTCGGCAGAGCTGAA
>all_combined-miR-31_661_8x
AGCCAAGATGTCGGCATAGC
>all_combined-miR-31_662_8x
AGGCAAGATGTCCACATAGCTGA
>all_combined-miR-31_663_8x
AGGCAAGATGTCGGCATAGATT
>all_combined-miR-31_664_8x
AGGCAAGATGACGGCCTAGCTGA
>all_combined-miR-31_665_8x
AGGCAAGATGTCGGCATCTCTG
>all_combined-miR-31_666_8x
AGGCTAGATGTCGGCATAGCTG
>all_combined-miR-31_667_8x
AGGCAAGATGTCGGCATAGCTGAAG
>all_combined-miR-31_668_8x
AGGCAAGATGCCGGCATAC
>all_combined-miR-31_669_8x
AGGCAAGATGGCGGCACAGCTGA
>all_combined-miR-31_670_8x
AGGCAAGATGTCGGCATAGCGT
>all_combined-miR-31_671_8x
AGGCAAGATGTCGCCATAGCTC
>all_combined-miR-31_672_8x
AGGCAAGATGTCTGCATATCTG
>all_combined-miR-31_673_8x
GAAGGCAAGATGTCGGCATA
>all_combined-miR-31_674_8x
AGGCAAGATGTCGGCATTTT
>all_combined-miR-31_675_8x
AGGCAAGATGTCAGCATAGCTGG
>all_combined-miR-31_676_8x
AGGCAAGATGTCGGCAGAGCTGAT
>all_combined-miR-31_677_8x
AGGCAAGATGTCGGCATTGTTGA
>all_combined-miR-31_678_8x
AGGCAAGATGTCGACATACCTGA
>all_combined-miR-31_679_8x
AGTCAAGATGTCGGCATAGC
>all_combined-miR-31_680_8x
AGGCAAGATGTCGGCAGACCTGA
>all_combined-miR-31_681_8x
AGGCAAGATGTCTGCATCGCT
>all_combined-miR-31_682_7x
AGGCAAGATGTCGGCATAGGTGT
>all_combined-miR-31_683_7x
TGGCAAGATGTCGGCATAGATGA
>all_combined-miR-31_684_7x
AGGCAAGATGTCGGCAGAA
>all_combined-miR-31_685_7x
AGGCAAGATGTCGGCATAGGTCT
>all_combined-miR-31_686_7x
AGGCAAGATGTCGGCATACCGG
>all_combined-miR-31_687_7x
AGGCAAGATGTCGGCATCGCTAA
>all_combined-miR-31_688_7x
AGGCAAGATGTCGGCATAGTTTA
>all_combined-miR-31_689_7x
AGGCAAGATGTCGGCACATCTGA
>all_combined-miR-31_690_7x
AGGCAAGATGTCGTCATATCTG
>all_combined-miR-31_691_7x
AGGCAAGATGTCGGCACAGCAGA
>all_combined-miR-31_692_7x
AGGCAAGATGGCGGCATAACTGA
>all_combined-miR-31_693_7x
AGGCAAGATGTCGGCATAGAGGA
>all_combined-miR-31_694_7x
AGGCAAGATGTCGGAAGAGCTGA
>all_combined-miR-31_695_7x
AAGTCAAGATGTCGGCATAGCT
>all_combined-miR-31_696_7x
AGGCAAGATGTCAGCCTAG
>all_combined-miR-31_697_7x
AGGCAAGATGTCGGCATAGCTTGT
>all_combined-miR-31_698_7x
AGGCAAGATGTCTGCATAGCTAA
>all_combined-miR-31_699_7x
GGGCAAGATGTCGGCATAGCTGAA
>all_combined-miR-31_700_7x
AGGCAAGATGTCGGCATTGCT
>all_combined-miR-31_701_7x
AGGCAAGATGTCGGCATAGCTGAGT
>all_combined-miR-31_702_7x
GGCAAGATGTCGGCATATCTGA
>all_combined-miR-31_703_7x
AGGCAAGATGTCAGCATAGCTCA
>all_combined-miR-31_704_7x
AGGCAAGATGCCGCCATAG
>all_combined-miR-31_705_7x
GAAGGCAAGATGTCGGCATAGCTT
>all_combined-miR-31_706_7x
AGGTAAGATGTCGGCATAGCTGAAA
>all_combined-miR-31_707_7x
AGGCAAGATGTCGGCATAGCTACA
>all_combined-miR-31_708_7x
AGGCAAGATGTCGGCATAGCTTGG
>all_combined-miR-31_709_7x
GGCAAGATTTCGGCATAG
>all_combined-miR-31_710_7x
AGGCAAGATGTCGGCTTCGCT
>all_combined-miR-31_711_7x
AGGCAAGATGTCTGCATACCTGA
>all_combined-miR-31_712_7x
TGGCAAGATGTCGGCCTAGCTGA
>all_combined-miR-31_713_7x
AGGCAAGATGTAGGCATAGCTGT
>all_combined-miR-31_714_7x
AGGCAAGATGTCGGAATAGCTA
>all_combined-miR-31_715_7x
AGGCAAGATGTCGGCAGAGTTGA
>all_combined-miR-31_716_7x
AAGGCAAGATGTCGCCATAGCT
>all_combined-miR-31_717_7x
CGGCAAGATGTCGGCATAGCTGC
>all_combined-miR-31_718_7x
AGGCAAGATGTCGGCATAGCCTA
>all_combined-miR-31_719_7x
AAGCAAGATGTCGGCATAGC
>all_combined-miR-31_720_7x
AGGCAAGATGTCGGCATAGCTTTA
>all_combined-miR-31_721_7x
AGGCAAGATGTCGACATAGATGA
>all_combined-miR-31_722_7x
AGGCAAGATGTCGGCATAGCTATT
>all_combined-miR-31_723_7x
AGGCAAGATGTCTGCATATC
>all_combined-miR-31_724_7x
AGGCAAGATGTCGGCATAGCCGGC
>all_combined-miR-31_725_7x
AGGCAAGATGTCGGCCTAGCTC
>all_combined-miR-31_726_7x
AGGCAAGATGTCGGCATACCTTT
>all_combined-miR-31_727_7x
AGGCAGGATGTCGGCATAGC
>all_combined-miR-31_728_7x
ATCAAGATGTCGGCATAGCT
>all_combined-miR-31_729_7x
AGGCAAGATGTCGGCAGAGCG
>all_combined-miR-31_730_7x
AAGGCAAGATGTCGGCATAGGTG
>all_combined-miR-31_731_7x
AGGCAAGATGTCGGCACAGCTC
>all_combined-miR-31_732_7x
GGCAAGATGTCGGCATAGCTGTT
>all_combined-miR-31_733_7x
AGGCAAGATGTCGGCATAGCAAA
>all_combined-miR-31_734_7x
AGGCAAGATGTCGGCATAGATGC
>all_combined-miR-31_735_7x
AGGCAAGATGTCGGCCCAGCTG
>all_combined-miR-31_736_7x
GGCAAGATGTCGGCATAGCTGAAT
>all_combined-miR-31_737_7x
AGGCAAGATGTCGGAATAGCTGAA
>all_combined-miR-31_738_7x
AGGCAAGATGGCGGCATAGCTTA
>all_combined-miR-31_739_7x
AGGCAAGATGTCGGCCTAGCTA
>all_combined-miR-31_740_7x
AGGCAAGATGACGGCATAGCCGA
>all_combined-miR-31_741_7x
AGGCAAGATGTCCGCACAGCT
>all_combined-miR-31_742_7x
AGGCAAGATGTCGGCATAGCGGAA
>all_combined-miR-31_743_7x
AGGCAAGATGTCGGCATAGTTC
>all_combined-miR-31_744_6x
AAGGCAAGATGTCGGCACAGCT
>all_combined-miR-31_745_6x
AGGCAAGATGGCGGCCTAG
>all_combined-miR-31_746_6x
AGGCAAGATGTCGGCATAATTGA
>all_combined-miR-31_747_6x
GGCAAGATGTCGGCATACCTGA
>all_combined-miR-31_748_6x
AGGCACGATGTCGGCATAGC
>all_combined-miR-31_749_6x
AGGCAAGATGTCGGCATCGCGG
>all_combined-miR-31_750_6x
AGGCAAGATGTCGGCATATCGGA
>all_combined-miR-31_751_6x
AACGCAAGATGTCGGCATAGCTGA
>all_combined-miR-31_752_6x
AGGCAAGATGTCGGCCTAGA
>all_combined-miR-31_753_6x
AGGCAAGATGTCGACATAGCTCA
>all_combined-miR-31_754_6x
AGGCAAGATGTCGCCATAGCTTA
>all_combined-miR-31_755_6x
AGGCAAGATGTCGGCATAGCACA
>all_combined-miR-31_756_6x
AGGCAAGATGTCGGCATCGCA
>all_combined-miR-31_757_6x
AGGCAACATGTCGGCATAGCTGAT
>all_combined-miR-31_758_6x
AGGCAAGATGTCGACATAGCTGAA
>all_combined-miR-31_759_6x
AAGGCAAGATGTCGGCATATCTG
>all_combined-miR-31_760_6x
AGGCAAGAGGTCGGCATAGCGGA
>all_combined-miR-31_761_6x
AGGCAAGATGTCGGCATAACTCA
>all_combined-miR-31_762_6x
AGGCCAGATGTCGGCATAGCCGA
>all_combined-miR-31_763_6x
AGGCAAGATGTCGGCATACCA
>all_combined-miR-31_764_6x
AGGCAAGATGTCGGAACAGCTGA
>all_combined-miR-31_765_6x
AGGCAAGATGGCGCCATAG
>all_combined-miR-31_766_6x
AGGCAAGATGTCGGAATAGCTGG
>all_combined-miR-31_767_6x
AAGGCAAGATGTCGGCATAGCC
>all_combined-miR-31_768_6x
AGGCAAGATGTCCGCATCGCCGA
>all_combined-miR-31_769_6x
AGGCAAGATGTCGGCATAGGTGG
>all_combined-miR-31_770_6x
AGGAAAGATGTCGGCATA
>all_combined-miR-31_771_6x
AGGCAAGATGTCGGCCTAGATGA
>all_combined-miR-31_772_6x
AGGCAAGATGTCGCCATAA
>all_combined-miR-31_773_6x
AGGCAAGATGTCGGCCCAG
>all_combined-miR-31_774_6x
AGGCAAGATGTCCGCATCGCTGC
>all_combined-miR-31_775_6x
AAGGCAAGATGTCGGCATAA
>all_combined-miR-31_776_6x
TGGCAAGATGTCGGCATATCTGA
>all_combined-miR-31_777_6x
AGGCAAGATGTCGGCATAAATGA
>all_combined-miR-31_778_6x
AGGCAAGATGTCGGCTTATCTG
>all_combined-miR-31_779_6x
AGGCAAGAAGTCGGCATAG
>all_combined-miR-31_780_6x
AGGCAAGATGTCGCCAGAG
>all_combined-miR-31_781_6x
AGGCAAGAAGTCGGCATAGCTG
>all_combined-miR-31_782_6x
AGGCAAGATGTCGGAATAGCGGA
>all_combined-miR-31_783_6x
ATCAAGATGTCGGCATAG
>all_combined-miR-31_784_6x
AGGCAAGAGGTCGGCAGAG
>all_combined-miR-31_785_6x
AGGCAAGATTTCGGCATAGCTGATT
>all_combined-miR-31_786_6x
AGGCAAGATGTCGGCATAGATTA
>all_combined-miR-31_787_6x
CGGCAAGATGTCGGCCTAG
>all_combined-miR-31_788_6x
AGGCAAGATCTCGGCATAGCCGA
>all_combined-miR-31_789_6x
AGGCTAGATGTCGGCATAGC
>all_combined-miR-31_790_6x
AGGTAAGATGTCGGCATAGCT
>all_combined-miR-31_791_6x
AGGCAAGATGTCGGAATAGATG
>all_combined-miR-31_792_6x
AGGCAAGATGTCCGCATAGCTTA
>all_combined-miR-31_793_6x
AGGCATGATGTCGGCATAG
>all_combined-miR-31_794_6x
AGGCAAGATGACCGCATAGCTGA
>all_combined-miR-31_795_6x
AGGCAAGATGTCTTCATAGC
>all_combined-miR-31_796_6x
AGGCAAGATGCCAGCATAGCTGA
>all_combined-miR-31_797_6x
AGGCAAGATGTCGACATCGCTGA
>all_combined-miR-31_798_6x
AGGCAAGCTGTCGGCATCGCTGA
>all_combined-miR-31_799_6x
AGGCAAGATGCCGGAATAGCTGA
>all_combined-miR-31_800_6x
AGGCAAGATGTCGGCATAGACG
>all_combined-miR-31_801_6x
AGGCAAGATGTCGGAATAGGTGA
>all_combined-miR-31_802_6x
AGGCAAGATGGCGGCATAGCAGA
>all_combined-miR-31_803_6x
AGGCAACATGTCGGCATAGCT
>all_combined-miR-31_804_6x
AGGCAAGATGTCTGCATAGCTGT
>all_combined-miR-31_805_6x
ACGCAAGATGTCGGCATACCTGA
>all_combined-miR-31_806_6x
AGGCAAGATCTCGGCATA
>all_combined-miR-31_807_6x
AGGCAAGATGTCGGCATAGATC
>all_combined-miR-31_808_6x
AAGGCAAGATGTCGGCATAGAT
>all_combined-miR-31_809_6x
AGGCAAGATGTCGGCAGAGCTC
>all_combined-miR-31_810_6x
AGGCAAGACGTCGGCCTAG
>all_combined-miR-31_811_6x
AGATGTCGGCATAGCTGAT
>all_combined-miR-31_812_6x
AGGCAAAATGTCGGCATAGCTG
>all_combined-miR-31_813_6x
AGGCAAGATGTCGTCATAGTTGA
>all_combined-miR-31_814_6x
AGGCAAGATGTCGGCAGAGCTGT
>all_combined-miR-31_815_6x
AGGCAAGATGTCGGCATACTTGA
>all_combined-miR-31_816_6x
AGGCAAGATGTCTGCATATCT
>all_combined-miR-31_817_6x
AGGCAAGATATCGGCATA
>all_combined-miR-31_818_6x
AGGCAAGATGTCCGCATAGTTGA
>all_combined-miR-31_819_6x
AGGCAAGATGTCGGCATAGCTTCA
>all_combined-miR-31_820_6x
AGGCCAGATGTCGGCATCG
>all_combined-miR-31_821_6x
AGGCAAGATGTCCGCATAGCA
>all_combined-miR-31_822_6x
AATCAAGATGTCGGCATAGCTG
>all_combined-miR-31_823_6x
AGGCAAGATGTCGGCATAGCGGG
>all_combined-miR-31_824_6x
AGGCAAGACGTCGCCATAGCTGA
>all_combined-miR-31_825_6x
AGGCAAGATGTCCGCTTAGCTGA
>all_combined-miR-31_826_6x
AGGCAAGATGTCCGCCTAGCCGA
>all_combined-miR-31_827_6x
AAAGGCAAGATGTCGGCATAG
>all_combined-miR-31_828_6x
AGGCAAGATGTCGGCACCT
>all_combined-miR-31_829_6x
AGGCAAGATGTCGGAATCGCTGA
>all_combined-miR-31_830_6x
TGGCAAGATGTCGGCTTAGCTGA
>all_combined-miR-31_831_6x
AGGCAAGATGTCGGCATAGCTATA
>all_combined-miR-31_832_6x
AGGCAAGATGTCGGCTTCGTTGA
>all_combined-miR-31_833_6x
AGGCAAGATGGCGGCATAGATG
>all_combined-miR-31_834_6x
AGGCAAGATGGCGGCATAGCGG
>all_combined-miR-31_835_6x
AGGAAAGATGTCCGCATAGCTGA
>all_combined-miR-31_836_6x
AGGCAAGATGTCGGGATA
>all_combined-miR-31_837_6x
AGGCAAGATGTCGGCATCACTGA
>all_combined-miR-31_838_5x
AGGCAAGATGTCGAAATAGCTGA
>all_combined-miR-31_839_5x
AGGCAAGATGTCTGCCTAG
>all_combined-miR-31_840_5x
AGGCAAGATGTCTGCTTAGCTGA
>all_combined-miR-31_841_5x
AGGCAAGATGTCGGAATAGCGG
>all_combined-miR-31_842_5x
AGGCAAGATGTCTTCATAGCT
>all_combined-miR-31_843_5x
AGGCAAGATGTCGGCATAAAA
>all_combined-miR-31_844_5x
TGGCAAGATGTCGGCATAGCTGATT
>all_combined-miR-31_845_5x
AGGCAAGATGTCTGCATAGTTG
>all_combined-miR-31_846_5x
AGGCAAGATGTCTTCATAGCTG
>all_combined-miR-31_847_5x
AGGCAAGATGTCTGCATCGTTGA
>all_combined-miR-31_848_5x
AGGCAAGATGTCCGCATAGCTA
>all_combined-miR-31_849_5x
AGGCAAGATGTCGGCATAGCAC
>all_combined-miR-31_850_5x
AGGCAAGATGTCAGCATAT
>all_combined-miR-31_851_5x
AGGCAAGATGTCGGCATAGAC
>all_combined-miR-31_852_5x
AGGCAAGATGTCGGCATATCTT
>all_combined-miR-31_853_5x
AGGCAAGATGACGGCATACCTGA
>all_combined-miR-31_854_5x
AGGCAAGATGTCTCCATAGCTGA
>all_combined-miR-31_855_5x
GGGCAAGATGTCGGCCTAGCTGA
>all_combined-miR-31_856_5x
AGGCAAGATGTCGGCATCGAA
>all_combined-miR-31_857_5x
AGGCAAGATGTCTGCATAGT
>all_combined-miR-31_858_5x
AGGCAAGATGTCGCCATATCTGA
>all_combined-miR-31_859_5x
AGGCAAGATTTCCGCATAGCTGA
>all_combined-miR-31_860_5x
AGGCAAGATGTCGGCAGAGCA
>all_combined-miR-31_861_5x
AAGGCAAGATGGCGGCATAGCTG
>all_combined-miR-31_862_5x
AGGCAAGATGTCAGCCTAACTGA
>all_combined-miR-31_863_5x
AGGAAAGATGTCGGCATAGTTGA
>all_combined-miR-31_864_5x
AGGCAAGATGTCGGCTGAG
>all_combined-miR-31_865_5x
AGGCAAGATGTCCGAATAGCTGA
>all_combined-miR-31_866_5x
AGGCAAGATGTCGCCATAGCTAA
>all_combined-miR-31_867_5x
AGGCAAGAGGTCGGCATA
>all_combined-miR-31_868_5x
AGGCAAGATGTCGCCAGAGCTGA
>all_combined-miR-31_869_5x
AGACGATGTCGGCATAGCTGA
>all_combined-miR-31_870_5x
AGGCAAGATGTCGCCATAC
>all_combined-miR-31_871_5x
TGGCAAGATGTCTGCATAGCTGA
>all_combined-miR-31_872_5x
AGGCAAGATGTCGTCATAGCGGA
>all_combined-miR-31_873_5x
AGGCAAGATGTCCGCCTAGCTGC
>all_combined-miR-31_874_5x
AGGCAAGATGTCGGCATAGCAGC
>all_combined-miR-31_875_5x
AGGCAAGATGTCGGCTTAT
>all_combined-miR-31_876_5x
AGGTAAGATGTCGGCATA
>all_combined-miR-31_877_5x
ATGCAAGATGTCGGCATA
>all_combined-miR-31_878_5x
AGGCAAGATGTCGGCCTAGCA
>all_combined-miR-31_879_5x
AGGCAAGAGATCGGCATAG
>all_combined-miR-31_880_5x
AGGCAAGATGTCGGCACAGCTGT
>all_combined-miR-31_881_5x
AGGCAAGATGTCGGCACAGCTGAT
>all_combined-miR-31_882_5x
AGGCAAGATGTCAGAATAGCTGA
>all_combined-miR-31_883_5x
AGGCAAGATGTCGGAATAGCCGA
>all_combined-miR-31_884_5x
AGGCAAGATGTCGGCATACCTT
>all_combined-miR-31_885_5x
AGGCAAGATGTCGGCCTCGCTGC
>all_combined-miR-31_886_5x
AGGCAAGATGTCGGAATAGCTC
>all_combined-miR-31_887_5x
AGGCAAGATGTCGACATAGCTAA
>all_combined-miR-31_888_5x
AGGCAAGATGTCGGCATAGCGC
>all_combined-miR-31_889_5x
AGGCAAGATGTCGACATAGCTGAT
>all_combined-miR-31_890_5x
GCAAGATGTCGGCATAGCTGAAG
>all_combined-miR-31_891_5x
GGCAAGATGTCGGCATAGTTGA
>all_combined-miR-31_892_5x
AGGCAAGATGTCGGCATCGCTGG
>all_combined-miR-31_893_5x
AGGCAAGATGTCGGCATAGCCGAAT
>all_combined-miR-31_894_5x
AGGCACGATGTCGGCATCGCTGA
>all_combined-miR-31_895_5x
AGGCAAGATGTCGTCATAGCTCA
>all_combined-miR-31_896_5x
AGGCAAGATGTCTGCATAGCTGAA
>all_combined-miR-31_897_5x
AGGCAAGATGTCCGCATAGA
>all_combined-miR-31_898_5x
AGGCAAGATGTCGGAATAGGT
>all_combined-miR-31_899_5x
AGGCAAGATGTCGGCATAGCCGATC
>all_combined-miR-31_900_5x
AAGGTAAGATGTCGGCATAGCT
>all_combined-miR-31_901_5x
AGGCAAGATGTCTGAATAGCTGA
>all_combined-miR-31_902_5x
AGGCAAGAGGGCGGCATAG
>all_combined-miR-31_903_5x
AGGCAAGATGTCGACATAGCTGT
>all_combined-miR-31_904_5x
AGGCAAGATGGCGGCATAGAT
>all_combined-miR-31_905_5x
ATGCAAGATGTCGGCATAGCTGAT
>all_combined-miR-31_906_5x
AGGCAAGATGTCGGCATAGGTGAT
>all_combined-miR-31_907_5x
AGGCAAGCTGTCGGCATA
>all_combined-miR-31_908_5x
AGGCAAGATGTCGGAATAC
>all_combined-miR-31_909_5x
AGGCAAGATGTCGCCATAGCTGT
>all_combined-miR-31_910_5x
AGGCAAGATGTCCGCAGAG
>all_combined-miR-31_911_5x
AGGCAAGATGTCGGCATCGCTCC
>all_combined-miR-31_912_5x
AGGCAAGATGTCGGCCGAGCTG
>all_combined-miR-31_913_5x
AGGCAAGATGTCGGCATAGCTAAAA
>all_combined-miR-31_914_5x
AGGCAAGATGTCGGCATATCTC
>all_combined-miR-31_915_5x
AGGCAAGATGTCGGCATCCCTCA
>all_combined-miR-31_916_5x
AGGCAAGATGTCGCCATAGCCG
>all_combined-miR-31_917_5x
AGGCAAGATGTCGGCATATTTG
>all_combined-miR-31_918_5x
AGGCAAGATGCCGGCAGAGCTGA
>all_combined-miR-31_919_5x
AAGGCAAGATGTCCGCATAGCT
>all_combined-miR-31_920_5x
TGGCAAGATGTCCGCATAG
>all_combined-miR-31_921_5x
AGGCAAGATGTCAGCCTAGCTG
>all_combined-miR-31_922_5x
AGGCAAGATGTCGGAATAACTGA
>all_combined-miR-31_923_5x
AGGCAAGATGTCGCCATAGCGG
>all_combined-miR-31_924_5x
AGGCAAGATGTCGGGATAGCTGT
>all_combined-miR-31_925_5x
AGCAAGATGTCGGCATAG
>all_combined-miR-31_926_5x
AGGCAAGATGTCGACAGAGCTGA
>all_combined-miR-31_927_5x
AGGCAAGATGTCGGCATAGTGA
>all_combined-miR-31_928_5x
AGGCAAGATGTCGGCACAGATGA
>all_combined-miR-31_929_5x
GGCAAGATGGCGGCATAGCTGA
>all_combined-miR-31_930_5x
AGGCAAGATGTCGCCATAACTGA
>all_combined-miR-31_931_5x
AGGCAAGATGTCGGCCTAGAA
>all_combined-miR-31_932_5x
CGGCAAGATGTCCGCATAGCTGA
>all_combined-miR-31_933_5x
CGGCAAGATGTCGGCATAGC
>all_combined-miR-31_934_5x
AGGCAAGATGTCCGCATAGCTC
>all_combined-miR-31_935_5x
AGGCAAGACGGCGGCATAG
>all_combined-miR-31_936_5x
AGGCAAGATGGCAGCATAGCT
>all_combined-miR-31_937_5x
AGGCAAGATGTCGGCATAGTAA
>all_combined-miR-31_938_5x
AGGCCCGCTGTCGGCATAGCTGA
>all_combined-miR-31_939_5x
AGGCAAGATGTCTGCATAGCTTA
>all_combined-miR-31_940_5x
TGGCAAGATGTCGGCATAGCTGAAA
>all_combined-miR-31_941_5x
TAGGCAAGATGTCGGCATAGCTG
>all_combined-miR-31_942_5x
AAGGCAAGATGTCGGCATCGCTG
>all_combined-miR-31_943_5x
AGGCAAGATGTCCGCATAACCGA
>all_combined-miR-31_944_5x
AGGCAAGATGTCGGCATCCCT
>all_combined-miR-31_945_5x
ACGCAAGATGTCGGCATAGCTGC
>all_combined-miR-31_946_5x
AGGCAAGATGTCGGCCTCGCT
>all_combined-miR-31_947_5x
AGGCAAGATGTCGGGATAGCTTA
>all_combined-miR-31_948_5x
AGGCAAGATGTCGTCATATCT
>all_combined-miR-31_949_5x
AGGCAAGATGTCCGCATACC
>all_combined-miR-31_950_5x
AGGCAAGATGTCGGCCTAGCTGAAA
>all_combined-miR-31_951_5x
AGGCAAGATGTCCGCATACCT
>all_combined-miR-31_952_4x
AGGCAAGATGTCGGCATAGGTCA
>all_combined-miR-31_953_4x
AGGCAAGATGTCGTCATATTTGA
>all_combined-miR-31_954_4x
AGGCAAGATGTCAGCATAGCTC
>all_combined-miR-31_955_4x
AGGCAAGATGTCTGCATATT
>all_combined-miR-31_956_4x
AGGCAAGATGTCGGCTGAGCTGA
>all_combined-miR-31_957_4x
AGGCAAGATGTCAGCATAGCTGT
>all_combined-miR-31_958_4x
AGGCAAGATGGCCGCATAGCT
>all_combined-miR-31_959_4x
AGGCAAGATGTCGGCATAGTGG
>all_combined-miR-31_960_4x
AGGCAAGATGCCGGCATAGCTTA
>all_combined-miR-31_961_4x
TGGCAAGATGGCGGCATAGCTGA
>all_combined-miR-31_962_4x
AGGCAAGATGTCGGCACAC
>all_combined-miR-31_963_4x
GGAAGGCAAGATGTCGGCATA
>all_combined-miR-31_964_4x
AGGCAAGATGTCGGCATAGATGATT
>all_combined-miR-31_965_4x
AGGCAAGATGTCGGCGTA
>all_combined-miR-31_966_4x
AGGCAAGATGTCGACATA
>all_combined-miR-31_967_4x
AGGCAAGATGTCGGTATAGCTGATT
>all_combined-miR-31_968_4x
AGGCAAGATGTCGGCCTACCT
>all_combined-miR-31_969_4x
AAGATGTCGGCATAGCTGA
>all_combined-miR-31_970_4x
AGGCAAGATGTCGGCAGAGCTTA
>all_combined-miR-31_971_4x
AGGCAAGATGTCGGCATATCTGC
>all_combined-miR-31_972_4x
AGGCAAGATGTCAGCATAGCTGAAA
>all_combined-miR-31_973_4x
AGGCAAGATGTCGGCAGAGCC
>all_combined-miR-31_974_4x
TGGCAAGATGTCGGCATAGCA
>all_combined-miR-31_975_4x
AGGAAAGATGTCGGAATAG
>all_combined-miR-31_976_4x
CGGCAAGATGTCGTCATAGCTGA
>all_combined-miR-31_977_4x
CGGCAAGCTGTCGGCATAG
>all_combined-miR-31_978_4x
AGGCAAGATGTCGGCATCCCTG
>all_combined-miR-31_979_4x
AGGCAAGATGTCGGAATAGCTT
>all_combined-miR-31_980_4x
AGGCACGATGTCGGCCTAGCTG
>all_combined-miR-31_981_4x
AGGCAAGCTGTCGGCATCG
>all_combined-miR-31_982_4x
AGGGAAGATGTCGGCATAGCTG
>all_combined-miR-31_983_4x
AGGCAAGATGTCAGCATAGATGA
>all_combined-miR-31_984_4x
AGGCAAGATGTCAGCATAGCTGC
>all_combined-miR-31_985_4x
AGGCAAGATGTCGGCATCGCCG
>all_combined-miR-31_986_4x
GAAGGCAAGATGTCGGCATAGCTGT
>all_combined-miR-31_987_4x
AGGCAAGATGTCTGAATAGCTG
>all_combined-miR-31_988_4x
AGGCAAGATGGCGGCATAGGTGA
>all_combined-miR-31_989_4x
AGGCAAGATGTCGTCCTAG
>all_combined-miR-31_990_4x
GGGCAAGATGTCGGCATCGCTGA
>all_combined-miR-31_991_4x
AGGCAAGATGTCGGAATAGCCG
>all_combined-miR-31_992_4x
AGGCAAGATGTCGGCATAGCTGGAT
>all_combined-miR-31_993_4x
AGGCCAGATGTCGGCAGAGCTGA
>all_combined-miR-31_994_4x
AGGCAAGATGTCGGAATATCTGA
>all_combined-miR-31_995_4x
AAGGCAAGATGTCGGCAGAGCTG
>all_combined-miR-31_996_4x
AGGCAAGATGACGGCATCGCTGA
>all_combined-miR-31_997_4x
AGGCAAGATGTCGGCCTATCTGA
>all_combined-miR-31_998_4x
AGGCAAGATGTCGGAATACCTG
>all_combined-miR-31_999_4x
AGGCAAGATGCCCGCATAGCTGA
>all_combined-miR-31_1000_4x
AGGCAAGATGTCGGCACAGCTA
>all_combined-miR-31_1001_4x
AGGCAAGAGGTCGGCATCGCTGA
>all_combined-miR-31_1002_4x
AGGCAAGATGTTGGCATAGCTGT
>all_combined-miR-31_1003_4x
ACGCAAGATGTCGGCATAGCTGAT
>all_combined-miR-31_1004_4x
AAGATGTCGGCATAGAGGC
>all_combined-miR-31_1005_4x
AGGCAAGATGACGGCATA
>all_combined-miR-31_1006_4x
AGGCAATATGTCGGAATAGCTGA
>all_combined-miR-31_1007_4x
AGGCAAGAGGTCGGCATAGATGA
>all_combined-miR-31_1008_4x
AGGCAAGATGTCGGCATACCTAA
>all_combined-miR-31_1009_4x
AGGCAAGATGTCGCCAGAGCTG
>all_combined-miR-31_1010_4x
AGGCAAGATGGCGACATAG
>all_combined-miR-31_1011_4x
AGGCATGATGTCGGCATAGCTG
>all_combined-miR-31_1012_4x
AGGCAAGATGTCGTCAGAG
>all_combined-miR-31_1013_4x
TAGGCAAGATGTCGGCATAGC
>all_combined-miR-31_1014_4x
ACGCAAGATGTCGGCATAGCTCA
>all_combined-miR-31_1015_4x
AGGCAAGATGTCCGCATAGCTAA
>all_combined-miR-31_1016_4x
AGGCAAGACGTCCGCATAGCTGA
>all_combined-miR-31_1017_4x
AGGCAAGATGTCGGCCTAGCTT
>all_combined-miR-31_1018_4x
AGGCAATATGTCGGCCTAGCTGA
>all_combined-miR-31_1019_4x
AGGCAAGATGTCGGCATAGTTGAAA
>all_combined-miR-31_1020_4x
AGGCAAGATGTCGGAATAGCTGATT
>all_combined-miR-31_1021_4x
AGGCAAGATGTCGGCCTAGCAGA
>all_combined-miR-31_1022_4x
AGGCAAGATGTCCGCATAGT
>all_combined-miR-31_1023_4x
AGGCAAGATGTCGGCATAGTTAA
>all_combined-miR-31_1024_4x
AGGCAAGATGTCGACATAGCCGA
>all_combined-miR-31_1025_4x
GGGCAAGATGTCTGCATAGCTGA
>all_combined-miR-31_1026_4x
AGGCAAGATGTCGCCTTCGCTGA
>all_combined-miR-31_1027_4x
AGGCAAGATGTCGGCATAGCTCAAA
>all_combined-miR-31_1028_4x
AGGCAAGATGTCGGCTTAGCTCA
>all_combined-miR-31_1029_4x
AGGCAAGAGGTCGGCACAGCTGA
>all_combined-miR-31_1030_4x
AGGCAAGATGTCCGCATAA
>all_combined-miR-31_1031_4x
AGGCAAGATGTCGGAAGAGCT
>all_combined-miR-31_1032_4x
AGGCAAGATGGCGCCATAGCTGA
>all_combined-miR-31_1033_4x
AGGCAAGATGTCTGCATAGATGA
>all_combined-miR-31_1034_4x
CGGCACGATGTCGGCATAGCTGA
>all_combined-miR-31_1035_4x
AGGCAACATGTCGGCATAGC
>all_combined-miR-31_1036_4x
AGGCAAGATGTCCGCATAGGTGA
>all_combined-miR-31_1037_4x
AGGCAAGATGGCGGCATAGCTA
>all_combined-miR-31_1038_4x
AGGCAAGATGTCGGCATCTG
>all_combined-miR-31_1039_4x
AGGCAAGATGTCGCCATAGT
>all_combined-miR-31_1040_4x
AGGCAAGATGGCGGCATAC
>all_combined-miR-31_1041_4x
AGGCAAGATGGCGGCATAGCA
>all_combined-miR-31_1042_4x
AGGCAAGATGTCTTCATATC
>all_combined-miR-31_1043_4x
AGGCAAGATGGCGGCCTAGCTG
>all_combined-miR-31_1044_4x
AGGCAAGATGTCCGCATAGCTGAAA
>all_combined-miR-31_1045_4x
AGGCAAGATGTCTGCATCTCTGA
>all_combined-miR-31_1046_4x
AGGCAAGATGTCCGCACAGCTGC
>all_combined-miR-31_1047_4x
AGGCAAGATGTCTGCAGAG
>all_combined-miR-31_1048_4x
AGGCAAGATGTCGGCATTC
>all_combined-miR-31_1049_4x
AGGCAAGATGTCAGCAGAGCTGA
>all_combined-miR-31_1050_4x
AGGAAAGATGTCGGCATAGCTGAT
>all_combined-miR-31_1051_4x
ATGCAAGATGTCGGCATAGCA
>all_combined-miR-31_1052_4x
AGGCAAGATGTCGGAATAGCTTA
>all_combined-miR-31_1053_4x
AGGCAAGATGTCCGCCTAGC
>all_combined-miR-31_1054_4x
AGGCAAGATGTCCACATAGCTG
>all_combined-miR-31_1055_4x
AGGCAAGATGTCCGCATAGCGG
>all_combined-miR-31_1056_4x
AGGCAAGATGTCGGCCTACCCG
>all_combined-miR-31_1057_4x
AGGCAAGATGTCGGCATAACC
>all_combined-miR-31_1058_4x
AGGCAAGATGACGGCAGAGCTGA
>all_combined-miR-31_1059_4x
AGGCAAGATGTCGGCATCGATGA
>all_combined-miR-31_1060_4x
AGGCAAGATGCCGGCCTAGCTG
>all_combined-miR-31_1061_4x
AAGGCAAGATGTCGGCATAGCTGG
>all_combined-miR-31_1062_4x
AGGCAAGAGGTCGGCATAGCTGG
>all_combined-miR-31_1063_4x
AGGCAAGATGTCGGCAAAGCCGA
>all_combined-miR-31_1064_4x
AGGCAAGATGTCGGCGTAGCTGAA
>all_combined-miR-31_1065_4x
AGGCAAGAGGTCCGCATAGCTGA
>all_combined-miR-31_1066_4x
AGGCAAGATGTCGCCATACCTG
>all_combined-miR-31_1067_4x
AGGCAAGATGTCAGCATAGCCG
>all_combined-miR-31_1068_4x
AGGCGAGATGTCGGCATA
>all_combined-miR-31_1069_4x
AGGCAAAATGTCGGCATAGCT
>all_combined-miR-31_1070_4x
AGGCAAGATGTCGGCAGAGCAGA
>all_combined-miR-31_1071_4x
AGGCAAGATGTCCGCATATCT
>all_combined-miR-31_1072_4x
AGGCAAGATGCCCGCATAG
>all_combined-miR-31_1073_4x
AGGCAAGATGTCGGCCTAGT
>all_combined-miR-31_1074_4x
AGGCAAGATGTCGGCACAGCTTA
>all_combined-miR-31_1075_4x
AGGCAAGATGTCTGCATAGCGGA
>all_combined-miR-31_1076_4x
AGGCAAGATGTCGGCAGAGCCG
>all_combined-miR-31_1077_4x
AGGCAAGATGTCGGCATAGTTA
>all_combined-miR-31_1078_4x
AGGCAAGATGTCACCATAGCT
>all_combined-miR-31_1079_4x
AGGCAAGATGTCGGCATAGAG
>all_combined-miR-31_1080_4x
AGGCAAGATCTCGGCATAGCTGC
>all_combined-miR-31_1081_4x
AGGCAAGATGTCGTCATAGTTG
>all_combined-miR-31_1082_4x
AGTCAAGATGTCGGCATAGCTGAT
>all_combined-miR-31_1083_4x
AGGCAAGATGTCAGCAGAG
>all_combined-miR-31_1084_4x
AGGCAAGATGGCGGCATACCTG
>all_combined-miR-31_1085_4x
AGGCAAGATGTCGGCATAGCGGT
>all_combined-miR-31_1086_4x
AGGCAAGATGTCGCCATCGC
>all_combined-miR-31_1087_4x
AGGCAAGATGGCAGCATAG
>all_combined-miR-31_1088_4x
AGGCAAGACGTCGGCATCG
>all_combined-miR-31_1089_4x
AGGCAAGATGTCGGCATCGCCGC
>all_combined-miR-31_1090_4x
AGGCAAGATGTCTGCATATTTGA
>all_combined-miR-31_1091_4x
AGGCAAGATGTCCGCATCGC
>all_combined-miR-31_1092_4x
AGGCAAGATGGCGGCATAGCTGAAA
>all_combined-miR-31_1093_4x
AGGCAAGATGTCGTCATATCTTA
>all_combined-miR-31_1094_4x
AGGCAAGATGTCGCCATAGCTGAT
>all_combined-miR-31_1095_4x
AGGCAAGATGTCGCCATAGCTGG
>all_combined-miR-31_1096_4x
GGGCAAGATGTCCGCATAGCTGA
>all_combined-miR-31_1097_4x
AGGCAAGATGTCGGCATCTCTCA
>all_combined-miR-31_1098_4x
GGCAAGATGTCGGCACAGCTGA
>all_combined-miR-31_1099_4x
AGGCAAGATGTCGGCATAGCTTTC
>all_combined-miR-31_1100_4x
AGGCAAGATGTCGGCACCGCTG
>all_combined-miR-31_1101_4x
AGGCAAGATGTCGGCATAGAGG
>all_combined-miR-31_1102_4x
AGGCAAGATGTCGGCATAGCGTA
>all_combined-miR-31_1103_4x
AGGAAAGATGTCGGGATAG
>all_combined-miR-31_1104_4x
AGGCAAGATGGCGGGATAG
>all_combined-miR-31_1105_4x
GGCAACATGTCGGCATAGCTGA
>all_combined-miR-31_1106_4x
GGCAAGATGTCGGCATAGCTTA
>all_combined-miR-31_1107_4x
AGGCAAGATGTCGGCATATCTGAG
>all_combined-miR-31_1108_4x
AGGCAAGATGTCCGCAGAGCTG
>all_combined-miR-31_1109_4x
AGGCAAGATGTCGGCCTAGCTAA
>all_combined-miR-31_1110_4x
GGCAAGATGTCGGCATAGCTCA
>all_combined-miR-31_1111_4x
AGGCAAGATGTCGGCATAGCTGGA
>all_combined-miR-31_1112_4x
AGGCAAGATGTCGGCAGAC
>all_combined-miR-31_1113_4x
AGGCAAGATGTCGGCCTAACTG
>all_combined-miR-31_1114_4x
AGGCAAGATGTCAGCATAACTGA
>all_combined-miR-31_1115_4x
AGGCAAGATGTCGGCTTCGCTG
>all_combined-miR-31_1116_4x
AGGCAAGATGTCGTCCTAGCTGA
>all_combined-miR-31_1117_4x
AGGCAAGATGTCCGCATAT
>all_combined-miR-31_1118_4x
CAAGATGTCGGCATAGCTT
>all_combined-miR-31_1119_3x
AGGCAAGAGGTCGGCATACCTGA
>all_combined-miR-31_1120_3x
TGGCAAGATGTCCGCATAGCTGA
>all_combined-miR-31_1121_3x
AGGCAAGAGGCCGGCATAGCTGA
>all_combined-miR-31_1122_3x
AGGCAAGATGTCTGCATAGG
>all_combined-miR-31_1123_3x
AGGCAAGATGTCCGCCTCGCTGA
>all_combined-miR-31_1124_3x
AGGAAAGATGTCGGGATAGCTGA
>all_combined-miR-31_1125_3x
AGGAAAGATGTCGGCATCGCTGA
>all_combined-miR-31_1126_3x
AGGCAAGATGTCTTCATAGTTGA
>all_combined-miR-31_1127_3x
AGGCAAGATGTCGCCTTAG
>all_combined-miR-31_1128_3x
AGGCAAGAGGTCGGCATAGCTGT
>all_combined-miR-31_1129_3x
AGGCAAGATGGCGGCAGAGCTG
>all_combined-miR-31_1130_3x
AGGCAAGATGCCGGCAAAGCTGA
>all_combined-miR-31_1131_3x
AGGCAAGATGTCGCCATAACTG
>all_combined-miR-31_1132_3x
AGGCAAGATGTCGGCTTATTTGA
>all_combined-miR-31_1133_3x
AGGCAAGATGTCTGCATCGCTG
>all_combined-miR-31_1134_3x
AGGCAAGATCGCGGCATAG
>all_combined-miR-31_1135_3x
AGGCAAGATGTCCCCATA
>all_combined-miR-31_1136_3x
AGGCAAGATGTCGTCATATC
>all_combined-miR-31_1137_3x
AGGCAAGATGTCTGCTTAGTTGA
>all_combined-miR-31_1138_3x
GGCAAGATGACGGCATAGCTGA
>all_combined-miR-31_1139_3x
AGGCAAGATGTCGCCATACC
>all_combined-miR-31_1140_3x
AGGCAAGATGTCGGCTCAGCTGA
>all_combined-miR-31_1141_3x
AGGCAAGACGTCGGCCTAGCTGA
>all_combined-miR-31_1142_3x
CGGCAAGATGTCGGCATACCTGA
>all_combined-miR-31_1143_3x
AGGCAAGATGTCGCCATCGCTG
>all_combined-miR-31_1144_3x
AGGCAAGATGTCGGCCAAG
>all_combined-miR-31_1145_3x
AGGCAAGATGTCAGAATAG
>all_combined-miR-31_1146_3x
AGGCAAGATGTCGGAATAGT
>all_combined-miR-31_1147_3x
AGGCAAGATGTCGCCATAGCTA
>all_combined-miR-31_1148_3x
AGGCAAGATGTCGACATAGCTTA
>all_combined-miR-31_1149_3x
AGGCAAGATGTCGGACTAG
>all_combined-miR-31_1150_3x
AGGCAAGATGTCGGCATAGGGGA
>all_combined-miR-31_1151_3x
AGGCAAGATGTCGGCACACCTG
>all_combined-miR-31_1152_3x
AGGCAAGATGTCGGCAATGCTGA
>all_combined-miR-31_1153_3x
CGGCAAGCTGTCGGCATAGCTGA
>all_combined-miR-31_1154_3x
AGGCAAGATGTCGGCATCGCAGA
>all_combined-miR-31_1155_3x
AGGCAAGATGCCGGCCTAGCT
>all_combined-miR-31_1156_3x
AGGCAAGATGTCGGCCTAGCG
>all_combined-miR-31_1157_3x
AGGCAAGATGTCGGCAAAGATGA
>all_combined-miR-31_1158_3x
AGGCAAGATGTCCGTATAGCTGA
>all_combined-miR-31_1159_3x
AGGCAAGATGTCGGCCTATCTG
>all_combined-miR-31_1160_3x
TGGCAAGATGTCGGCATAGCCGA
>all_combined-miR-31_1161_3x
AGGAAAGATGGCGGCATAG
>all_combined-miR-31_1162_3x
AGGCAAGATGTCGGCATAGTTGATT
>all_combined-miR-31_1163_3x
AGGCAAGAGGTCGGCAGAGCT
>all_combined-miR-31_1164_3x
AGGCAAGATGTCGGCATAGTTTT
>all_combined-miR-31_1165_3x
AGGCAAGACGTCGGCATAGCTGT
>all_combined-miR-31_1166_3x
AGGCAAGAGGTCGGCATAGA
>all_combined-miR-31_1167_3x
AGGCAAGATGTCGGCCTAGCTCC
>all_combined-miR-31_1168_3x
AGGCAAGATGTCGGCATAGCCGAAA
>all_combined-miR-31_1169_3x
AGGCAAGATGTCGTCTTAGCTGA
>all_combined-miR-31_1170_3x
AGGCAAGATGTCGGCATAGCGGAAA
>all_combined-miR-31_1171_3x
TGGCAAGATGTCGGCATACCTGA
>all_combined-miR-31_1172_3x
CGGCAAGATGTCGGCATAGCTGAT
>all_combined-miR-31_1173_3x
ACGCAAGACGTCGGCATAG
>all_combined-miR-31_1174_3x
AGGCAAGATGTCGGCATAGCGTG
>all_combined-miR-31_1175_3x
AGGCAAGATGTCGGCATTTCTGA
>all_combined-miR-31_1176_3x
AGGCAAGATGCCGGCATAGCC
>all_combined-miR-31_1177_3x
AGGCAAGATGTCGGCGTAGTTGA
>all_combined-miR-31_1178_3x
ACGCAAGATGTCGGCATATCTGA
>all_combined-miR-31_1179_3x
AGGCAAGATGTCGGCGTAGCA
>all_combined-miR-31_1180_3x
AGGCAAGATGTCGGCATCTTT
>all_combined-miR-31_1181_3x
CGGCCAGATGTCGGCATAGCTGA
>all_combined-miR-31_1182_3x
AGGCAAGATGTCACCATAGC
>all_combined-miR-31_1183_3x
AGGCAAGATGTCGGCATAGCGGAT
>all_combined-miR-31_1184_3x
AGGCAAGATGTCAGCATAGCGGA
>all_combined-miR-31_1185_3x
ATGCAAGATGTCGGCATAGCTGT
>all_combined-miR-31_1186_3x
AGGCAAGATGTCGGCTTAGCTGT
>all_combined-miR-31_1187_3x
AAGGCAAGATGTCGGCATAGCTGTC
>all_combined-miR-31_1188_3x
AGGCAAGATGTCGGGATAGCTGAA
>all_combined-miR-31_1189_3x
AGGCAAGATGTCGGCTTCGCTGC
>all_combined-miR-31_1190_3x
ATGCAAGATGTCGGCATAGT
>all_combined-miR-31_1191_3x
AGGCAAGATGTCGGCATAGCGGCG
>all_combined-miR-31_1192_3x
AGGCAAGAGGTCGGCATAGCTGAA
>all_combined-miR-31_1193_3x
AGGCAAGATGTCTTCATCGCTGA
>all_combined-miR-31_1194_3x
TGGCAAGATGTCGGCACAGCTGA
>all_combined-miR-31_1195_3x
AGGCAAGATGTCGGCATCGCTTT
>all_combined-miR-31_1196_3x
AGGCAAGATCTCGGCCTAGCTGA
>all_combined-miR-31_1197_3x
AGGCAAGATGTCTGCATATTTG
>all_combined-miR-31_1198_3x
AGGCAAGAGGTCGGCATAGCTGAT
>all_combined-miR-31_1199_3x
AGGCAAGATGTCTGCTTAG
>all_combined-miR-31_1200_3x
AGGCAAGATGTCGGCATAGCTTAG
>all_combined-miR-31_1201_3x
AGGCAAGATGTCGGCATCGCTGAAT
>all_combined-miR-31_1202_3x
AGGCAAGATGTCGCCATACCT
>all_combined-miR-31_1203_3x
AGGCAAGAAGCCGGCATAGCTGA
>all_combined-miR-31_1204_3x
AGGAAAGATGTCGGCATAGGTGA
>all_combined-miR-31_1205_3x
AGGCAAGATGTCCCCATAG
>all_combined-miR-31_1206_3x
AGGCAAGATGCCGGCATAGCCG
>all_combined-miR-31_1207_3x
AGGAAAGATGTCGGCATAGCTGT
>all_combined-miR-31_1208_3x
AGGCAAGATGTCAGCCGAGCTGA
>all_combined-miR-31_1209_3x
AGGCAAGAGATCGGCATAGC
>all_combined-miR-31_1210_3x
AGGCAAGACGTCGTCATAGCTGA
>all_combined-miR-31_1211_3x
AGGCAAGATGCCGGCATAGCTT
>all_combined-miR-31_1212_3x
AGGCAAGCTGTCGGCCTAGCTG
>all_combined-miR-31_1213_3x
AGGAAAGATGTCTGCATAGCTGA
>all_combined-miR-31_1214_3x
AGGCAAGATGACGGCATAGCGGA
>all_combined-miR-31_1215_3x
AGGCGAGATGTCGGCATAGCTGAA
>all_combined-miR-31_1216_3x
AGGCAAGATGTCGGCCTT
>all_combined-miR-31_1217_3x
AGGCAAGATGTCGGCATATA
>all_combined-miR-31_1218_3x
AGGCAAGATGTCGGCATAGCTGTGT
>all_combined-miR-31_1219_3x
AGGCAAGATGGCGGCATAGCTAA
>all_combined-miR-31_1220_3x
TGGCAAGATGTCGCCATAGCTGA
>all_combined-miR-31_1221_3x
AGGCAAGATGTCGGCATATCTA
>all_combined-miR-31_1222_3x
AGGCAAGATGGCGAAATAGCTGA
>all_combined-miR-31_1223_3x
AGGTAAGATGTCGGCATAGCTGAA
>all_combined-miR-31_1224_3x
AGGCCAGATGTCGGCATCGCTGC
>all_combined-miR-31_1225_3x
AGGCAAGATGTCTGCATCGC
>all_combined-miR-31_1226_3x
AAGGCAAGATGTCGACATAGCTG
>all_combined-miR-31_1227_3x
AGGCAAGATGTCGGACTAGCTG
>all_combined-miR-31_1228_3x
AGCCAAGATGTCGCCATAGCTGA
>all_combined-miR-31_1229_3x
AGGCAAGATGTCTGAATAGC
>all_combined-miR-31_1230_3x
AGGCCAGATGTCGGCATAGCTGAT
>all_combined-miR-31_1231_3x
AGGCAGCATGTCGGCATAGCTGA
>all_combined-miR-31_1232_3x
AGGCAAGATGTCTGCATCT
>all_combined-miR-31_1233_3x
AGGCAAGAGGTCGGCCTAGCTGA
>all_combined-miR-31_1234_3x
AGGCAAGATGTCTGCATAGCTA
>all_combined-miR-31_1235_3x
AGGCAAGACGTCCGCATAG
>all_combined-miR-31_1236_3x
AGGCAAGATGTCGTCATATTTG
>all_combined-miR-31_1237_3x
AGGCAAGATGTCGCCAGAGC
>all_combined-miR-31_1238_3x
AGGCAAGATGTCGGCATTGC
>all_combined-miR-31_1239_3x
AGGCCCGATGTCGGCATAGCTGA
>all_combined-miR-31_1240_3x
AGGCAAGATGTCGCCCTAGCTGC
>all_combined-miR-31_1241_3x
AGGCAAGATGGCGGCGTAG
>all_combined-miR-31_1242_3x
ACGCAAGATGTCGGCAGAG
>all_combined-miR-31_1243_3x
AGGCAAGACGTCGCCATAGCTG
>all_combined-miR-31_1244_3x
AGGCAAGATGTCGTCATAGCTGAA
>all_combined-miR-31_1245_3x
AGGAAAGATGTCGGCAGAG
>all_combined-miR-31_1246_3x
AGACAAGATGTCGGCATAGCTGAT
>all_combined-miR-31_1247_3x
AGGCAAGATGTCTGCCTAGCTGA
>all_combined-miR-31_1248_3x
AGGCAAGATGTCGGCATATATG
>all_combined-miR-31_1249_3x
AGGCAAGATGTCCGCAGAGC
>all_combined-miR-31_1250_3x
AGGCAAGATGTCGGCAGAGCGCA
>all_combined-miR-31_1251_3x
AGGCAAGATGTCCGCATCCCTGA
>all_combined-miR-31_1252_3x
AGGCAAGATGTCGGCATATCTGAAT
>all_combined-miR-31_1253_3x
CGGCAAGATGTCGGCCTAGCTG
>all_combined-miR-31_1254_3x
AGGCAAGATGTCCGCATAGAT
>all_combined-miR-31_1255_3x
AGGCAAGATGGCGGAATAGCT
>all_combined-miR-31_1256_3x
AGGCAAGATGTCGGTATA
>all_combined-miR-31_1257_3x
AGGCAAGATGTCGGCCTAACCGA
>all_combined-miR-31_1258_3x
CAAGATGTCGGCATAGCTGA
>all_combined-miR-31_1259_3x
AGGCAAGATGTCGGCCTAACT
>all_combined-miR-31_1260_3x
AGGCAAGATGTCGCCATAGTTGA
>all_combined-miR-31_1261_3x
AGGCAAGATGTCAGCATAAC
>all_combined-miR-31_1262_3x
AGGCAAGATGTCGGCATAACTGAT
>all_combined-miR-31_1263_3x
AGGCAAGATGTCAACATAG
>all_combined-miR-31_1264_3x
GGGCAAGATGTCGGCATAGCTGT
>all_combined-miR-31_1265_3x
GGCAAGATGTCGGCCTAGCTG
>all_combined-miR-31_1266_3x
AGGCAAGATGTCGGCTTAGCTGC
>all_combined-miR-31_1267_3x
TGGCAAGACGTCGGCATAGCTGA
>all_combined-miR-31_1268_3x
AGGCAAGATGTCGGTATAGATGA
>all_combined-miR-31_1269_3x
CGGCAAGATGTCGTCATAG
>all_combined-miR-31_1270_3x
CGGCAAGATGTCGGCATAGCTTA
>all_combined-miR-31_1271_3x
AGGCAAGATGTCGGCATAACTGAA
>all_combined-miR-31_1272_3x
AGGCAAGATGTCGTCATAGCTGC
>all_combined-miR-31_1273_3x
AGGCAAGATGTCTGCATAGCTT
>all_combined-miR-31_1274_3x
AGGCAAGATGTCGTCATCTCTGA
>all_combined-miR-31_1275_3x
AGGCAAGGTGTCGGCATAGCTGAA
>all_combined-miR-31_1276_3x
AGGCAAGATGTCTGCTTAGCTG
>all_combined-miR-31_1277_3x
AGGCAAGATGTCGCCCTAGCT
>all_combined-miR-31_1278_3x
AGGCAAGACGTCGGCATAA
>all_combined-miR-31_1279_3x
AGGCAAGATGTCGGCTTACCTGA
>all_combined-miR-31_1280_3x
AGGCACGATGTCGGCCTAG
>all_combined-miR-31_1281_3x
AGGCAAGATGTCGGCATAGCTGTC
>all_combined-miR-31_1282_3x
AAGGCAAGATGTCGGAATAGCT
>all_combined-miR-31_1283_3x
AGGCAAGATGTCCGCATAGCAA
>all_combined-miR-31_1284_3x
AAGGCAAGATGTCGGCATAGCTGC
>all_combined-miR-31_1285_3x
TGGCAAGATGTCGGCATAGCTGT
>all_combined-miR-31_1286_3x
AGGCAAGCTGTCGGCATAGCTTA
>all_combined-miR-31_1287_3x
AGGCAAGATGTCGGCCTAAC
>all_combined-miR-31_1288_3x
AGGCAAGATGCCGGCCTAG
>all_combined-miR-31_1289_3x
AGGCAAGATGTCGGCATTGCTGG
>all_combined-miR-31_1290_3x
AGGCAAGATGTCGGAATAGCTGAAA
>all_combined-miR-31_1291_3x
AAGGCAAGATGTCGGCCTAGCT
>all_combined-miR-31_1292_3x
AGGCAAGATGTCGACATAGCTGC
>all_combined-miR-31_1293_3x
AGGCAAGATGTCTGCATATTT
>all_combined-miR-31_1294_3x
AGGCCAGATGTCGGCATCGCTG
>all_combined-miR-31_1295_3x
AGGCAAGATGTCGCCATAGCAG
>all_combined-miR-31_1296_3x
AGGCAAGATGTCGCAATAG
>all_combined-miR-31_1297_3x
AGGCAAGATGTCGACATCGCCGA
>all_combined-miR-31_1298_3x
AGGCAAGATGGCGGAATAGATGA
>all_combined-miR-31_1299_3x
AGGCAAGATGACGGCATAACTG
>all_combined-miR-31_1300_3x
AGGCAAGATGTCGCCATATCTCA
>all_combined-miR-31_1301_3x
AGGCAAGATGTCGGCATAACCG
>all_combined-miR-31_1302_3x
AGGCAAGATGTCAGCATAGCTTA
>all_combined-miR-31_1303_3x
TGGCAAGATGTCGGCATAGCTCA
>all_combined-miR-31_1304_3x
AGGCAACATGTCCGCATAGCTGA
>all_combined-miR-31_1305_3x
AGGCAAGATGTCGGAAGAG
>all_combined-miR-31_1306_3x
AGGCAAGACGTCGGCAGAGCTGA
>all_combined-miR-31_1307_3x
AGGCAAGATGACGGCATAGCTGAA
>all_combined-miR-31_1308_3x
AGGCAAGATGTCGGCATCTCT
>all_combined-miR-31_1309_3x
AGGCAAGATCGCGGCATAGCTGA
>all_combined-miR-31_1310_3x
AGGCAAGATGCCCGCATAGCTG
>all_combined-miR-31_1311_3x
AGGCAAGATGTCGGCATACCTGAAA
>all_combined-miR-31_1312_3x
AGGCAAGATGTCGGCCGAGCCG
>all_combined-miR-31_1313_3x
AGGCAAGATGTCGACCTAGCTGA
>all_combined-miR-31_1314_3x
AGGCAAGATTTCGGCATCGCTGA
>all_combined-miR-31_1315_3x
GGGCAAGATGTCGGCATCGCTG
>all_combined-miR-31_1316_3x
AGGCAAGATGGCGCCATAGCTG
>all_combined-miR-31_1317_3x
AGGCAAGATGCCGGCATAGCGGA
>all_combined-miR-31_1318_3x
AGGCAAGATGTCGGCATCGA
>all_combined-miR-31_1319_3x
AGGCAAGATATCGCCATAGCTGA
>all_combined-miR-31_1320_3x
AGGCAAGATGTCGTCATACCTG
>all_combined-miR-31_1321_3x
AGGCAAGATGTCGGGATAT
>all_combined-miR-31_1322_3x
AGGCAAGATGTCGGCATATCCGA
>all_combined-miR-31_1323_3x
AGGCAAGATGTCGGCATATCG
>all_combined-miR-31_1324_3x
AGGCAAGATGTCGGCATATTT
>all_combined-miR-31_1325_3x
AGGCAAGATGTCGGAATAGAT
>all_combined-miR-31_1326_3x
AGGCAAGATGTCTGCAGAGCTGA
>all_combined-miR-31_1327_3x
AGGCAAGATGCCGGCATAGCTGAAA
>all_combined-miR-31_1328_3x
AAGGCAAGATGTCGGCATAACTG
>all_combined-miR-31_1329_3x
GAGGCAAGATGTCGGCATAGCTG
>all_combined-miR-31_1330_3x
AAGGCAAGATGTCTGCATAGCTG
>all_combined-miR-31_1331_3x
AGGCAAGATGACGGCCTAG
>all_combined-miR-31_1332_3x
AGGCAAGATGTCGGCATACAT
>all_combined-miR-31_1333_3x
AGGCCAGATGTCGGCATACCTGA
>all_combined-miR-31_1334_3x
AGGCAAGATGTCAGCCTAGCT
>all_combined-miR-31_1335_3x
CGGCAAGATGTCGGCCTCG
>all_combined-miR-31_1336_3x
AGGCAAGATGTCGGCATAGATA
>all_combined-miR-31_1337_3x
AGTCAAGATGTCGGCATAGCTGAA
>all_combined-miR-31_1338_3x
AGGCAAGATATCGGCATAGCTGAA
>all_combined-miR-31_1339_3x
AGGCAAGATGTCGACATAGCTGAAA
>all_combined-miR-31_1340_3x
AGGCAAGATGGCGGCATAA
>all_combined-miR-31_1341_3x
GGCAAGATGTCGGCATAGCCGA
>all_combined-miR-31_1342_3x
TGGCAAGATGTCGGCAGAGCT
>all_combined-miR-31_1343_3x
AGGCAAGATGTCGGCACAGCCGC
>all_combined-miR-31_1344_3x
AGGCAAGATGTCGACATAGCTGATT
>all_combined-miR-31_1345_3x
AGGCAAGATGCCGGCAGAG
>all_combined-miR-31_1346_3x
AGGCAAGATGTCGGCCTCGCCGA
>all_combined-miR-31_1347_3x
AGGCAAGATGTCGGCATAGATGAAA
>all_combined-miR-31_1348_3x
AGGCAAGATGACGCCATAGCTGA
>all_combined-miR-31_1349_3x
AGGCAAGATGTCTTCATATCTG
>all_combined-miR-31_1350_3x
AGGCAAGATGCCGGCATATCTGA
>all_combined-miR-31_1351_3x
AGGCAAGATGGCGGCATATCTGA
>all_combined-miR-31_1352_3x
AGGCAAGATGTCGGCATACCCCA
>all_combined-miR-31_1353_3x
AGGAAAGATGTCGGCATAGA
>all_combined-miR-31_1354_3x
AGGCAAGATGTCCGCATACCCGA
>all_combined-miR-31_1355_3x
AGGCAAGATGGCGGCATAGCC
>all_combined-miR-31_1356_3x
AGGCAAGATGTCCGCAGAGCT
>all_combined-miR-31_1357_3x
AGGCAAGATCTCGGCATAGCTGAA
>all_combined-miR-31_1358_3x
AGGAAAGATGTCTGAATAGCTGA
>all_combined-miR-31_1359_3x
AAGGCAAGATGTCAGCATAGCTG
>all_combined-miR-31_1360_3x
AGGCAAGATGGCCGCATAGCTG
>all_combined-miR-31_1361_3x
AGGCAAGATGTCGTCATAGCTGAT
>all_combined-miR-31_1362_3x
AGGCAAGATGTCGTCATAGCTT
>all_combined-miR-31_1363_3x
AGGCAAGATGTCGGCAGAGCTGAAA
>all_combined-miR-31_1364_3x
AGGCAAGACGTCGGCATAGCTCA
>all_combined-miR-31_1365_3x
AGGCAAGATACCGGCATAGCTGA
>all_combined-miR-31_1366_3x
AGGCAAGATGGCGGCAGAGC
>all_combined-miR-31_1367_3x
AGGCAAGATGTCGGCACAGCGGA
>all_combined-miR-31_1368_3x
AAGTCAAGATGTCGGCATAGCTG
>all_combined-miR-31_1369_3x
AGGCAAGATGGCGGCATAGA
>all_combined-miR-31_1370_3x
AGGCAAGATGTCGCCATAGCTGAAA
>all_combined-miR-31_1371_3x
AGGCAAGATGTCCGCACAGCTG
>all_combined-miR-31_1372_3x
GGGCAAGATGGCGGCATAGCTGA
>all_combined-miR-31_1373_3x
AGGCCAGATGTCAGCATAGCTGA
>all_combined-miR-31_1374_3x
AAGGCAAGATGCCGGCATAGCTG
>all_combined-miR-31_1375_3x
AGGCAAGATGTCGGAATAGATGAT
>all_combined-miR-31_1376_3x
AGGCAAGATGCCGGCATAGATGA
>all_combined-miR-31_1377_3x
AGGCAAGATGTCGGCAGCG
>all_combined-miR-31_1378_3x
AGGCAAGATGTCGGCCTAGCGG
>all_combined-miR-31_1379_3x
AGGCAAGATGTCGGCCTAGCTGATT
>all_combined-miR-31_1380_3x
AGGCAAGAGGTCGGCATAGCTGC
>all_combined-miR-31_1381_3x
AGGCAAGATGTCCCCATAGCTG
>all_combined-miR-31_1382_3x
AGGCAAGATTTCGGCATAGCTTA
>all_combined-miR-31_1383_3x
AGGCCCGCTGTCGGCATAG
>all_combined-miR-31_1384_3x
AGGAAAGATGTCGGAATAGC
>all_combined-miR-31_1385_3x
AGGCAAGATGGCGACATAGCTGA
>all_combined-miR-31_1386_3x
AGGCAAGATGACGGCATAGCTGC
>all_combined-miR-31_1387_3x
TGGCAAGATGTCGGCATAGA
>all_combined-miR-31_1388_3x
AGGCACGATGTCGGCCTAGCTGA
>all_combined-miR-31_1389_3x
AGGCAAGATGTCGTAATAGCTGA
>all_combined-miR-31_1390_3x
AGGCAAGATGTCGGCATCGCTCAA
>all_combined-miR-31_1391_3x
AGGCAAGATGTCGGCATCGCG
>all_combined-miR-31_1392_3x
AGGCAAGATGCCGCCATAGCTG
>all_combined-miR-31_1393_3x
CGGCAAGCTGTCGGCATCGCTGA
>all_combined-miR-31_1394_3x
AGGCAAGTTGTCGGCATAG
>all_combined-miR-31_1395_3x
AGGCAAGATGTCGGAATAGCG
>all_combined-miR-31_1396_3x
AGGCAAGATGTCGGCATAACTGC
>all_combined-miR-31_1397_2x
AGGCCAGATGTCGGCCTAGCCGA
>all_combined-miR-31_1398_2x
AGGAAAGATGTCGGCATAA
>all_combined-miR-31_1399_2x
CGGCAAGATGTCGGCATA
>all_combined-miR-31_1400_2x
AGGCAAGATGTCGGCATAATT
>all_combined-miR-31_1401_2x
AGGCAAGATGTCGGCATACCTA
>all_combined-miR-31_1402_2x
AGGCAAGATGTCGACATAGCTAT
>all_combined-miR-31_1403_2x
AGGCAAGATCTCGGCATCGCTGC
>all_combined-miR-31_1404_2x
AGGCAAGATGTCGGCTTACCTCA
>all_combined-miR-31_1405_2x
AGGCAAGATGTCGACACAGCT
>all_combined-miR-31_1406_2x
AGGCAAGATGACGGCACAGCTGA
>all_combined-miR-31_1407_2x
AGGCAAGATGTCGGCAGAGCTGATT
>all_combined-miR-31_1408_2x
AAGGCAAGATGTCGCCATAGCTC
>all_combined-miR-31_1409_2x
ATGCAAGATGTCGGGATAGCTGA
>all_combined-miR-31_1410_2x
AGGCAAGATGTCGGCCTCGCTCA
>all_combined-miR-31_1411_2x
ATGCAAGATGTCGGCATAGAA
>all_combined-miR-31_1412_2x
AGGCAAGATGTCGGCATAAATG
>all_combined-miR-31_1413_2x
AGGCAAGATGTCGGCATAGGTGAA
>all_combined-miR-31_1414_2x
AGGCAAGATGTCGGCACAGTT
>all_combined-miR-31_1415_2x
AGGCAAGATGTCCGAATAGCT
>all_combined-miR-31_1416_2x
AGGCAAGATGTCGGCAGACCCGA
>all_combined-miR-31_1417_2x
AGGCAAGATGCCGGCATAGT
>all_combined-miR-31_1418_2x
AGGCAAGATGTCGGCATTGCTCA
>all_combined-miR-31_1419_2x
AGGCAAGATGTCGGGATAGATGA
>all_combined-miR-31_1420_2x
AGGCAAGATGCCGGCATAA
>all_combined-miR-31_1421_2x
AGGCAAGATGTCGCCAGAGCTCA
>all_combined-miR-31_1422_2x
AGGCAAGATGTCGGCGGAG
>all_combined-miR-31_1423_2x
AGGCAAGACGTCGGCATAGCCGA
>all_combined-miR-31_1424_2x
AGGCAATATGTCGGCATACCTGA
>all_combined-miR-31_1425_2x
AGGCAAGATGTCGGCATATCTGCT
>all_combined-miR-31_1426_2x
AGGCAAGATGTCGGCATAGGTC
>all_combined-miR-31_1427_2x
AGGCCAGATGTCGGCATAGCG
>all_combined-miR-31_1428_2x
CGGCAAGATGTCGGCATAGCCGA
>all_combined-miR-31_1429_2x
AGGCAAGATGTCAGCATAA
>all_combined-miR-31_1430_2x
AGGCAAGATGTCGCCCTAGCTG
>all_combined-miR-31_1431_2x
AGGCAAGATGTCCGCACCGCTGA
>all_combined-miR-31_1432_2x
AGGAAAGATGTCGCCATAG
>all_combined-miR-31_1433_2x
AGGCAAGATGTCAGCATATCTGA
>all_combined-miR-31_1434_2x
AGGCAAGATGGCAGCAGAGCTGA
>all_combined-miR-31_1435_2x
AGGAAAGATGTCGGCATAGCTGG
>all_combined-miR-31_1436_2x
AGGCAAGATGTCGGCCTACCTGAT
>all_combined-miR-31_1437_2x
AGGCAAGATGTCGGCATAGCAGAT
>all_combined-miR-31_1438_2x
AGGCAACATGTCGGCATAGCTGAAA
>all_combined-miR-31_1439_2x
AGGCACGATGTCGGCCTCGCTGA
>all_combined-miR-31_1440_2x
AGGCAAGATGTCGGCATAGCTGGTT
>all_combined-miR-31_1441_2x
AAGGCAAGATGTCAGCATAGCT
>all_combined-miR-31_1442_2x
TGGCAAGATGTCGTCATAGCTGA
>all_combined-miR-31_1443_2x
TGGCAAGATGTCGGCATAA
>all_combined-miR-31_1444_2x
AGGCGAGATGTCGGCATAGCTGC
>all_combined-miR-31_1445_2x
TGGCAAGATGTCGGCATAACTGA
>all_combined-miR-31_1446_2x
AGGCAAGATGCCGACATAG
>all_combined-miR-31_1447_2x
AGGCAAGATGTCGGCCGAGCTGC
>all_combined-miR-31_1448_2x
AGGCAAGATGCCGGCATAGCTGT
>all_combined-miR-31_1449_2x
AGGCAAGATGTCGGCATAGAAG
>all_combined-miR-31_1450_2x
AGGCAACATGTCGGCATA
>all_combined-miR-31_1451_2x
AGGCAAGATGTCCGCACAGCCG
>all_combined-miR-31_1452_2x
AGGCAAGATGGCGGCATAGAA
>all_combined-miR-31_1453_2x
AGGCAAGATGTCCGCATAACTCA
>all_combined-miR-31_1454_2x
AGGCAAGATGTCAGCCTAGCCGA
>all_combined-miR-31_1455_2x
AGGCAAGATGTCCGCTCAG
>all_combined-miR-31_1456_2x
AGGCAAGATGGCCGCACAG
>all_combined-miR-31_1457_2x
AGGCAAGATGTCGCCATAGATG
>all_combined-miR-31_1458_2x
AGGCAAGATGTCGGGATAGGTGA
>all_combined-miR-31_1459_2x
AGGCCAGATGTCCGCATAG
>all_combined-miR-31_1460_2x
AGGCAAGATGTCGGCATAACTGT
>all_combined-miR-31_1461_2x
TGGCAAGATGTCGCCATAG
>all_combined-miR-31_1462_2x
AGGCCAGATGTCGCCATAG
>all_combined-miR-31_1463_2x
TGGCAAGATGTCGGCAGAGCTGA
>all_combined-miR-31_1464_2x
AGGCAAGATGTCGGCGTAGCGG
>all_combined-miR-31_1465_2x
AGGCAAGATGTCGGCATAGATAA
>all_combined-miR-31_1466_2x
AGGCGAGATGTCAGCATAGCTGA
>all_combined-miR-31_1467_2x
AGGCAAGATGCCGGCCTAGCCGA
>all_combined-miR-31_1468_2x
GAAGGCAAGATGTCGGCATACCT
>all_combined-miR-31_1469_2x
AGGCAAGATGTCAGCCTAACT
>all_combined-miR-31_1470_2x
TGGCAAGATGTCGGCATCGC
>all_combined-miR-31_1471_2x
AGGCAAGATGTCGGAATAGCA
>all_combined-miR-31_1472_2x
AGGCAACATGCCGGCATAGCTGA
>all_combined-miR-31_1473_2x
AGGCAAGATGTCGGCTTCTCTGA
>all_combined-miR-31_1474_2x
AGGCAAGATGTCGGCACAGCTGAAA
>all_combined-miR-31_1475_2x
AGGCAAGATGGCGGCATAGCTT
>all_combined-miR-31_1476_2x
ACGCAAGATGTCGGCATAT
>all_combined-miR-31_1477_2x
AGGCAAGACGTCGGCATCGCT
>all_combined-miR-31_1478_2x
AGGCAAGATGTCGGGATAGCTGG
>all_combined-miR-31_1479_2x
AGGCAAGATGTCAGCATAGTTG
>all_combined-miR-31_1480_2x
AGGCAAGATGTCCACATAGC
>all_combined-miR-31_1481_2x
ACGCAAGATGGCGGCATAGCTG
>all_combined-miR-31_1482_2x
AGGCAAGATGTCTGCTTAGCT
>all_combined-miR-31_1483_2x
AGGCAAGATGTCGGCTTAGCTGAT
>all_combined-miR-31_1484_2x
CAGGCAAGATGTCGGCATAGCT
>all_combined-miR-31_1485_2x
TGGCAAGATGTCGGCATAGCTTA
>all_combined-miR-31_1486_2x
AGGCAAGCCGTCGGCATAG
>all_combined-miR-31_1487_2x
AGGCAAGATGACGGCCGAGCTGA
>all_combined-miR-31_1488_2x
ATGCAAGATGTCGGCATATCTGAT
>all_combined-miR-31_1489_2x
AGGCAAGACGTCGGCATAGCTGAA
>all_combined-miR-31_1490_2x
AGGAAAGATGTCGGCATAC
>all_combined-miR-31_1491_2x
AGGCAAGATGTCGGAAAAGCTGA
>all_combined-miR-31_1492_2x
AGACAAGATGTCGGCATAGCTGC
>all_combined-miR-31_1493_2x
ACGCAAGATGTCGGCATACCT
>all_combined-miR-31_1494_2x
AGGCAAGATGTCGTCATAGCTA
>all_combined-miR-31_1495_2x
AGGCAAGATGTCGGCAACGCTGA
>all_combined-miR-31_1496_2x
AGGCAAGATGTCGGCATAGGTTA
>all_combined-miR-31_1497_2x
AGGCAAGATGTCGCCATCGCTGC
>all_combined-miR-31_1498_2x
AGGCAAGATGTCGGCAAAACTGA
>all_combined-miR-31_1499_2x
AGGCAAGATGTCCTCATAGCTG
>all_combined-miR-31_1500_2x
AAGGCAAGATGTCGTCATAGCTG
>all_combined-miR-31_1501_2x
AGGCAAGAGGTCGGAATA
>all_combined-miR-31_1502_2x
AGGCAAGATGTCGGTATAGCGGA
>all_combined-miR-31_1503_2x
AGGCAAGATGTCTGCATCCCTGA
>all_combined-miR-31_1504_2x
AGGCCAGATGTCGGCATCGCT
>all_combined-miR-31_1505_2x
AGGCAAGATGACGGCCTAGCCGA
>all_combined-miR-31_1506_2x
AGGCAAGATGTCGGCATAGGCGA
>all_combined-miR-31_1507_2x
AGGCAAGATGTCTGCATACCTCA
>all_combined-miR-31_1508_2x
AGGCAAGATGTCGGGATACCT
>all_combined-miR-31_1509_2x
AGGCAGGATGTCGGCATA
>all_combined-miR-31_1510_2x
AGGCAAGATGTCGGAATAGCTAA
>all_combined-miR-31_1511_2x
AGGCAAGATGGCGGCATAGCTGATT
>all_combined-miR-31_1512_2x
AGACAAGATGTCGGCATAGCTGT
>all_combined-miR-31_1513_2x
AGGCAAGATTTCGGCATCG
>all_combined-miR-31_1514_2x
AGGCAAGATGTCTGCATAGCTGATT
>all_combined-miR-31_1515_2x
AGGCAATATGTCGGCATCG
>all_combined-miR-31_1516_2x
AGGCAAGATGTCGGCATACT
>all_combined-miR-31_1517_2x
AGGCAAGATGTCGGCATCGCTGCA
>all_combined-miR-31_1518_2x
AGGCAAGATGTCGGCAAAGCGGA
>all_combined-miR-31_1519_2x
AAGGCAAGATGTCGGCGTAGCTG
>all_combined-miR-31_1520_2x
AGGCAAGATGTCGGCCTCGC
>all_combined-miR-31_1521_2x
AGGCAAGATGTCGTCATAGATG
>all_combined-miR-31_1522_2x
AGGCAAGATGCAGGCATAGCTGA
>all_combined-miR-31_1523_2x
AGGCAAGATGTCGGCATTGCTGC
>all_combined-miR-31_1524_2x
AGGCAAGAGGTCGGGATAGCTGA
>all_combined-miR-31_1525_2x
AGGCCAGATGTCGGCATAGCTGG
>all_combined-miR-31_1526_2x
AGGCAAGATGTCGCTATAGCTG
>all_combined-miR-31_1527_2x
AGGCAAGATGTCCGCATAGCTGG
>all_combined-miR-31_1528_2x
AGGCCAGATGTCGGCCTCG
>all_combined-miR-31_1529_2x
AGGCAAGATGTCGGCATCGCTGCT
>all_combined-miR-31_1530_2x
AAGGCAAGATGTCGCCATAGCTGT
>all_combined-miR-31_1531_2x
AGGCAAGATGTCGACATATCTGA
>all_combined-miR-31_1532_2x
AGGCAAGATGTCGACATAGCGG
>all_combined-miR-31_1533_2x
AGGCAAGATGTCGGCATCGCTGTA
>all_combined-miR-31_1534_2x
AGGCCAGATGTCGGCATAGCTGT
>all_combined-miR-31_1535_2x
AGGAAAGATGTCGGCATAGCTTA
>all_combined-miR-31_1536_2x
TGGCAAGATGTCGGCATATCTG
>all_combined-miR-31_1537_2x
GGCAAGATGGCGGCATAG
>all_combined-miR-31_1538_2x
AGGCAAGAGGTCGGCATAGCCG
>all_combined-miR-31_1539_2x
AGGCAATATGGCGGCATAGCTGA
>all_combined-miR-31_1540_2x
ACGCAAGACGTCGGCATAGCTGC
>all_combined-miR-31_1541_2x
AGGCAAGAGGTCGGCCTCGCTGA
>all_combined-miR-31_1542_2x
AGGCAAGATGCCGGCAGAGC
>all_combined-miR-31_1543_2x
AGGCAAGAGGTCGGCATAC
>all_combined-miR-31_1544_2x
AGGCAAGATGTCGGCCTCGCC
>all_combined-miR-31_1545_2x
AAGGCAAGATGTCGGCTTAGCTG
>all_combined-miR-31_1546_2x
AGGCAAGATGTCGTCCTAGCTG
>all_combined-miR-31_1547_2x
AGGCAAGACGTCGGCATAGCTGAT
>all_combined-miR-31_1548_2x
AGGCAAGATGTCAGCACAG
>all_combined-miR-31_1549_2x
ACGCAAGATGGCGGCATAGC
>all_combined-miR-31_1550_2x
AGGCAAGATGTCGACATAGCTT
>all_combined-miR-31_1551_2x
AGGCAAGATGTCCGCATC
>all_combined-miR-31_1552_2x
AGGCAAGATGTCGGCAGAGCAA
>all_combined-miR-31_1553_2x
AGGCAAGCTGTCGGCTTCG
>all_combined-miR-31_1554_2x
CGGCCAGATGTCGGCATAG
>all_combined-miR-31_1555_2x
AGGCAAGATGTCGACACAGCCG
>all_combined-miR-31_1556_2x
AGGCAAGATGGCGTCATAGCTGA
>all_combined-miR-31_1557_2x
AGGCAAGATGTCGGCACAAC
>all_combined-miR-31_1558_2x
AGGCAAGATGCCGGCATAGCTCT
>all_combined-miR-31_1559_2x
AGGCAAGATGTCGGCACAGCCCA
>all_combined-miR-31_1560_2x
AGGCAAGCTGTCGGCCGAGCT
>all_combined-miR-31_1561_2x
AGACAAGATGTCGGCATAGCTGAA
>all_combined-miR-31_1562_2x
AGGCAAGATGTCGGCTTAGCGGA
>all_combined-miR-31_1563_2x
CGGCCCGATGTCGGCATAGCT
>all_combined-miR-31_1564_2x
AGGCAAGATGGCCGCACAGCTGA
>all_combined-miR-31_1565_2x
AAGGTAAGATGTCGGCATAGCTG
>all_combined-miR-31_1566_2x
TGGCAAGATGTCGGCATCGCTG
>all_combined-miR-31_1567_2x
AGGCACGATGTCGGCAGAG
>all_combined-miR-31_1568_2x
AGGCAAGATGTCGGCATCTTTG
>all_combined-miR-31_1569_2x
AGGCAAGATGGCGGCCTAGCTCA
>all_combined-miR-31_1570_2x
GGCAAGATGTCGGCATAGCTGCT
>all_combined-miR-31_1571_2x
AGGCAAGATGACGGCATAACC
>all_combined-miR-31_1572_2x
AGGCCAGATGTCGGCATAGCTGAA
>all_combined-miR-31_1573_2x
GGGCAAGATGTCGGAATAGCTGA
>all_combined-miR-31_1574_2x
AAGGCAAGATGTCGGCCTAGCTGA
>all_combined-miR-31_1575_2x
AAGGCAAGACGTCGGCATAGCTG
>all_combined-miR-31_1576_2x
AGGAAAGATGGCGGCATAGCTCA
>all_combined-miR-31_1577_2x
AGGCAAGCTGTCCGCATAGC
>all_combined-miR-31_1578_2x
AGGCCAGATGTCGGCATAGCTAA
>all_combined-miR-31_1579_2x
AGGCAAGATGCCGGAATAGCT
>all_combined-miR-31_1580_2x
AGGCAAGATGTCGGCAGATCT
>all_combined-miR-31_1581_2x
AGGTAAGATGTCGGCATAGCTGAT
>all_combined-miR-31_1582_2x
AGGCCAGATGCCGGCATAGCTGA
>all_combined-miR-31_1583_2x
AGGCAAGATGTCGGCATCCCTC
>all_combined-miR-31_1584_2x
AGGCAACATGCCGCCATAGCTGA
>all_combined-miR-31_1585_2x
AGGCAAGATTTCGGCATAGCGG
>all_combined-miR-31_1586_2x
AGGCAAGAGGGCGGAATAGCTGA
>all_combined-miR-31_1587_2x
AGGCAAGATGCCGGCATCGCT
>all_combined-miR-31_1588_2x
AGGCAAGATGTCCGCAGCGCTGA
>all_combined-miR-31_1589_2x
AGGCAAGATGACGGCATAGCTGAT
>all_combined-miR-31_1590_2x
AGGCAAGATGTCGCCATAGCC
>all_combined-miR-31_1591_2x
AGGCAAGATGTCGGCATATG
>all_combined-miR-31_1592_2x
AGGCAAGATGTCTGCATAGTT
>all_combined-miR-31_1593_2x
ACGCAAGCTGTCGGCATAG
>all_combined-miR-31_1594_2x
CGGCACGATGTCGGCCTAG
>all_combined-miR-31_1595_2x
GGGCAAGATGTCGGCATAGCTGTT
>all_combined-miR-31_1596_2x
AGGCAAAATGTCGGCATA
>all_combined-miR-31_1597_2x
AGGCAAGATGTCGCCATCGCTCA
>all_combined-miR-31_1598_2x
AGGCAAGATGTCGGCACAGCA
>all_combined-miR-31_1599_2x
AGGCAAGATGTCGGAATAGCCGAA
>all_combined-miR-31_1600_2x
AGGCAAGATGTCGTCTTATCTGA
>all_combined-miR-31_1601_2x
AGGCAAGATATCGGCCTAG
>all_combined-miR-31_1602_2x
AGGCAAGAGGTCGGCATAGCCGA
>all_combined-miR-31_1603_2x
GGCAAGATGTCGGCATCGCTGA
>all_combined-miR-31_1604_2x
AGGCAAGATGTCGGCTTCGC
>all_combined-miR-31_1605_2x
CAGGCAAGATGTCGGCATAGC
>all_combined-miR-31_1606_2x
AGACAAGAGGTCGGCATAGCTGA
>all_combined-miR-31_1607_2x
AGGCAAGATGGCGGCATAGCTGTT
>all_combined-miR-31_1608_2x
AGGCAAGATGTCCGCATAGTTG
>all_combined-miR-31_1609_2x
AGGCAAGATGGCGGCATACCCGA
>all_combined-miR-31_1610_2x
AGGCAAGATGTCGGCCTAGATG
>all_combined-miR-31_1611_2x
AGGCAAGATGTCGGCATCTCTGAT
>all_combined-miR-31_1612_2x
AGGCAAGATGGCGGCATAGCTC
>all_combined-miR-31_1613_2x
AGGCAAGATGGCGGTATAGCTGA
>all_combined-miR-31_1614_2x
AGGCAAGATGTCGGCAAAGCC
>all_combined-miR-31_1615_2x
AGGCAAAATGTCGGCATAGCTGAAA
>all_combined-miR-31_1616_2x
AGGCAAGATGTCGGCAGAT
>all_combined-miR-31_1617_2x
AGGCAAGCTGTCGGCATAGCTCA
>all_combined-miR-31_1618_2x
AGGCAAGATGTCTGCATAGCCGA
>all_combined-miR-31_1619_2x
AGGCAAGATGTCGGCACAGT
>all_combined-miR-31_1620_2x
AGGCAAGGTGTCGGCATAGCTGT
>all_combined-miR-31_1621_2x
AGGCAAGATGTCACCATAGCTG
>all_combined-miR-31_1622_2x
AGGCAAGATGTCTACATAGCTGA
>all_combined-miR-31_1623_2x
AGGCAAGATATCCGCATAGCTGA
>all_combined-miR-31_1624_2x
AGGCAAGATGTCGGCATACCTGATT
>all_combined-miR-31_1625_2x
AGGCAAGATGGCGGCATAGCTGAAT
>all_combined-miR-31_1626_2x
AGGCAAGACGTCGGCATAGCTGC
>all_combined-miR-31_1627_2x
AGGCAAGATGTCGCCATCGCT
>all_combined-miR-31_1628_2x
AGGCAAGATGTCCGCAGAGCTCA
>all_combined-miR-31_1629_2x
AGGCAAGATGTCGACATCGCTGC
>all_combined-miR-31_1630_2x
AGGCAAGATGTCTTCATAGCTGC
>all_combined-miR-31_1631_2x
AGGCAAGATGTCGACATATC
>all_combined-miR-31_1632_2x
AGGCAAGATGGCGACATAGCT
>all_combined-miR-31_1633_2x
AGGCAAGATGTCGGCATAACGG
>all_combined-miR-31_1634_2x
AGGCAAGATGTCGTCATAGCTAA
>all_combined-miR-31_1635_2x
AGGCAAGATGTCTGCATAGCTGG
>all_combined-miR-31_1636_2x
AGGCAAGATGTCGCCAAAGCTGA
>all_combined-miR-31_1637_2x
AGGAAAGATGTCGGCATAGCTGAA
>all_combined-miR-31_1638_2x
AGGCAAGATGACGGCATAACTGA
>all_combined-miR-31_1639_2x
AGGCAAGATGTCGGAAAAGCT
>all_combined-miR-31_1640_2x
AGGCAAGATGTCGTCATAGCC
>all_combined-miR-31_1641_2x
AGGCAAGAGGGCGGCATAGCTG
>all_combined-miR-31_1642_2x
AGGCAAGATTTCCGCATAG
>all_combined-miR-31_1643_2x
AGGCAAGATGTCGACATAGCA
>all_combined-miR-31_1644_2x
AGGCAAGATGTCGCCATATC
>all_combined-miR-31_1645_2x
AGGCAAGATGTCGGCATATCGG
>all_combined-miR-31_1646_2x
AGGCAAGATGCCAGCATAGC
>all_combined-miR-31_1647_2x
AAGGCAAGATATCGGCATAGCTG
>all_combined-miR-31_1648_2x
AGGCAAGATGTCGGAATAGCAGA
>all_combined-miR-31_1649_2x
ATGCAAGATGTCTGCATAGCT
>all_combined-miR-31_1650_2x
AGGCAAGATGACGGCATAGCTGG
>all_combined-miR-31_1651_2x
GCCAAGATGTCGGCATAGCTGA
>all_combined-miR-31_1652_2x
AGGCAAGATGTCTTCTTAGCTGA
>all_combined-miR-31_1653_2x
AGGCAAGATGTCCGCATACCTCA
>all_combined-miR-31_1654_2x
AGGCAAGATGGCGGCAGAGCTGG
>all_combined-miR-31_1655_2x
AGGCAAGATGTCGACACAGCTGA
>all_combined-miR-31_1656_2x
AGGCAAGATGTCAGCATCG
>all_combined-miR-31_1657_2x
AGGCAAGATGTCGGAATCGCTG
>all_combined-miR-31_1658_2x
AAGGAAAGATGTCGGCATTGCTG
>all_combined-miR-31_1659_2x
CGGCAAGATGTCTGCATAGCTGA
>all_combined-miR-31_1660_2x
AGGCAAGATGTCGGAATATATGA
>all_combined-miR-31_1661_2x
AGGCAAGATGTCGGCTTAGCGGC
>all_combined-miR-31_1662_2x
AGGCAAGATGTCTGCATAGGTGA
>all_combined-miR-31_1663_2x
AGGCAAGATGGCGGAATAGC
>all_combined-miR-31_1664_2x
AGGGCAAGATGTCGGCATAGCTG
>all_combined-miR-31_1665_2x
ATGCAAGATGTCTGCATAGCTGA
>all_combined-miR-31_1666_2x
AGGCAAGATGTCGGCATCGT
>all_combined-miR-31_1667_2x
ATGCAAGATGTCGGCATAGCTGC
>all_combined-miR-31_1668_2x
AGGCAAGATGTCGGCATCTATGA
>all_combined-miR-31_1669_2x
AGGCAAGATGTCGGCTTAGCTT
>all_combined-miR-31_1670_2x
AGGCAAGATGTCTGCATACCTTA
>all_combined-miR-31_1671_2x
GGGCAAGATGTCGGCATAGCTGATC
>all_combined-miR-31_1672_2x
AGGCAAGATGTCGACATAACTGA
>all_combined-miR-31_1673_2x
AGGCACGCTGTCGGCCTAGCTGA
>all_combined-miR-31_1674_2x
AGGCAAGATGGCGGAATAGCTGAA
>all_combined-miR-31_1675_2x
AGGCAAGATGCCGGCATAGAA
>all_combined-miR-31_1676_2x
AGGCAAGATGCCGGCAGAGCTG
>all_combined-miR-31_1677_2x
AGGCAAGATGGCGGCATAGGT
>all_combined-miR-31_1678_2x
AGGCAAGATGTCGTCTTAG
>all_combined-miR-31_1679_2x
AGGCCCGATGTCGGCATAGCTG
>all_combined-miR-31_1680_2x
AGGCAAGATGTCGGCACAGCTT
>all_combined-miR-31_1681_2x
CAGGCAAGATGTCGGCATAGCTG
>all_combined-miR-31_1682_2x
AGGCAAGATGTCAACATAGCTG
>all_combined-miR-31_1683_2x
AGGCAAGACGTCGGCATAGCA
>all_combined-miR-31_1684_2x
AGGCAAGATGTCGGTATAGCTGAA
>all_combined-miR-31_1685_2x
AGGCAAGATGTCGGCACCGCT
>all_combined-miR-31_1686_2x
AGGCAAGATGTCGGCTTAGCGG
>all_combined-miR-31_1687_2x
AGGCAAGATGTCGGCATAGCTGCAT
>all_combined-miR-31_1688_2x
AAGCAAGATGTCCGCATAGCT
>all_combined-miR-31_1689_2x
ATGCAAGATGTCGGCATCGCTGA
>all_combined-miR-31_1690_2x
AGGCAAGATGTCGGCATACCGC
>all_combined-miR-31_1691_2x
AGGCAAGATGCCGGCATAGCGG
>all_combined-miR-31_1692_2x
AGGAAAGATGTCGGCATAGCCGA
>all_combined-miR-31_1693_2x
AGGCAAGATGTCAGAATAGATGA
>all_combined-miR-31_1694_2x
AGGCAAGATGTCGGCATTGCTGAA
>all_combined-miR-31_1695_2x
AGGCAAGATGTCGGCCGAGCT
>all_combined-miR-31_1696_2x
AGGCAAGATGTCCGCATGGCTGA
>all_combined-miR-31_1697_2x
AAGGCAAGATGTCGGCATCGCT
>all_combined-miR-31_1698_2x
AGGCAAGATGGCCGCATAGATGA
>all_combined-miR-31_1699_2x
AGGCAAGATGTCTGCATAGAA
>all_combined-miR-31_1700_2x
AGTCAAGATGTCCGCATAGCTGA
>all_combined-miR-31_1701_2x
AGGCAATATGTCGGCATAGTTGA
>all_combined-miR-31_1702_2x
GGCAAGATGGCGGCATAGCTG
>all_combined-miR-31_1703_2x
AGGAAAGATGTCGCCATAGCTG
>all_combined-miR-31_1704_2x
AGCCAAGATGTCGGCATAGCTCA
>all_combined-miR-31_1705_2x
AGGCAAGATGTCATCATAGCTGA
>all_combined-miR-31_1706_2x
GGGCAAGATGTCGGCATAGCTTA
>all_combined-miR-31_1707_2x
AGGCAAGATGTCCGCATATC
>all_combined-miR-31_1708_2x
ACGCAAGATGTCGGCAGAGCTGA
>all_combined-miR-31_1709_2x
AGGCAAGCTGTCGGCCTCG
>all_combined-miR-31_1710_2x
AGGCAAGATGTCGGCCGCGCTGA
>all_combined-miR-31_1711_2x
AGGCAAGATGTCTTCATAGTTG
>all_combined-miR-31_1712_2x
AGGCAAGATGGCCGCATAG
>all_combined-miR-31_1713_2x
AGGCAAAATGTCGGCATAGCTGAA
>all_combined-miR-31_1714_2x
AGGCAAGATGTCCGCACCG
>all_combined-miR-31_1715_2x
AGGCAAGATGCCGGCATACCTCA
>all_combined-miR-31_1716_2x
AGGCAAGATGGCGGGATAGCTGA
>all_combined-miR-31_1717_2x
AGGCAAGATGTCGGCTTAGCTGAA
>all_combined-miR-31_1718_2x
AGGAAAGATGGCGGCATAGCTGA
>all_combined-miR-31_1719_2x
AGGCAAGATGTCGGCATGGCTGAAA
>all_combined-miR-31_1720_2x
CCGCAAGATGTCGGCATAG
>all_combined-miR-31_1721_2x
AGGCAAGATGCCGGCATCG
>all_combined-miR-31_1722_2x
AGGCAAAATGTCGGCATAGC
>all_combined-miR-31_1723_2x
AGGCAAGCTGTCGGCCTAG
>all_combined-miR-31_1724_2x
AGGCAAGATGGCGGCATACATGA
>all_combined-miR-31_1725_2x
AGGCAAGATGTCGCCATAGCCCA
>all_combined-miR-31_1726_2x
ATGCAAGATGTCGGCATAGCTGAA
>all_combined-miR-31_1727_2x
AGGCCAGACGTCGGCATAGCTGA
>all_combined-miR-31_1728_2x
TGGCAAGCTGTCGGCATAG
>all_combined-miR-31_1729_2x
AGGCAAGATGTCATCATAGCT
>all_combined-miR-31_1730_2x
AGGCAAGATGTCTGAATAG
>all_combined-miR-31_1731_2x
AGGCAAGACGTCGGCATAGT
>all_combined-miR-31_1732_2x
AAGCAAGATGTCAGCATAGCT
>all_combined-miR-31_1733_2x
AAGGCAAGATGTCTGCATAGCT
>all_combined-miR-31_1734_2x
GGCAAGATGTCGGCATAGCTGCA
>all_combined-miR-31_1735_2x
AAGGCAAGATGTCGGCAGAGCT
>all_combined-miR-31_1736_2x
AGGCAAGATGTCGGCCTAACCG
>all_combined-miR-31_1737_2x
AGGCAAGAGGTCGGCATAGCTCA
>all_combined-miR-31_1738_2x
AGGCAAGATGTCGTCATCGCTG
>all_combined-miR-31_1739_2x
AGGCAAGATGTCGTCATAGT
>all_combined-miR-31_1740_2x
AGGCAAGATGACGGCAAAGCTGA
>all_combined-miR-31_1741_2x
AGGCAAGATTTCTGCATAGCTG
>all_combined-miR-31_1742_2x
CGGCAAGATGTCGGCCTAGCTGC
>all_combined-miR-31_1743_2x
AGGCAAGATGTCGGTAGAGCTGA
>all_combined-miR-31_1744_2x
TGGCAAGATGTCTGCATAG
>all_combined-miR-31_1745_2x
AGGCAAGATGTCGGCACAGACG
>all_combined-miR-31_1746_2x
ATGCAAGATGTCGGCCTAGCTGA
>all_combined-miR-31_1747_2x
AGGAAAGATGTCGGAATAGCT
>all_combined-miR-31_1748_2x
AGGCAAGATGCCGGCCTAGC
>all_combined-miR-31_1749_2x
AGGCAAGATGTCGGCATCGTGGA
>all_combined-miR-31_1750_2x
AGGCAAGATGTCGGCATAGCCAA
>all_combined-miR-31_1751_2x
AAGGCAAGATGTCGCCATAGCCG
>all_combined-miR-31_1752_2x
TGGCAAGATGTCGGCTTAGC
>all_combined-miR-31_1753_2x
AGGAAAGATGTCGGAATAGCTG
>all_combined-miR-31_1754_2x
AGGCAAGATGTCGGCAGAGATG
>all_combined-miR-31_1755_2x
TGGCAAGATGTCGGCCTAGCTG
>all_combined-miR-31_1756_2x
AGGCAAGATGTCGTCATAAC
>all_combined-miR-31_1757_2x
AGGAAAGATGTCGGCATAGCCG
>all_combined-miR-31_1758_2x
AGGCAAGATGTCAGCCTAGCC
>all_combined-miR-31_1759_2x
AGGCCAGATGTCCGCATAGCTGA
>all_combined-miR-31_1760_2x
AGGCAACATGTCGGCATAGCTGC
>all_combined-miR-31_1761_2x
AGGCAAGATGTCGGCACAACA
>all_combined-miR-31_1762_2x
AGGCAAGACGTCGGCATAGCGGA
>all_combined-miR-31_1763_2x
AGGCAAGATGCCACCATAGCTGA
>all_combined-miR-31_1764_2x
AGGCAAGATGTCGCCATAT
>all_combined-miR-31_1765_2x
AGGCAAGATGTCGTCATAGTT
>all_combined-miR-31_1766_2x
AGGCAAGATGCCGGCATAGCG
>all_combined-miR-31_1767_2x
AGGCAAGATGTCGGCATACACG
>all_combined-miR-31_1768_2x
AGGCAAGACGTCGGAATAG
>all_combined-miR-31_1769_2x
AGGCAAGATGCCGGCATAACTGA
>all_combined-miR-31_1770_2x
AGGCAAGATGTCGGCATAACTTA
>all_combined-miR-31_1771_2x
AGGAAAGATGTCGGCATACCTGA
>all_combined-miR-31_1772_2x
AGGCAAGATGACGGCAGAG
>all_combined-miR-31_1773_2x
AGGCAAGATGTCGGCATACTTG
>all_combined-miR-31_1774_2x
AGGCAAGATGTCAGCATAGCTGATT
>all_combined-miR-31_1775_2x
CGGCACGATGTCGGCATAG
>all_combined-miR-31_1776_2x
AGGCAAGATGTCGGCCCAGCTGC
>all_combined-miR-31_1777_2x
AGGCAAGATGTCGGCCTACCTGC
>all_combined-miR-31_1778_2x
AGGCAAGAGGTCGGCCTAGCTG
>all_combined-miR-31_1779_2x
AGGCAAGATGCCGGCACAGC
>all_combined-miR-31_1780_2x
AGGCAAGATGCCGGCATAGTTGA
>all_combined-miR-31_1781_2x
AGGCAAGATGTCGACATCG
>all_combined-miR-31_1782_2x
AGGCAAGATGTCGGCATAACTC
>all_combined-miR-31_1783_2x
AGGCAAGATGTCGGCTTATCTGAA
>all_combined-miR-31_1784_2x
AAGGCAAGATGTCCGCATAGCTGA
>all_combined-miR-31_1785_2x
AGGCAAGATGGCAGCATAGATGA
>all_combined-miR-31_1786_2x
AGGCAAGATGTCGGCTTAGATGA
>all_combined-miR-31_1787_2x
AAGGCAAGATTTCGGCATAGCTG
>all_combined-miR-31_1788_2x
AGGCAAGATGTCGGAAAAG
>all_combined-miR-31_1789_2x
CGGCCAGATGTCGGCATAGCT
>all_combined-miR-31_1790_2x
AGGCAAGATGTCGGCCGAGCCGA
>all_combined-miR-31_1791_2x
AGGCAAGATGTCGGCATACGTGA
>all_combined-miR-31_1792_2x
AAGGCAAGATGTCGGAATAG
>all_combined-miR-31_1793_2x
AGGCAAGATGTCCGCATAGATG
>all_combined-miR-31_1794_2x
AGGCCAGATGTCGGCCTAG
>all_combined-miR-31_1795_2x
AAGGCAAGATGTCGGCATACCT
>all_combined-miR-31_1796_2x
AGGCAAGATTTCGGCATAGAA
>all_combined-miR-31_1797_2x
AGGCAAGATGTCGGCAGACCT
>all_combined-miR-31_1798_2x
AGGCAAGATCTCCGCATAGCTGA
>all_combined-miR-31_1799_2x
AGGCAAGATGTCCGCCCAGCTGA
>all_combined-miR-31_1800_2x
AGGAAAGATGTCGGCATATCTGA
>all_combined-miR-31_1801_2x
AGGCAAGATGGCAGCATAACTGA
>all_combined-miR-31_1802_2x
AGGCAAGATGTCCGCATATCTG
>all_combined-miR-31_1803_2x
AGGCAAGATGTCAGCAAAGCTGA
>all_combined-miR-31_1804_2x
AGGCAAGATGCCGGCATACCCG
>all_combined-miR-31_1805_2x
GGCAAGATGTCGGCAAAGCTGA
>all_combined-miR-31_1806_2x
AGGCAAGATGTCTGCAGAGCT
>all_combined-miR-31_1807_2x
AGGCAAGATGTCGGATTAGCTGA
>all_combined-miR-31_1808_2x
AGGCAAGATGGCGGCACAGCTG
>all_combined-miR-31_1809_2x
AAGGCACGATGTCGGCATAGCTG
>all_combined-miR-31_1810_2x
AGGCAAGATGTCGACATAGCGGA
>all_combined-miR-31_1811_2x
AGGCAAGATGTCGGCATAGCGGAC
>all_combined-miR-31_1812_2x
AGGCAAGATGTCAGCATAGCGG
>all_combined-miR-31_1813_2x
AGGCAAGATGTCGCCATAGCTGATT
>all_combined-miR-31_1814_2x
AGGCAAGATGTCTGCATACCTG
>all_combined-miR-31_1815_2x
AGGCAAGAAGTCGGCATAGCTGC
>all_combined-miR-31_1816_2x
AGGCCAGATGGCGGCATAG
>all_combined-miR-31_1817_2x
AGGCAAGATGTCGACATAGCAGA
>all_combined-miR-31_1818_2x
TGGCAAGATGTCGGCATAT
>all_combined-miR-31_1819_2x
AGGCAAGATGACGGCATAGCCG
>all_combined-miR-31_1820_2x
TGGCAAGATGTCGGCATCGCT
>all_combined-miR-31_1821_2x
AGGCCAGATGTCGGCATCGCTCA
>all_combined-miR-31_1822_2x
AGGCAAGATGTCGGCATACACGA
>all_combined-miR-31_1823_2x
TCGCAAGATGTCGGCATAG
>all_combined-miR-31_1824_2x
AGGCAAGATGTCGGCTTC
>all_combined-miR-31_1825_2x
AGGCAAGATGTCGCCATAGATGA
>all_combined-miR-31_1826_2x
AGGCAAGATGTCGGCATGGCTA
>all_combined-miR-31_1827_2x
AGGCAAGATGTCGGCCTAACC
>all_combined-miR-31_1828_2x
AGGCAAGATGGCGGCATCG
>all_combined-miR-31_1829_2x
AGGCAAGATGGCGGCATGGCTGA
>all_combined-miR-31_1830_2x
AGGCAAGATGTCGGCAGAGT
>all_combined-miR-31_1831_2x
AGGCAAGATGTCGACATAGCTA
>all_combined-miR-31_1832_2x
GGGCAAGATGTCGCCATAGCTGA
>all_combined-miR-31_1833_2x
AGGAAAGATGTCGGCAGAGCTG
>all_combined-miR-31_1834_2x
AGGCAAGATGCCGCCATAGCT
>all_combined-miR-31_1835_2x
AGTAAGATGTCGGCATAGCTGA
>all_combined-miR-31_1836_2x
AGGCAAGATCTCGGCATCGCTGA
>all_combined-miR-31_1837_2x
AGGCAAGATGTCGCCATAGCG
>all_combined-miR-31_1838_2x
AGGCAAGATGACGGCCCAG
>all_combined-miR-31_1839_2x
CGGCAAGATGTCGGCATCGCTG
>all_combined-miR-31_1840_2x
AGGCAAGATGTCGGCATATCTAA
>all_combined-miR-31_1841_2x
AGGCAAGATGTCACCATA
>all_combined-miR-31_1842_2x
AGGCAAGAAGCCGGCATAGCT
>all_combined-miR-31_1843_2x
AGGCAAGATGTCGGCATAGCCGATT
>all_combined-miR-31_1844_2x
AGGCAAGAGGTCCGCATAG
>all_combined-miR-31_1845_2x
AGGCGAGATGTCGGCATAGT
>all_combined-miR-31_1846_2x
AGGCAAGATGTCGGCAAAGCTCA
>all_combined-miR-31_1847_2x
AGGCAAGAAGTCCGCATAGCTGA
>all_combined-miR-31_1848_2x
AGGCAAGATGTCCGCATCGCGGA
>all_combined-miR-31_1849_2x
AGGCAAGATGTCAGCAGAGCT
>all_combined-miR-31_1850_2x
AGGCAAGATCTCGGCATAC
>all_combined-miR-31_1851_2x
AGGCCAGATGTCGGCATACCTC
>all_combined-miR-31_1852_2x
AGGCAAGATGTCAGCACAGCTGA
>all_combined-miR-31_1853_2x
AGGCAAGATGACGGCCTAACT
>all_combined-miR-31_1854_2x
TGGCAAGAAGTCGGCATAGCTGA
>all_combined-miR-31_1855_2x
AGGCAAGATCCCGGCATAGCTGA
>all_combined-miR-31_1856_2x
TGGCAAGATGTCGGCATCGCTCA
>all_combined-miR-31_1857_2x
AAGGCAAGATGTCGGCACAG
>all_combined-miR-31_1858_2x
AGGCAAGATGGCGGCATAGTTGA
>all_combined-miR-31_1859_2x
TGGCAAGATGTCGGCTTAGTTGA
>all_combined-miR-31_1860_2x
AGGCAAGATGTCGGCCGAGC
>all_combined-miR-31_1861_2x
AGGCAAGATGCCGGCATCGC
>all_combined-miR-31_1862_2x
AGGCAACATGTCGGCATAGCA
>all_combined-miR-31_1863_2x
AGGCAAGATGTCGGCTTAGTT
>all_combined-miR-31_1864_2x
AGGCACGATGTCGGCATAGCTTA
>all_combined-miR-31_1865_2x
TGGCAAGATGTCGGCCTAGCT
>all_combined-miR-31_1866_2x
AGGCAATATGTCGGCATCGCTGA
>all_combined-miR-31_1867_2x
AGGCAAGATGTCTGCATAC
>all_combined-miR-31_1868_2x
AGGCAAGATGCCGGCACAGCTGA
>all_combined-miR-31_1869_2x
AGGCAAGATGTCCGCATAGTT
>all_combined-miR-31_1870_2x
AGGCAAGATGTCGGAATAGCCGT
>all_combined-miR-31_1871_2x
AGGCAAGATCTCGGCACAGCTGA
>all_combined-miR-31_1872_2x
AGGCAAGATGTCTGCTTCGCTGA
>all_combined-miR-31_1873_2x
AGCCAAGATGCCGGCATAGCTGA
>all_combined-miR-31_1874_2x
AGGCAAGATGTCGCCACAGC
>all_combined-miR-31_1875_2x
AGGCAAGATGTCGACATAA
>all_combined-miR-31_1876_2x
AGGCAAGATGTCGGCATCTC
>all_combined-miR-31_1877_2x
AGGCAAGATGTCGGCCTAGCCCA
>all_combined-miR-31_1878_2x
AGGCAAGACGTCGCCATAG
>all_combined-miR-31_1879_2x
AGGAAAGATGTCGGCAGAGCTGA
>all_combined-miR-31_1880_2x
ACGCAAGATGTCGGCATCG
>all_combined-miR-31_1881_2x
TGGCAAGATGTCTGCATAT
>all_combined-miR-31_1882_2x
AGGCAAGATGGCGGGATAGCTG
>all_combined-miR-31_1883_2x
AGGCAAGATGTCGGCTTAGCTA
>all_combined-miR-31_1884_2x
AGGCAAGATGTCGGCGTAGCTGAT
>all_combined-miR-31_1885_2x
AGGCAATATGTCGGCATAGCTTA
>all_combined-miR-31_1886_2x
GGGCAAGATGTCGGCATAGT
>all_combined-miR-31_1887_2x
AGGCAGGATGTCGGCATAGCTGC
>all_combined-miR-31_1888_2x
GGCAAGATGTCGGCATACCTG
>all_combined-miR-31_1889_2x
AGGCAAGATCGCGGCATAC
>all_combined-miR-31_1890_2x
AGGCAAGATGTAGGCATAGCTGTA
>all_combined-miR-31_1891_2x
AGGCAAGAGGTCGGCATAACTG
>all_combined-miR-31_1892_2x
AGGCAAGATGACAGCATAGCCGA
>all_combined-miR-31_1893_2x
AGGCAAGATGTCGTCATCTCTG
>all_combined-miR-31_1894_2x
AGGCAAGATGTCGTCATAGTTGAA
>all_combined-miR-31_1895_2x
AGGCAAGATGTCTGCATAGCGG
>all_combined-miR-31_1896_2x
AGGCAAGATGGCAGAATAGCTGA
>all_combined-miR-31_1897_2x
AGGCAAGATGACGGCATAGCTCA
>all_combined-miR-31_1898_2x
AGGCAAGATGTCCGCATATCTGC
>all_combined-miR-31_1899_2x
TGGCAAGATGTCGGCATAGGTGA
>all_combined-miR-31_1900_2x
AGGCAAGAAGTCGCCATAG
>all_combined-miR-31_1901_2x
TGGCAAGATGTCGGTATAG
>all_combined-miR-31_1902_2x
AGGCAAGATGTCGGCAAA
>all_combined-miR-31_1903_2x
AGGCAAGCTGTCGGCATCTCTGA
>all_combined-miR-31_1904_2x
GGGCAAGATGTCGGCATAGCTGC
>all_combined-miR-31_1905_2x
AGGCAAGACGTCGGCATAT
>all_combined-miR-31_1906_2x
CGGCAAGATGTCGGCATCG
>all_combined-miR-31_1907_2x
AGGCAAGATGTCGGCATTGATGA
>all_combined-miR-31_1908_2x
TGGCAAGATGTCGGCATAGCGG
>all_combined-miR-31_1909_2x
AGGCAAGATGTCCGCCTAGCCG
>all_combined-miR-31_1910_2x
AGGCAAGATGTCGGCCTACCTCA
>all_combined-miR-31_1911_2x
AGGCAAGATGACGGCATAGCTTA
>all_combined-miR-31_1912_2x
AGGCAAGATGTCGGTATATCTGA
>all_combined-miR-31_1913_2x
AGGCAAGATGTCAGCATAGT
>all_combined-miR-31_1914_2x
AGGCAAGATGTCGAAATAGCT
>all_combined-miR-31_1915_2x
AGGCAAGCTGTCGGCATAGCCGA
>all_combined-miR-31_1916_2x
AGGCAAGATGTCGGCATAGATCG
>all_combined-miR-31_1917_2x
AGACAAGATGTCGGCATAGATGA
>all_combined-miR-31_1918_2x
AGGCAAGATGTCCGCCTAGCTCA
>all_combined-miR-31_1919_2x
AGGCAAGATGTCGGCATACCC
>all_combined-miR-31_1920_2x
AGGAAAGATGTCGGCATAGT
>all_combined-miR-31_1921_2x
AGGCAAGAGGACGGCATAGCT
>all_combined-miR-31_1922_2x
AGGCAAGAGGCCGGCATAGCTGT
>all_combined-miR-31_1923_2x
AAGGCAAGATGTCCGCATAGCTGT
>all_combined-miR-31_1924_2x
AGGCAAGATGGCGGAATAC
>all_combined-miR-31_1925_2x
AGGCAAGCTGTCGGCATCGCT
>all_combined-miR-31_1926_2x
AAGCAAGATGTCGGCATAGCTGAA
>all_combined-miR-31_1927_2x
AGGCAAGATGTCGCCAGAGCT
>all_combined-miR-31_1928_2x
AGGCAAGATGTCCGCCTAGCT
>all_combined-miR-31_1929_2x
AGGCAAGATGGCGCCACAGCTGA
>all_combined-miR-31_1930_2x
AGGCAAGATGTCCGCACAGC
>all_combined-miR-31_1931_2x
AGGCAAGATGGCGGCATCGCT
>all_combined-miR-31_1932_2x
AGGCAAGATGTCCGCATAGCGGC
>all_combined-miR-31_1933_2x
AGGCCAGACGTCGGCATCGCTGA
>all_combined-miR-31_1934_2x
AGGCAAGATGTCGGCAGAGA
>all_combined-miR-31_1935_2x
AGGCAAGATGTCGGCCTAGGTGA
>all_combined-miR-31_1936_2x
ATGCAAGATGTCGGCATAGATG
>all_combined-miR-31_1937_2x
GGGCAAGATGTCGGCATAGCA
>all_combined-miR-31_1938_2x
AGGCAATATGTCGGCCTAGCCG
>all_combined-miR-31_1939_2x
AAGGCAAGATGTCGCCACAGCTG
>all_combined-miR-31_1940_2x
AGGCCAGATGTCGGCATAGTTGA
>all_combined-miR-31_1941_2x
AGGCAAGATGTCGGCATACCCGG
>all_combined-miR-31_1942_2x
GGGCAAGATGTCGGCATAGCTGATT
>all_combined-miR-31_1943_2x
AGGCAAGATGTCTTCATA
>all_combined-miR-31_1944_2x
AGGCAAGATGTCGGCATAACTA
>all_combined-miR-31_1945_2x
GGGCAAGATGTCAGCATAGCTGA
>all_combined-miR-31_1946_2x
AGGAAAGATGTCGGCAAAG
>all_combined-miR-31_1947_2x
AGGCAAGATGTCCGCACCGCTG
>all_combined-miR-31_1948_2x
AGGAAAGATGTCGGGACAG
>all_combined-miR-31_1949_2x
AGGCAAGATGTCAGCCTAGC
>all_combined-miR-31_1950_2x
AGGCAAGAAGTCGGCATAGCT
>all_combined-miR-31_1951_2x
GGCAAGATGTCGGAATAGCTGA
>all_combined-miR-31_1952_2x
AGGCAAGATGTCGGCCTC
>all_combined-miR-31_1953_2x
AAGGCAAGATGTCGGCATACCCG
>all_combined-miR-31_1954_2x
AGGCAAGATGTCCGCATAACTG
>all_combined-miR-31_1955_2x
TGGCAAGATGTCGGCATAGCGGA
>all_combined-miR-31_1956_2x
CGGCAAGATGTCGGCATAGCTGT
>all_combined-miR-31_1957_2x
AGGAAAGATGTCGGCATAGG
>all_combined-miR-31_1958_2x
AGGCAACATGTCGGCCTAGCTGA
>all_combined-miR-31_1959_2x
AGGCAAGATGTCGGAATAGCTGAG
>all_combined-miR-31_1960_1x
AGGTAAGATGTCGTCATAG
>all_combined-miR-31_1961_1x
AGGCAAGATGTCGGCATACCGCA
>all_combined-miR-31_1962_1x
GGGCAAGATGTCGGCATAGCTCA
>all_combined-miR-31_1963_1x
AGGCACGCTGTCGGCATA
>all_combined-miR-31_1964_1x
AGCAAGATGTCGGCATCGCTGA
>all_combined-miR-31_1965_1x
ATGCAAGATGTCGGCATATCTG
>all_combined-miR-31_1966_1x
AGAAAAGAAGTCGGCATAGCTGA
>all_combined-miR-31_1967_1x
AGGCAAGATGTCGGCGTTGAT
>all_combined-miR-31_1968_1x
AGGCAAGATGCCGGCATAACGGA
>all_combined-miR-31_1969_1x
AGGCAAGATGTCTGCATCTC
>all_combined-miR-31_1970_1x
AGGCAAGATGACAGCATAG
>all_combined-miR-31_1971_1x
AGGCAAGAGGTCGGCACAG
>all_combined-miR-31_1972_1x
AGGCAAGATGTCCGCAGAGCTAA
>all_combined-miR-31_1973_1x
AGGCAAGATGTCGGCCTTCCTGA
>all_combined-miR-31_1974_1x
AGGCAAGAGGTCGGCAGAGGT
>all_combined-miR-31_1975_1x
AGGCAAGATCTCGGCATCGCT
>all_combined-miR-31_1976_1x
AGGCAACATGTCGGCACCGCT
>all_combined-miR-31_1977_1x
AGGCGAGATGGCGGCATAGCTGA
>all_combined-miR-31_1978_1x
AAGCAAGATGGCGGCATAG
>all_combined-miR-31_1979_1x
AGGCAAGATGTCCCCATAGCTCA
>all_combined-miR-31_1980_1x
AGGCAAGATGACAGCATAGCG
>all_combined-miR-31_1981_1x
AGGCAAAATGTCGGCATAGCTAA
>all_combined-miR-31_1982_1x
AAGGCCAGATGTCGGCATAGCTG
>all_combined-miR-31_1983_1x
AGGCAAGATGTCACCATAGA
>all_combined-miR-31_1984_1x
AGGCAAGATGTCGGCATAGCTGAGC
>all_combined-miR-31_1985_1x
AGGCAAGATGTCGGCATCGCTTC
>all_combined-miR-31_1986_1x
AGGCAAGCCGTCGGCATCG
>all_combined-miR-31_1987_1x
AGGCAAGATGTCGGCATGACT
>all_combined-miR-31_1988_1x
GGGCAAGATGTCGGCATATCTG
>all_combined-miR-31_1989_1x
AAGGAAAGATGTCGGCATAGCT
>all_combined-miR-31_1990_1x
AGGCAAGATGTCAGCATTGCT
>all_combined-miR-31_1991_1x
AGGCAAGATGTCGGTATAA
>all_combined-miR-31_1992_1x
AGGCAACATGTCGGCACAGCTGC
>all_combined-miR-31_1993_1x
AGGCAAGACGTCCGCATAGCTGC
>all_combined-miR-31_1994_1x
ACGCAAGATGTCGGCATAGCTGAA
>all_combined-miR-31_1995_1x
AGGCAAGATGTCGGCACATCTG
>all_combined-miR-31_1996_1x
AGGGAAGATGGCGGAATAGCTGA
>all_combined-miR-31_1997_1x
AAGGAAAGATGTCGGAATAGCTG
>all_combined-miR-31_1998_1x
GGCAAGATGTCGGCCTAGC
>all_combined-miR-31_1999_1x
CAGCAAGATGTCGGCATAGCTGA
>all_combined-miR-31_2000_1x
AGGCAAGATGACAGCATAGCTG
>all_combined-miR-31_2001_1x
AGGCAAGATGTCGGCCTAGCTGAG
>all_combined-miR-31_2002_1x
AGGCAATATGTCGGAATAGCTGAA
>all_combined-miR-31_2003_1x
AGGCAAAATGTCGGCATAGCA
>all_combined-miR-31_2004_1x
AGGCAAGATGTCGGCATCACTAA
>all_combined-miR-31_2005_1x
AGGCAAGATGTCCGACTAGCTGA
>all_combined-miR-31_2006_1x
AGGCAAGATGTCGGAATATCTCA
>all_combined-miR-31_2007_1x
AAGACAAGATGTCGGCATAGCTG
>all_combined-miR-31_2008_1x
AGGCAAGAGGTCGGCATAGCTGAAA
>all_combined-miR-31_2009_1x
AGGCAAGATGGCGGCACAGC
>all_combined-miR-31_2010_1x
AGGCAAGATGCCAGCATACCTGA
>all_combined-miR-31_2011_1x
AGGCAAGCTGTCCGCATAG
>all_combined-miR-31_2012_1x
AGGCAATATGTCGGCCGAGCTGA
>all_combined-miR-31_2013_1x
AGGCAAGATGTCGCAATAGCTGAA
>all_combined-miR-31_2014_1x
AGGCAAGAGGTCGGCCAAG
>all_combined-miR-31_2015_1x
AGGCAACATGTCGGCAGAG
>all_combined-miR-31_2016_1x
ATGCAAGATGTCGTCATATCT
>all_combined-miR-31_2017_1x
AGGCCAGATGTCGGCATAGCTGAC
>all_combined-miR-31_2018_1x
AGGCAAGATGGCGCCATAT
>all_combined-miR-31_2019_1x
AGGCAAGATGTCTGCATAGCA
>all_combined-miR-31_2020_1x
AGGCAAGATGTCGGAATGGCTGA
>all_combined-miR-31_2021_1x
ACGCAAGATGCCGGCATAG
>all_combined-miR-31_2022_1x
AGGCAAGATGTCCGCATACCTGAT
>all_combined-miR-31_2023_1x
CGGCAAGATGCCTGCATAG
>all_combined-miR-31_2024_1x
AGGCAAGATATCGGCCTAGCTGA
>all_combined-miR-31_2025_1x
AGGCAAGATGTCGCCATAGCGTA
>all_combined-miR-31_2026_1x
AGGCAAGATGTCGCCATAGATCA
>all_combined-miR-31_2027_1x
AGGCAAGATGCCGGCTTAG
>all_combined-miR-31_2028_1x
AGGCAAGATGTCCGCATCTCTGA
>all_combined-miR-31_2029_1x
AGGCAAGAGGTCTGCATAGC
>all_combined-miR-31_2030_1x
AGGCAAGATGTCAGCCTACCTGA
>all_combined-miR-31_2031_1x
AGGCAGGATGTCGGCATAGCCGA
>all_combined-miR-31_2032_1x
AGGCAAGATGTCCACATAGCT
>all_combined-miR-31_2033_1x
AGGCAAGATGTCGGCCTCGCTGT
>all_combined-miR-31_2034_1x
AGCCAAGATGTCGGCATA
>all_combined-miR-31_2035_1x
ACCCAAGATGTCGGCATAGCTGT
>all_combined-miR-31_2036_1x
GGCAAGATGTCGGAAGAGCTGA
>all_combined-miR-31_2037_1x
AGGCAAGATGTCAGCATAGCC
>all_combined-miR-31_2038_1x
AGGCAAGATGTCGGCAGAACTCA
>all_combined-miR-31_2039_1x
GGCAAGATATCGGCATAGCTGA
>all_combined-miR-31_2040_1x
AGGCAAGATGTCGGAATACC
>all_combined-miR-31_2041_1x
ACGCAAGATGTCGGCATAGCCG
>all_combined-miR-31_2042_1x
CGGCAAGCTGTCTGCATAGCTG
>all_combined-miR-31_2043_1x
AGGCAAGACGGCGGAATAGCTGA
>all_combined-miR-31_2044_1x
AGCCAAGAGGTCGGCATAGCTGA
>all_combined-miR-31_2045_1x
TGGCAAGCTGTCGTCTTA
>all_combined-miR-31_2046_1x
AGGCAAAATGTCTGCATAGCTGA
>all_combined-miR-31_2047_1x
AGACAAGATGTCGGCATATATG
>all_combined-miR-31_2048_1x
AGGCCAGATGTCGGCACAGCT
>all_combined-miR-31_2049_1x
AGGCAAGAGGTCGGCATCG
>all_combined-miR-31_2050_1x
AGGCAAGATGCCCGGATAG
>all_combined-miR-31_2051_1x
AGGCAAGATGTCGGAATAGCTGATC
>all_combined-miR-31_2052_1x
AGGCAAGATGCCGGCTTAGCTGA
>all_combined-miR-31_2053_1x
AGGCAAGATCTCGGCATCG
>all_combined-miR-31_2054_1x
AGGCAAGATGTCGGCATCGACGA
>all_combined-miR-31_2055_1x
AGGCAAGATGTCGGCTCCGCT
>all_combined-miR-31_2056_1x
AGGCAAGAGGTCGGCAGAGTTGA
>all_combined-miR-31_2057_1x
AGGCAAGATGTCGGCATCGCAT
>all_combined-miR-31_2058_1x
AGGCAAGATGTCGGCATTGCTGAAA
>all_combined-miR-31_2059_1x
AGGAAAGATGTCGGAATAGCTT
>all_combined-miR-31_2060_1x
AGGCAAGATGTCGGCATACCAG
>all_combined-miR-31_2061_1x
GGGCAAGATGTCGGCATGGCTGA
>all_combined-miR-31_2062_1x
AGGCAAGAGGTCGGCATAGAA
>all_combined-miR-31_2063_1x
AGGCACGCTGTCGGCATAGCTGAT
>all_combined-miR-31_2064_1x
AGGCAAGATGTCGGCACAGCTGAAT
>all_combined-miR-31_2065_1x
AGGCAAGATGTCGGCATCGTTGC
>all_combined-miR-31_2066_1x
AGGCAAGATGTCCGAATAGCTGC
>all_combined-miR-31_2067_1x
ACGCAAGATGTCGGCATACCCG
>all_combined-miR-31_2068_1x
TGGCAAGATGTCGGCATAGCTGG
>all_combined-miR-31_2069_1x
AGGCAATATGTCGGCGTATCTGA
>all_combined-miR-31_2070_1x
AGGCCAGATGTCGGCATATCTGA
>all_combined-miR-31_2071_1x
AGGCAAGATGGCAGCACAGCTG
>all_combined-miR-31_2072_1x
ACGCAAGATGTCCGCATCGCTGA
>all_combined-miR-31_2073_1x
AGGAAAGATGTCAGCATA
>all_combined-miR-31_2074_1x
AGGCAAGAGGTCCGCATAACT
>all_combined-miR-31_2075_1x
AGGCAAGATGTCGGCATAAAT
>all_combined-miR-31_2076_1x
AGGCAAGATGCCGGCATACCCGA
>all_combined-miR-31_2077_1x
AGGCAAGACGGCGGCATAGCT
>all_combined-miR-31_2078_1x
AAGCAAGATGTCGGCATAGCCGA
>all_combined-miR-31_2079_1x
AGGCAAGATGTCGGCATGGCTGAT
>all_combined-miR-31_2080_1x
AGGCAAGCTGTCGGCATAGCTTT
>all_combined-miR-31_2081_1x
AGGAAAGATGTCGACACAGCTGA
>all_combined-miR-31_2082_1x
AGGCAAGATGTCTCCAGAGCTG
>all_combined-miR-31_2083_1x
AGGCAAGATGTCTGCATC
>all_combined-miR-31_2084_1x
AGGCAAGATGTCGGCACAGAT
>all_combined-miR-31_2085_1x
AGGCAAGAGGTCGGCAGAACTGA
>all_combined-miR-31_2086_1x
AGGCAAGATGTCGGTATAT
>all_combined-miR-31_2087_1x
AGGCAAGAGGTCTGCATAGCTGA
>all_combined-miR-31_2088_1x
AGGCAAGATGCCGGCCTAACT
>all_combined-miR-31_2089_1x
AGGCAAGATGTCGGCATAACAG
>all_combined-miR-31_2090_1x
AGGCAAGATGTCTGCATATATGA
>all_combined-miR-31_2091_1x
AAGGCAAGATGTCGGCATCGC
>all_combined-miR-31_2092_1x
AGGCAAGAAGTCGACATAGCTA
>all_combined-miR-31_2093_1x
AGGCAAGATGTCGGCATAGCTGCTC
>all_combined-miR-31_2094_1x
AGGCAAGCTGTCTGCTTAG
>all_combined-miR-31_2095_1x
AGGCAAGATGACGGCCTAGCA
>all_combined-miR-31_2096_1x
AGGCAAGATGACAGCCTAG
>all_combined-miR-31_2097_1x
AGGCAAGATGTCGGCACAACT
>all_combined-miR-31_2098_1x
AGGCACGAGGTCGGCATCGCTGA
>all_combined-miR-31_2099_1x
AGACAAGATGTCGGCATAGCGGA
>all_combined-miR-31_2100_1x
AGGCAAGACGTCCGCATAGCTTA
>all_combined-miR-31_2101_1x
AGGCAAGCTGTCGGCATAACCGA
>all_combined-miR-31_2102_1x
GGCAAGATGTCGGCACAGCTGC
>all_combined-miR-31_2103_1x
AGGCAAGATGTCGGCATGGATGA
>all_combined-miR-31_2104_1x
AGGCAAGATGTCAGCATAGCTA
>all_combined-miR-31_2105_1x
GGGCAAGATGTCGGCATAGCGGA
>all_combined-miR-31_2106_1x
ACGCAAGATGTCTGCATA
>all_combined-miR-31_2107_1x
AGGCAAGATGTCGTCATAGAA
>all_combined-miR-31_2108_1x
AGGCAAGATGTCGGCATAAATGC
>all_combined-miR-31_2109_1x
AGGCAAGATGTCGTCATAC
>all_combined-miR-31_2110_1x
AGGCAAGATGTCGGCATAGCTGTAC
>all_combined-miR-31_2111_1x
AGGCAAGATGTCTGCATCGCTAA
>all_combined-miR-31_2112_1x
AGGCAAGAGGTCGGCATAGCTC
>all_combined-miR-31_2113_1x
AGGCAACATGTCAGCATAG
>all_combined-miR-31_2114_1x
AGGCAAAATGTCGGCATAACTGA
>all_combined-miR-31_2115_1x
AGGCAAGAGGTCGGCAGAGCTGG
>all_combined-miR-31_2116_1x
AGGCAAGATGTCGACACAGCTG
>all_combined-miR-31_2117_1x
CGGCAAGCTGTCGGCATAGCTG
>all_combined-miR-31_2118_1x
AGGCAAGATGTCGGCATAGTGT
>all_combined-miR-31_2119_1x
AGGCAAGATGTCGGCATAGCTGCTA
>all_combined-miR-31_2120_1x
AGGCCAGATGTCGCCATAGCTGA
>all_combined-miR-31_2121_1x
AAGCAAGATGTCGGCATAGCTGC
>all_combined-miR-31_2122_1x
AGGCAAGATGCCGGCCGA
>all_combined-miR-31_2123_1x
AGGCAAGATGGCGGCATT
>all_combined-miR-31_2124_1x
AAGGCAAGCTGTCGGCATAGCTG
>all_combined-miR-31_2125_1x
AGGCAAAATGTCGCCATAGCTGA
>all_combined-miR-31_2126_1x
AAGCAAGATGTCGGCATAGCCGAT
>all_combined-miR-31_2127_1x
CGGCCCGATGTCGGCATAGCTGA
>all_combined-miR-31_2128_1x
ACGCAAGATGTCGGCATCGCTCA
>all_combined-miR-31_2129_1x
AGGCAAGATGTCACCATAG
>all_combined-miR-31_2130_1x
AGGCAAGATGTCCCCAAAGCTGA
>all_combined-miR-31_2131_1x
AGGCCAGATGTCGGGATAGC
>all_combined-miR-31_2132_1x
AGCCAAGATGCCGACATAGCTGA
>all_combined-miR-31_2133_1x
AGGCCAGCTGTCGGCATAGCTGA
>all_combined-miR-31_2134_1x
AGGCAAGATGTCGGCATATGTGA
>all_combined-miR-31_2135_1x
AGGCAAGATGTCGTCACAGCTCA
>all_combined-miR-31_2136_1x
AAGGCAAGATCTCGGCCTAGCTG
>all_combined-miR-31_2137_1x
AGGCACGATGTCCGCATAGCT
>all_combined-miR-31_2138_1x
AGGCATGATGTCGGCCTAG
>all_combined-miR-31_2139_1x
AGGCAAGAGGTCGGCAAAGCGGA
>all_combined-miR-31_2140_1x
AGGCAAGATGTCGGCCCAGCT
>all_combined-miR-31_2141_1x
AGGCAAGATGCTGGCATA
>all_combined-miR-31_2142_1x
AGGCACGATGTCGGCATA
>all_combined-miR-31_2143_1x
AGGCAAGATGTCGGCCTAGCTGGA
>all_combined-miR-31_2144_1x
AGGCAAGATGTCGGCATACCGT
>all_combined-miR-31_2145_1x
AGGCAAGATGTCCACATCGCT
>all_combined-miR-31_2146_1x
AGGCAAGATGTCGGCCTACCTGG
>all_combined-miR-31_2147_1x
AGGCCAGATGTCGGCATCGCGG
>all_combined-miR-31_2148_1x
AGGCAAGATGTCGGCATAGAGC
>all_combined-miR-31_2149_1x
AGGCAAGATGTCTTCATAT
>all_combined-miR-31_2150_1x
AGGCAAGAAATCGCCATAGCTGA
>all_combined-miR-31_2151_1x
AGGCAACATGGCGGCATAGCTGC
>all_combined-miR-31_2152_1x
GAAGGCAAGATGTCGGCATAGATG
>all_combined-miR-31_2153_1x
AGGCAAGATGTCAGCATATCT
>all_combined-miR-31_2154_1x
AGGCAAGATGTCGGCATTGCTGT
>all_combined-miR-31_2155_1x
GGGCAACATGTCGGCATAGCTGC
>all_combined-miR-31_2156_1x
AGGCAAGATGTCAACAGAG
>all_combined-miR-31_2157_1x
AGGAAAGATGTCAGCATAGCTGA
>all_combined-miR-31_2158_1x
AGGCAAGAGGTCGGCATAA
>all_combined-miR-31_2159_1x
AGGCAAGATGTCGGCGGAGCTGA
>all_combined-miR-31_2160_1x
AGGCAAGATGTCGGCATAATCG
>all_combined-miR-31_2161_1x
AGCCAAGATCCCGGCATA
>all_combined-miR-31_2162_1x
AGGCAAGATCACGGCATAGCTGA
>all_combined-miR-31_2163_1x
AGGCAAGATGTCGGCCCAGCGG
>all_combined-miR-31_2164_1x
AAGGCAAGATGTCGCCATAGCTGA
>all_combined-miR-31_2165_1x
AGGCAAGATGTCGACAGAGCTG
>all_combined-miR-31_2166_1x
ACGCAAGATGTCGCCAGAGCTGA
>all_combined-miR-31_2167_1x
AGGCACGATGTCGGCATAGCTGAAA
>all_combined-miR-31_2168_1x
AGGCAAGATGTCGGCATAGCTGCGA
>all_combined-miR-31_2169_1x
AGGGAAGATGTCCGCATAGCGGA
>all_combined-miR-31_2170_1x
AGGCAAGTTGTCGGCATCGCTGA
>all_combined-miR-31_2171_1x
AGGCAAGATGTCGGCCTCGCTA
>all_combined-miR-31_2172_1x
ACGCAAGCCGTCGGCATAG
>all_combined-miR-31_2173_1x
AGGCAAGATTTCGGCATAGCTGG
>all_combined-miR-31_2174_1x
AGGCAAGATGTCGGCATATCAA
>all_combined-miR-31_2175_1x
AGGCAAGATGTCGCCATAACTAA
>all_combined-miR-31_2176_1x
AGGCAAGATGTCGGCATCCCTGAT
>all_combined-miR-31_2177_1x
AGGCAAGAGGTCGGCATGGCTGA
>all_combined-miR-31_2178_1x
AGGCAAGATGGCGGCCCAGCTGA
>all_combined-miR-31_2179_1x
AGGCAAGAGGTCGGCATAGCG
>all_combined-miR-31_2180_1x
AGGCAAGATGACGGCATACCTGAA
>all_combined-miR-31_2181_1x
GGCAAGATGTCCGCATAGCT
>all_combined-miR-31_2182_1x
AGGCAAGATGTCGTCATACCTGA
>all_combined-miR-31_2183_1x
AGGCAAGATGCCACCATAGCT
>all_combined-miR-31_2184_1x
AGGCAAGCTGTCGGCATAGCTA
>all_combined-miR-31_2185_1x
AGGCAAGATGCCCGCATACCT
>all_combined-miR-31_2186_1x
GGCAAGAAGTCGGCATAGCTG
>all_combined-miR-31_2187_1x
AGGCAAGATGTCTGCATAGAAGA
>all_combined-miR-31_2188_1x
TGGCAAGAAGTCGGCACAGCTGA
>all_combined-miR-31_2189_1x
AGGCAAGATATCGGCATCGCTGC
>all_combined-miR-31_2190_1x
AGGAAAGATGTCGGCATCG
>all_combined-miR-31_2191_1x
CGGCAAGCTGTCGGCCTAGCT
>all_combined-miR-31_2192_1x
AGGCAAGATGTCGGAATAGTT
>all_combined-miR-31_2193_1x
AGGCAAGATGTCGGCACAGATCA
>all_combined-miR-31_2194_1x
AGGTAAGATGTCTGCATAGTT
>all_combined-miR-31_2195_1x
GGGCAAGATGTCGGCATTGCTGA
>all_combined-miR-31_2196_1x
ACGCAAGATGCCGGCATAGCTGA
>all_combined-miR-31_2197_1x
AGGCAAGACGTCGGCACAGCTGA
>all_combined-miR-31_2198_1x
AGGAAAGATGTCGACATAGCT
>all_combined-miR-31_2199_1x
GGGCAAGATGTCCGCATAGC
>all_combined-miR-31_2200_1x
AGGCAAGCTGTCGGCATAT
>all_combined-miR-31_2201_1x
AGGCCAGACGTCGGCATAGCGGA
>all_combined-miR-31_2202_1x
ACGCAAGATGTCGGAATAGCGGA
>all_combined-miR-31_2203_1x
GAAGGCAAGATGTCGGCATAGCTGG
>all_combined-miR-31_2204_1x
AGGCAAGATGTCGCCAGAGA
>all_combined-miR-31_2205_1x
AGGAAAGATGTCGGCCTAG
>all_combined-miR-31_2206_1x
GGGCAAGATGTCGGCATAA
>all_combined-miR-31_2207_1x
AGGCAAGATGTCGGAAAAGCTG
>all_combined-miR-31_2208_1x
AGGCAAGATGTCGGCTTATCTTA
>all_combined-miR-31_2209_1x
AGGCAAGATGGCGGCATACCT
>all_combined-miR-31_2210_1x
TGGCAAGATGTCGGCCTAGTTGA
>all_combined-miR-31_2211_1x
TGGCAAGATGCCGGCATAGCTGA
>all_combined-miR-31_2212_1x
AGGCAACATGTCCGCCTAGCTGA
>all_combined-miR-31_2213_1x
AGGCAAGATGTCTGCTTCGCT
>all_combined-miR-31_2214_1x
AGGCAAGATGTCGGCATCTCTGC
>all_combined-miR-31_2215_1x
AGGCAAGATGTCGGCAGACCTG
>all_combined-miR-31_2216_1x
TGGCAAGATGTCGGCGTAG
>all_combined-miR-31_2217_1x
CGGCAAGCTGTCGGCCTAGCTG
>all_combined-miR-31_2218_1x
AGGCAACATGTCGGCCTAGCTG
>all_combined-miR-31_2219_1x
AGGCAAGAAGTCGCCACAGCT
>all_combined-miR-31_2220_1x
AGGCAAGATGTCGCCACAGCGGA
>all_combined-miR-31_2221_1x
AGGCAAGATGTCGGCGGAGCTG
>all_combined-miR-31_2222_1x
AGGCAAGATGTCGGATTCGCTGA
>all_combined-miR-31_2223_1x
AGGCAAGATGTCGGAATAGAA
>all_combined-miR-31_2224_1x
AGGCTAGATGTCGGCATAGCTCA
>all_combined-miR-31_2225_1x
AGGCAAGACGTCGGCATCGCTGC
>all_combined-miR-31_2226_1x
AGGCAAGATGTCGGCATGT
>all_combined-miR-31_2227_1x
AGGCAAAATGTCGGCATAGCTGT
>all_combined-miR-31_2228_1x
AGGCAAGATGTCCCCCTAGCTGA
>all_combined-miR-31_2229_1x
AAGGCAAGATGTCGGGATAGCTG
>all_combined-miR-31_2230_1x
GGGCAAGATGTCGGCATATC
>all_combined-miR-31_2231_1x
AGCCAAAAAGTCGGCATAGCTGA
>all_combined-miR-31_2232_1x
GGGCAAGATGTCGGCCTATCTGA
>all_combined-miR-31_2233_1x
AGGCAACATGTCGGCATAGCTGAG
>all_combined-miR-31_2234_1x
AGGCAAGACCTCGGCATAGCTGAT
>all_combined-miR-31_2235_1x
AGGCAAGATGTCCGCCTAGCTTA
>all_combined-miR-31_2236_1x
AGGCAAGATGTCGGCATATCTTAA
>all_combined-miR-31_2237_1x
AGGCAAGATATCGCCATATCTGA
>all_combined-miR-31_2238_1x
CGGCAAGATGTCGGCATAGGTGA
>all_combined-miR-31_2239_1x
AGTCAAGATGTCTTCATAGCTGA
>all_combined-miR-31_2240_1x
AGGCAAGATGTCGGCTTAGCTGG
>all_combined-miR-31_2241_1x
AGGCAAGATGGCGAAATAG
>all_combined-miR-31_2242_1x
GGCAAGATGTCGGCACAGCT
>all_combined-miR-31_2243_1x
ATGCAAGATGCCGCCATAGCTGA
>all_combined-miR-31_2244_1x
AGGGAAGATGTCGGCATAGCT
>all_combined-miR-31_2245_1x
AGGCAAGAGGTCCGCATAGCCG
>all_combined-miR-31_2246_1x
AGGCAAGATGTCAGGATAGCTGA
>all_combined-miR-31_2247_1x
AGGCAAGATCTCCGCACAG
>all_combined-miR-31_2248_1x
AGGCAAGAGCTCGGCATAG
>all_combined-miR-31_2249_1x
AAGGAAAGATGTCGGCATACCTG
>all_combined-miR-31_2250_1x
TGGCAAGATGTCCGCATCGTTGA
>all_combined-miR-31_2251_1x
AGGCAAGATGTCAGCACCGCTGA
>all_combined-miR-31_2252_1x
AGGCACGATGTCGGCATAC
>all_combined-miR-31_2253_1x
AGGCAAGATGTCCCCAGAGCTG
>all_combined-miR-31_2254_1x
AGGCAAGATGTCGTCATCGCT
>all_combined-miR-31_2255_1x
GGCAAGATGTCGGCACAGCTG
>all_combined-miR-31_2256_1x
TCGCAAGATGTCGGCATAGCTG
>all_combined-miR-31_2257_1x
TGGCAAGATGTCGGCATATTTGA
>all_combined-miR-31_2258_1x
AGGCAAGATGGCGCCATAGCGG
>all_combined-miR-31_2259_1x
AGGCAACAGGCCGGCATAGCTGA
>all_combined-miR-31_2260_1x
TGGCAAGATCTCGGCATAGCTGA
>all_combined-miR-31_2261_1x
AGGCAAGATGTCGACCTAG
>all_combined-miR-31_2262_1x
AGGCAAGATGTCTGCATAGCTGTT
>all_combined-miR-31_2263_1x
AGGCAAGAAGGCGGCATCGCTGA
>all_combined-miR-31_2264_1x
AGGCAAGCTGTCTGCATAGCTG
>all_combined-miR-31_2265_1x
GGGCAAGATGTCGGCGTAGCTGA
>all_combined-miR-31_2266_1x
AGGCAAGATGACCGCATAGCTTA
>all_combined-miR-31_2267_1x
AGGCAACATGCCGGCACAG
>all_combined-miR-31_2268_1x
CGGCAAGATGTCGGCATTGCTTA
>all_combined-miR-31_2269_1x
AGGCAAGATGTCCGCAAAGCTG
>all_combined-miR-31_2270_1x
AGGCAAGATGTCCGCAAAGC
>all_combined-miR-31_2271_1x
ACGCAAGAGGGCGGCATAG
>all_combined-miR-31_2272_1x
AGGCAAGATGGCGGCATAACT
>all_combined-miR-31_2273_1x
AGGCAAGATGTCAGCAGAACTG
>all_combined-miR-31_2274_1x
AGGCAATATGTCGGTATAGATGA
>all_combined-miR-31_2275_1x
GGCAAGATGTCGGTATAGCTGA
>all_combined-miR-31_2276_1x
AAGGAAAGATGTCGCCATAGCTG
>all_combined-miR-31_2277_1x
GGCAAGATATCGGCATATCTTA
>all_combined-miR-31_2278_1x
AGGCAAGCTGTCCGCATAGCTG
>all_combined-miR-31_2279_1x
AGGCAAGATGTCGGCCGAGCTGAT
>all_combined-miR-31_2280_1x
AGGCAAGATGTCAGCATAGCAA
>all_combined-miR-31_2281_1x
AGGCAACATGTCGGCATAGCTT
>all_combined-miR-31_2282_1x
AGGCAAGATGTCGGCGTCGCT
>all_combined-miR-31_2283_1x
AGGCAAGATGTCAGCATAGCCTA
>all_combined-miR-31_2284_1x
AGGCAAGATGTCGGCAGCGCGGA
>all_combined-miR-31_2285_1x
AGGCAAGATGGCGGAATATC
>all_combined-miR-31_2286_1x
AGGCAAGATGTCTGCATAGTTAA
>all_combined-miR-31_2287_1x
AGGCAAGATCTCGGCATAGCTGG
>all_combined-miR-31_2288_1x
AGACAAGATGTCGGTATAGCTGA
>all_combined-miR-31_2289_1x
AGGCAAGATGTCCTCATAG
>all_combined-miR-31_2290_1x
AGGCAAGATGCCGGCATAGTTGAA
>all_combined-miR-31_2291_1x
AGGCAAGATGTCGGCTTAGCTTG
>all_combined-miR-31_2292_1x
AGGCAAGATGTCGTCACTGCT
>all_combined-miR-31_2293_1x
AGGCAAGATGTCCGCATAGCTCC
>all_combined-miR-31_2294_1x
AGGCAAGATGACGGGATAGCTGAA
>all_combined-miR-31_2295_1x
AGGCAAGATGTCAGCATAGATG
>all_combined-miR-31_2296_1x
ACGCAAGATGTCCGCATAGCTGA
>all_combined-miR-31_2297_1x
AGGCAAGATGTCGGCATTGGT
>all_combined-miR-31_2298_1x
AGGCAAGATGCCAGCATAC
>all_combined-miR-31_2299_1x
AGGCAAGATGTCGGCTTAGCACA
>all_combined-miR-31_2300_1x
AGGCAAGATGTCCGCCTAGCTGAC
>all_combined-miR-31_2301_1x
AGGCAATATGTCGGCATAT
>all_combined-miR-31_2302_1x
AGGCAAGATGACGGCATAACCGA
>all_combined-miR-31_2303_1x
AGGCAAGATGTCGGCAGG
>all_combined-miR-31_2304_1x
AGGCAAGATGTCTGCAGAGCTAA
>all_combined-miR-31_2305_1x
AGGCAAGATGTCGGCAGAGGTGG
>all_combined-miR-31_2306_1x
GGCAAGATGTCGGCATACCT
>all_combined-miR-31_2307_1x
AGGCAAGATGTCGCCATTGCT
>all_combined-miR-31_2308_1x
AGGCAACATGGCGGCATAGCTAA
>all_combined-miR-31_2309_1x
AGGCAAGATGTCGACATAGTTCA
>all_combined-miR-31_2310_1x
AGGCAAGATGCCGGCATAGCTGAT
>all_combined-miR-31_2311_1x
GGCAAGATGTCGGCATAGCGG
>all_combined-miR-31_2312_1x
AGGCAATATGTCGGCATATCTTA
>all_combined-miR-31_2313_1x
AGGCAAGATGCCGACATAGCTGAA
>all_combined-miR-31_2314_1x
AGGCAAGATGTCGGCCTAGAT
>all_combined-miR-31_2315_1x
AGCCAAGATGGCGGCATCG
>all_combined-miR-31_2316_1x
GGGCAAGATGTCGGCATAGCTGATA
>all_combined-miR-31_2317_1x
AGGCAAGATGTCCGAATAC
>all_combined-miR-31_2318_1x
AGGCAAGATGTCGGCACAGCTGTA
>all_combined-miR-31_2319_1x
AGGCAAGATGTCGGATTAGCG
>all_combined-miR-31_2320_1x
AGGCAAGATGCCGGCAGAGCTTA
>all_combined-miR-31_2321_1x
AGGCAAGATGTCGGCGTTGCTG
>all_combined-miR-31_2322_1x
GGCAAGATGCCGGCATAGCT
>all_combined-miR-31_2323_1x
AGGCAACATGCCGGCATAGCTG
>all_combined-miR-31_2324_1x
AGGCAAGATGTCCGCTTAAC
>all_combined-miR-31_2325_1x
AGGCAAGATATCCGCATAG
>all_combined-miR-31_2326_1x
AGGCAAGATGTCGGCATAGCTCAAC
>all_combined-miR-31_2327_1x
AGGCAAGATGTCGGACGAGCTG
>all_combined-miR-31_2328_1x
TAGGCAAGAGGTCGGCATAGCTG
>all_combined-miR-31_2329_1x
AGACAAGATGTCGGCATAGCAT
>all_combined-miR-31_2330_1x
ACGCAAGATGCCGGCATAGCTCA
>all_combined-miR-31_2331_1x
AGGCAAGATGTCGGCACTGCTGA
>all_combined-miR-31_2332_1x
CGGCAAGATGTCGGGATAGCTGC
>all_combined-miR-31_2333_1x
AGGCAAGATGTCCGCAGCGCTG
>all_combined-miR-31_2334_1x
AGGCAAGATGTCGACGTAGCTT
>all_combined-miR-31_2335_1x
AGGCAAGATTTCGGCATCGCTCA
>all_combined-miR-31_2336_1x
TGGCAAGATGGCGGCATAC
>all_combined-miR-31_2337_1x
AGGCCAGATGACGGCATAGCTGA
>all_combined-miR-31_2338_1x
AGGCAAGATGTCGGAATAAATGA
>all_combined-miR-31_2339_1x
AGGCAAGATGTCGGCATACCTCG
>all_combined-miR-31_2340_1x
AGGAAAGATGTCGGAATAGCA
>all_combined-miR-31_2341_1x
AGACAAGATGCCGACATAG
>all_combined-miR-31_2342_1x
AGGCAAGATGTCGCCATAGTTG
>all_combined-miR-31_2343_1x
AGGCAAGATGTCGGCCTAGCGA
>all_combined-miR-31_2344_1x
TGGCAAGATGTCTGCATAGTTGA
>all_combined-miR-31_2345_1x
AGGCAAGATGTCCGCATCGCTCA
>all_combined-miR-31_2346_1x
AGGCAAGATCCCGGCAAAGCTGA
>all_combined-miR-31_2347_1x
AGGCAAGATGTCCGCCTA
>all_combined-miR-31_2348_1x
AGGCAAGATGTCGGCAGAGCCC
>all_combined-miR-31_2349_1x
AGGCAAGATGTCCGCACAGCTC
>all_combined-miR-31_2350_1x
AGGAAAGATGTCGGTATAGTT
>all_combined-miR-31_2351_1x
AGGCAAGCTGTCCGCATCG
>all_combined-miR-31_2352_1x
GGGCAAGATGTCGGCATAGCTT
>all_combined-miR-31_2353_1x
AGGCAAGATGTCTTCATAGCTTA
>all_combined-miR-31_2354_1x
AGGCAAGACCTCGGCATAGCTGA
>all_combined-miR-31_2355_1x
AGGCAAGATGTCCGAATAGCGG
>all_combined-miR-31_2356_1x
AGACAAGATGTCGGCATAGCA
>all_combined-miR-31_2357_1x
AGGCAAGCTGTCGGCAAAGC
>all_combined-miR-31_2358_1x
CGCAAGATGCCGGCATAGCTGA
>all_combined-miR-31_2359_1x
AGGCCAGATCTCGGCATAGCCGA
>all_combined-miR-31_2360_1x
AGGCAAGAAGTCGACACAG
>all_combined-miR-31_2361_1x
TGGCAAGATGTCGGCCGAA
>all_combined-miR-31_2362_1x
AGGCAAGATGTCGGCATAGCGGATT
>all_combined-miR-31_2363_1x
AGGTAAGATGTCGGCCTAGCTGA
>all_combined-miR-31_2364_1x
AGGCAAGATGTCGGCGTT
>all_combined-miR-31_2365_1x
CGGCAAGATGTCTGCCTAGCTGA
>all_combined-miR-31_2366_1x
AGGCAAGATGTCAGCACAGCAGA
>all_combined-miR-31_2367_1x
AGGCACGATCTCGGCATAGCTG
>all_combined-miR-31_2368_1x
AGGCAAGATGTCTGCATAGCG
>all_combined-miR-31_2369_1x
AGGCAAGACGTCGGCATCT
>all_combined-miR-31_2370_1x
AGGCAAGATGTCGGGTTAG
>all_combined-miR-31_2371_1x
AGGCAAGACGTCGGCGTAT
>all_combined-miR-31_2372_1x
AGGCAAGATGGCGGCATAGCTGCT
>all_combined-miR-31_2373_1x
AGGCAAGAAGTCGGCATCG
>all_combined-miR-31_2374_1x
TGGCAAGATGTCGGCATAGCTGCA
>all_combined-miR-31_2375_1x
AGGCAAGATGTCGGCACGGCTG
>all_combined-miR-31_2376_1x
CGGCAAGATGTCGGCATAGT
>all_combined-miR-31_2377_1x
AGGCAAGCTGTCAGCCTAGCTGA
>all_combined-miR-31_2378_1x
TGGCAAGACGTCCGCATAGCTGA
>all_combined-miR-31_2379_1x
ATGCAAGAGATCGGCATAGCTGA
>all_combined-miR-31_2380_1x
AGGCAAGATGTCCCCATAGCGGA
>all_combined-miR-31_2381_1x
AGGCAAGATGTCGGCATATCC
>all_combined-miR-31_2382_1x
AGGCAAGATGTCGAAAAAG
>all_combined-miR-31_2383_1x
AGGCAAGATGGCAGCACAG
>all_combined-miR-31_2384_1x
AGGCAAGATGTCGCCATAGCCGAT
>all_combined-miR-31_2385_1x
GAAGGCAAGATGTCTGCATAGC
>all_combined-miR-31_2386_1x
AGGCAAGATGTCGGCACT
>all_combined-miR-31_2387_1x
CGGCAAGATGTCGGCCTAGCCGA
>all_combined-miR-31_2388_1x
AGGCGAGATGTCGGCCTAGCTG
>all_combined-miR-31_2389_1x
AGGCAAGATGTCGGCATAGGTGATC
>all_combined-miR-31_2390_1x
GGGCAAGATGTCGCCATAG
>all_combined-miR-31_2391_1x
AGGTAAGATGTCCGCATAG
>all_combined-miR-31_2392_1x
AGGCAAGACGTCCGCATAGCT
>all_combined-miR-31_2393_1x
AGGCAAGATGCCGGCATAGTTG
>all_combined-miR-31_2394_1x
AGGCAAGATGTCGGCTTAA
>all_combined-miR-31_2395_1x
AGGCAAGATGACGGCATGGCGGA
>all_combined-miR-31_2396_1x
TGGCAAGATTTCGGCATAGCTGA
>all_combined-miR-31_2397_1x
ACGCAAGATGTCGCCATAGC
>all_combined-miR-31_2398_1x
AGGCAAGATGTCTTCTTAGCTG
>all_combined-miR-31_2399_1x
AGGCAAGATGTCGGCACAACG
>all_combined-miR-31_2400_1x
AGGCAAGATGTCGGCATAGACGT
>all_combined-miR-31_2401_1x
AGGCAAGATATCTGCACAG
>all_combined-miR-31_2402_1x
AGGCAAGATGTCCGCATAGCTCAA
>all_combined-miR-31_2403_1x
ACGCAAGATGTCGGCCTAG
>all_combined-miR-31_2404_1x
AGGCAAGATGTCGGCCTGGCTGA
>all_combined-miR-31_2405_1x
AGGCAAGATGTCGGCCTCGCTT
>all_combined-miR-31_2406_1x
AGGTAAGATGTCGGCACAGCT
>all_combined-miR-31_2407_1x
AAGCAAGATGTCGCCATATCTG
>all_combined-miR-31_2408_1x
AGGCAAGATGTCCGGATAGCTGA
>all_combined-miR-31_2409_1x
AGGCAATATGTCTGCATAG
>all_combined-miR-31_2410_1x
AGGCAAAATGTCGCCATAG
>all_combined-miR-31_2411_1x
AGGCCCGATGTCGGCATAGCTGAA
>all_combined-miR-31_2412_1x
ACGGCAAGATGTCGGCCTAGCTG
>all_combined-miR-31_2413_1x
AGGCAAGATGTCAGCATAGCGC
>all_combined-miR-31_2414_1x
AAGGCAACATGTCGGCATAGCTG
>all_combined-miR-31_2415_1x
AGGCAAGATGTCGGCACATCTCA
>all_combined-miR-31_2416_1x
AGGCAAGATCGCGGCAGAGCTGA
>all_combined-miR-31_2417_1x
AGGCAAGATGTCGGCATCGATG
>all_combined-miR-31_2418_1x
AGGCAAGATCTCTGCTTAGCTGA
>all_combined-miR-31_2419_1x
AGGCCAGATCCCGGCATAGCTGA
>all_combined-miR-31_2420_1x
AGGCCAGATGTCGGCCTAGCTG
>all_combined-miR-31_2421_1x
AGGCAAGATGTCGGCATAGTTGTT
>all_combined-miR-31_2422_1x
AGGCAAGATGTCCGCATAACT
>all_combined-miR-31_2423_1x
TAGGCAAGATGTCGGCATACCTC
>all_combined-miR-31_2424_1x
GAAGGCAAGATGTCGGCATAGAT
>all_combined-miR-31_2425_1x
AGGCAAGAACTCGGCATAGCTT
>all_combined-miR-31_2426_1x
TGGCAAGATGTCCACATC
>all_combined-miR-31_2427_1x
AGGCAAGATGCCGGCATAGCTGATT
>all_combined-miR-31_2428_1x
AAGGCAAGATGTCGACACAGCT
>all_combined-miR-31_2429_1x
ATGCAAGATGTCGGCCTAC
>all_combined-miR-31_2430_1x
AGGCAAGACGCCGGCATAG
>all_combined-miR-31_2431_1x
AAGGCAAGATGTCGGCATAGTT
>all_combined-miR-31_2432_1x
AGGAAAGAGGTCGGCATAG
>all_combined-miR-31_2433_1x
AGGCAAGACGTCGGCATAGCTGAAT
>all_combined-miR-31_2434_1x
AGGCAAGCTGTCGGCATAGCTGAA
>all_combined-miR-31_2435_1x
AGGCAAGATGTCAGCATAACCGA
>all_combined-miR-31_2436_1x
AGGCAAGATGACGGCATAGA
>all_combined-miR-31_2437_1x
ACACAAGATGTCGGCATAGC
>all_combined-miR-31_2438_1x
GGCAAGATGTCGGCATAC
>all_combined-miR-31_2439_1x
AGGCAAGATGTCGACATGGCT
>all_combined-miR-31_2440_1x
AGGAAAGATGTCGGCATACCTG
>all_combined-miR-31_2441_1x
AAGGCAAGATCTCGGCATAGCTGT
>all_combined-miR-31_2442_1x
AGGCAAGATGCCGGCCTAC
>all_combined-miR-31_2443_1x
AGGCAACATGTCGGCATACCTG
>all_combined-miR-31_2444_1x
AGGAAAGATGGCGGAATAGCTGA
>all_combined-miR-31_2445_1x
AGGAAAGATGTCGGCATAGTT
>all_combined-miR-31_2446_1x
AGGCAAGCTGTCGGCCTCGCTG
>all_combined-miR-31_2447_1x
AGGCAAGCTGTCGGCATAGATGA
>all_combined-miR-31_2448_1x
AGGCAGGATGTCAGCATAGCT
>all_combined-miR-31_2449_1x
AGGCAAGATGTCTGCATAACTG
>all_combined-miR-31_2450_1x
AGGCAAGAGGACGGCAGAGCTG
>all_combined-miR-31_2451_1x
AGGCAAGATGGCAGAATAG
>all_combined-miR-31_2452_1x
AGGAAACATGTCGGCATAG
>all_combined-miR-31_2453_1x
AGGCAAGATGTCGGCATCGTG
>all_combined-miR-31_2454_1x
AGGCAAGAGGGCGGCATAGCTGC
>all_combined-miR-31_2455_1x
AGGCAAGATGTCTTCATATCT
>all_combined-miR-31_2456_1x
TGGCAAGATGTCGGCATAGTGG
>all_combined-miR-31_2457_1x
AGGAAAGATGGCAGCATAG
>all_combined-miR-31_2458_1x
AGGCAACATGGCGGCATAG
>all_combined-miR-31_2459_1x
TGGCAAGATGTCGGCTTCGCTG
>all_combined-miR-31_2460_1x
AGGCAAGATGTCGGAATAACTG
>all_combined-miR-31_2461_1x
AGCCAAAACGTCGGCATAGCTGA
>all_combined-miR-31_2462_1x
AGGCAAGATGTCGGCATGACG
>all_combined-miR-31_2463_1x
AGTCAAGCTGTCGGCATAGCTG
>all_combined-miR-31_2464_1x
AGGCAAGATGTCGGCATAGAGCA
>all_combined-miR-31_2465_1x
AGGCAAGATGTCGGCGTAGCGGA
>all_combined-miR-31_2466_1x
AGGCAAGATGTCGGCATGGCGGA
>all_combined-miR-31_2467_1x
AGGCAAGCTGTCGGCCTAGCT
>all_combined-miR-31_2468_1x
AGGCAAGAGGTCGGCATAGATG
>all_combined-miR-31_2469_1x
ATGCAAGATGTCGGAATAGCTGA
>all_combined-miR-31_2470_1x
AGGCAAGCTGTCCGCATA
>all_combined-miR-31_2471_1x
AGGCAAGATGTCGGGATCGCTGA
>all_combined-miR-31_2472_1x
AGGCAAGAGGTCGGAATAGCTC
>all_combined-miR-31_2473_1x
AAGGCAAGATGTCGGTATAGCTG
>all_combined-miR-31_2474_1x
AGGCAAGATGTCACCACAGC
>all_combined-miR-31_2475_1x
TGGCAAGATGTCTGCAAAT
>all_combined-miR-31_2476_1x
AGGCAAGACGTCGGCATAAC
>all_combined-miR-31_2477_1x
AGGAAAGATGTCCCCATAGCTG
>all_combined-miR-31_2478_1x
AGGCAAGCTGTCGGCCTAACTG
>all_combined-miR-31_2479_1x
GGGCAAGATGTCGGCCTCGCTGA
>all_combined-miR-31_2480_1x
AGGCAACATGTCGGCATAGCGGA
>all_combined-miR-31_2481_1x
TGGCAAGATGTCGGCATATCTTA
>all_combined-miR-31_2482_1x
AGGCAAGATGTCGGGCTAGCTG
>all_combined-miR-31_2483_1x
TGGCAAGATGTCGGCATAGTTGAA
>all_combined-miR-31_2484_1x
AGGCAAGATGTCGTCACAGCTGA
>all_combined-miR-31_2485_1x
AGGCAAGACGTCGGCATCGCTTA
>all_combined-miR-31_2486_1x
AGGCAACATGTCGCCATAGCTGA
>all_combined-miR-31_2487_1x
AGGCAAGATGTCCGAATAGCCG
>all_combined-miR-31_2488_1x
AAGGAAAGATGTCGGCATACCT
>all_combined-miR-31_2489_1x
AGGCAAGATGTCGCCCTAGC
>all_combined-miR-31_2490_1x
AGGAAAGATGTCGGCATGGCTGA
>all_combined-miR-31_2491_1x
AGGCAAGATGTCAGCATAC
>all_combined-miR-31_2492_1x
AGGCAAGATGGCGGCATAGCTTG
>all_combined-miR-31_2493_1x
AGGCAAGATGCCAGCATAGCTG
>all_combined-miR-31_2494_1x
AGGCAAGACGTCGGCAGAGCTG
>all_combined-miR-31_2495_1x
AGGCAAGATGCCGGCATG
>all_combined-miR-31_2496_1x
AGGCAACATGTCCGCATAG
>all_combined-miR-31_2497_1x
AGGCAAGATGTCGGCAGTGCTGG
>all_combined-miR-31_2498_1x
AGGCAAGATGTCCGCATAGCCGG
>all_combined-miR-31_2499_1x
AGGCTAGATGTCGGGATAGCTGA
>all_combined-miR-31_2500_1x
AGGCAAGATATCACCATAGCT
>all_combined-miR-31_2501_1x
AGGCAAGATGTCAGCATAACCG
>all_combined-miR-31_2502_1x
CGGCAAGATGTCGGAATAGATGA
>all_combined-miR-31_2503_1x
AGGGAAGATGTCTGCATAGCTGA
>all_combined-miR-31_2504_1x
TGGCAAGATGTCGGCCTA
>all_combined-miR-31_2505_1x
AGGAAAGATGGCGGCATAGCTGT
>all_combined-miR-31_2506_1x
AGGCCAGATGTCGGCATAGCTC
>all_combined-miR-31_2507_1x
AGGCAAGATGGCGCCATAGCTCA
>all_combined-miR-31_2508_1x
AGGCAATATGTCGGCAGAGCTG
>all_combined-miR-31_2509_1x
AAGGCAAGATGTCGCCCTAGCTG
>all_combined-miR-31_2510_1x
AGGCAAGATGACGGCCTAA
>all_combined-miR-31_2511_1x
AAGGCAAGATGTCGGCATAGGT
>all_combined-miR-31_2512_1x
AGGCAAGATGTCGGCCTAGCTTC
>all_combined-miR-31_2513_1x
AGGCAAGATGTCTGCATAGCCG
>all_combined-miR-31_2514_1x
AGGCAAGCTGTCGGCATACCTGA
>all_combined-miR-31_2515_1x
AGGCAAGACGTCGACATAGCCGA
>all_combined-miR-31_2516_1x
AGGCAAGATGTAGGCATAACTGA
>all_combined-miR-31_2517_1x
AGGCAAGAAGGCGACATAGC
>all_combined-miR-31_2518_1x
AGGCAAGATGTCGGAATATCTC
>all_combined-miR-31_2519_1x
AGGCCAGATGTCCGCATAGCCGA
>all_combined-miR-31_2520_1x
AAGGAAAGATGTCGGTATAGCTG
>all_combined-miR-31_2521_1x
AGGCAAGATGTCGGCAGCCCTGA
>all_combined-miR-31_2522_1x
AGGCAAGATTTCGTCATAGCT
>all_combined-miR-31_2523_1x
TGGCAAGATGTCCGCAGAG
>all_combined-miR-31_2524_1x
AGGCAAGATGTCCTCATAGC
>all_combined-miR-31_2525_1x
AGGCAAGATGTCACCATAGCTCA
>all_combined-miR-31_2526_1x
AGGCAAGACGGCGACATAG
>all_combined-miR-31_2527_1x
AGGCAAGATGTCTGCTTCGCTG
>all_combined-miR-31_2528_1x
AGGCAAGAAGTCGGCAAA
>all_combined-miR-31_2529_1x
GGCAAGATGTCGCCATAGC
>all_combined-miR-31_2530_1x
AGGCAAGATGTCTGCACAGCTGA
>all_combined-miR-31_2531_1x
AGGCAAGACGGCGGCATAGA
>all_combined-miR-31_2532_1x
AGGCAAGATGTCGGAATAGATGC
>all_combined-miR-31_2533_1x
AGGCAAGATGGCGGCATAGCTGAG
>all_combined-miR-31_2534_1x
AGGCAACATGTCGGCCTAGCCGA
>all_combined-miR-31_2535_1x
AGGCAAGATGTCGCGATAG
>all_combined-miR-31_2536_1x
AGGCAAGATGTAGGCATAA
>all_combined-miR-31_2537_1x
AGGAGAGATGGCGGCATAGCTG
>all_combined-miR-31_2538_1x
AGGAAAGATGTCGACATATC
>all_combined-miR-31_2539_1x
AGGCAAGATGTCTGCATACCTT
>all_combined-miR-31_2540_1x
AGGCAAGATGGCGGCATCGCTG
>all_combined-miR-31_2541_1x
AGGCAAGATGCAGGAATAGCTG
>all_combined-miR-31_2542_1x
GGCAAGATGTCGGCACAGC
>all_combined-miR-31_2543_1x
AGGCAAGATGTCGGCACAGCGG
>all_combined-miR-31_2544_1x
AGGCAAGATCTCGGCATACCT
>all_combined-miR-31_2545_1x
AGGCAAGATATCGGCATAGCCG
>all_combined-miR-31_2546_1x
AGGCAAGATGTCGGAATGG
>all_combined-miR-31_2547_1x
AGGTAAGATGTCTGCATAGCTG
>all_combined-miR-31_2548_1x
GGGCAAGATGTCGTCATA
>all_combined-miR-31_2549_1x
AGGCAAGACGGCGGCAGAGCT
>all_combined-miR-31_2550_1x
AGGCAAGATGTCGGCATATTTT
>all_combined-miR-31_2551_1x
AGGCAAGATACCGGAATAG
>all_combined-miR-31_2552_1x
CGGCAAGATGTCGGCATCGCTC
>all_combined-miR-31_2553_1x
AGGCAAAACGTCGGCATAGCTGA
>all_combined-miR-31_2554_1x
AGGCAAGATGTCGGCCTAGCCTA
>all_combined-miR-31_2555_1x
CGGCAAGAGGTCGGCACAGCTGA
>all_combined-miR-31_2556_1x
GGCAAGACGTCGGCATAGCTGA
>all_combined-miR-31_2557_1x
AGGCAAGATGTCGGCTTAGAA
>all_combined-miR-31_2558_1x
AGGCAAGATCTCGTCATAGC
>all_combined-miR-31_2559_1x
ACGCAAGATGTCGGCATAGTT
>all_combined-miR-31_2560_1x
AGGCAAGATGTCGGCTTATTTG
>all_combined-miR-31_2561_1x
AGGCAAGATGTCGGGATAGCAA
>all_combined-miR-31_2562_1x
ACGCAAGATGTCCGCATAGCT
>all_combined-miR-31_2563_1x
AATGGCAAGATGTCGGCATAGCTGA
>all_combined-miR-31_2564_1x
CGGCAAGATGCCGGCATAGCTG
>all_combined-miR-31_2565_1x
AGGAAAGATGTCGACACAGCT
>all_combined-miR-31_2566_1x
AGAAACGATGTCGGCATAGCTGA
>all_combined-miR-31_2567_1x
AGGCAAGATGTCGGTATAGGTG
>all_combined-miR-31_2568_1x
AGGCCAGATGTCGGCATCA
>all_combined-miR-31_2569_1x
AGGCAAGCTGTCCGCATAGCT
>all_combined-miR-31_2570_1x
AAGGCAAGATGTCGGAATAGCTGA
>all_combined-miR-31_2571_1x
AGGCAAGATGTCGGCACAGA
>all_combined-miR-31_2572_1x
AAGCAAGATGTCGGCCTAACTGA
>all_combined-miR-31_2573_1x
AGGCAGGATGTCGGCATAT
>all_combined-miR-31_2574_1x
AGGCCAGATGTCGGCATGGCT
>all_combined-miR-31_2575_1x
AGGCAAGATGTCCGCTTCGCT
>all_combined-miR-31_2576_1x
AGGCAAGATGGCGGAATAGCCGA
>all_combined-miR-31_2577_1x
AGGCAAGACGTCGCCATCGCTGA
>all_combined-miR-31_2578_1x
GGGCAAGATGTCTGCATAGCT
>all_combined-miR-31_2579_1x
AGGCAAGATGTCTTCATCGCT
>all_combined-miR-31_2580_1x
AGGCAAGATGGCGGCATGGCTG
>all_combined-miR-31_2581_1x
AGGCAAGATGTCAGCACCGCTG
>all_combined-miR-31_2582_1x
AGGCAAGATGTCGGGATTGCT
>all_combined-miR-31_2583_1x
AAGGCAAGATGTCTGCATCGCTG
>all_combined-miR-31_2584_1x
AGGCAAGACGTCGGCATCGCTGAA
>all_combined-miR-31_2585_1x
AGGCAAGATGACAGCCTAGCTGA
>all_combined-miR-31_2586_1x
AGGCAAGATGACGCCATA
>all_combined-miR-31_2587_1x
AGGCAAGATGCCGGCATAGCTGTAT
>all_combined-miR-31_2588_1x
AGGCAAGATGTCCGCCCAG
>all_combined-miR-31_2589_1x
AGGCAAGATGTCGGCATATCGTA
>all_combined-miR-31_2590_1x
TGGCAAGATGTCGGCATAGCTC
>all_combined-miR-31_2591_1x
AGGCAAGATGGCAGCATACCTG
>all_combined-miR-31_2592_1x
AGGCAAGGCGTCGGCATAG
>all_combined-miR-31_2593_1x
ATGCCAGATGTCGGCATAGCTTA
>all_combined-miR-31_2594_1x
AGGAAAGATGTCGGTATAGCG
>all_combined-miR-31_2595_1x
GGGCAAGATGTCGGCCTAGCTG
>all_combined-miR-31_2596_1x
AGGCAAAATGTCGGCATAGATGC
>all_combined-miR-31_2597_1x
AGGCAAGATGTCCGCATAGATA
>all_combined-miR-31_2598_1x
AGGCAAGAGGTCGGCATGGCA
>all_combined-miR-31_2599_1x
AGGAAAGATGTCGGCATAGCTTAA
>all_combined-miR-31_2600_1x
CGGCAAGATGGCGGCATACC
>all_combined-miR-31_2601_1x
AGGCAAGATGCCGCCATAGCA
>all_combined-miR-31_2602_1x
AGGCAAGATGTCGGCATTGCTGAT
>all_combined-miR-31_2603_1x
AGGCAATATGTCGGCCTAGCTG
>all_combined-miR-31_2604_1x
AGGCAAGATGTCGCAATAGC
>all_combined-miR-31_2605_1x
AGGCAAGATGTCGGAATAACT
>all_combined-miR-31_2606_1x
AGGCAAGATGCCGGCATCGTTGA
>all_combined-miR-31_2607_1x
AGGCAAGACGTCGGCATATCC
>all_combined-miR-31_2608_1x
AGGCAAGATTTCGGCATAGCTCA
>all_combined-miR-31_2609_1x
AAGGCAAGATGTCAGCATAGCCG
>all_combined-miR-31_2610_1x
AGCCAAGATGTCGGCCTAGCTGC
>all_combined-miR-31_2611_1x
AAGGCAAGATGTCCGCATAGCC
>all_combined-miR-31_2612_1x
AGGCAAGAGGTCGGAATAGCCGA
>all_combined-miR-31_2613_1x
AGGCAAGCTGTCGGAATAGCTGA
>all_combined-miR-31_2614_1x
AGGCAAGATGCCGGGATAG
>all_combined-miR-31_2615_1x
AGGCCCGATGTCGGCATAG
>all_combined-miR-31_2616_1x
AGGAAAGATGTCGGCATAAC
>all_combined-miR-31_2617_1x
AGGCAAGATGTCTGCATAGCTCC
>all_combined-miR-31_2618_1x
AGGCAAGATGTCGGCTGAGCT
>all_combined-miR-31_2619_1x
AGGCAAGATGTCCACATCG
>all_combined-miR-31_2620_1x
AGGCAAGACGTCGGCATATCT
>all_combined-miR-31_2621_1x
AGGCAAGATGTCAGAATACCTGA
>all_combined-miR-31_2622_1x
CGGCAAGATGTCGGCATATCTGA
>all_combined-miR-31_2623_1x
CGGCAAGATGTCGGCATCGCTGAT
>all_combined-miR-31_2624_1x
AGGAAAGATGTCGGCATATTTGA
>all_combined-miR-31_2625_1x
AGCCAAGATGTCGGCACAGCTGA
>all_combined-miR-31_2626_1x
AGGCAACATGTCGGCCTAGCGGA
>all_combined-miR-31_2627_1x
AGGCAAGATGTCGGCATCTCTC
>all_combined-miR-31_2628_1x
AGGCAAGATGCCGGCATAGCA
>all_combined-miR-31_2629_1x
AGGCAAGATGTCGACATAGTCGA
>all_combined-miR-31_2630_1x
AAGGCAAGCTGTCGGCATATCTG
>all_combined-miR-31_2631_1x
AGGCAAGATGACAGCAAAGCTGA
>all_combined-miR-31_2632_1x
ACGCAAGATGTCGGCATAGCTGT
>all_combined-miR-31_2633_1x
TGGCAAGATGTCGGCATCGTTGA
>all_combined-miR-31_2634_1x
ACGCAAGATGTCAGCATAGCTGA
>all_combined-miR-31_2635_1x
AGGCAAGATGTCGCCATACATGA
>all_combined-miR-31_2636_1x
AGGCAAAAGGTCGGCATAC
>all_combined-miR-31_2637_1x
AGGCAAGATGTCGGCTTAACTA
>all_combined-miR-31_2638_1x
AGGCCAGATGTCGGCATAGTTCA
>all_combined-miR-31_2639_1x
AGACAAGATGTCGGCATAGAA
>all_combined-miR-31_2640_1x
CGGCAAGATGTCTGCATAGC
>all_combined-miR-31_2641_1x
AGGCAAGATGTCGCCATATCTG
>all_combined-miR-31_2642_1x
AGGCAAGATGTCAGCCTAACTG
>all_combined-miR-31_2643_1x
ATACAAGATGTCGGCATAGCTGA
>all_combined-miR-31_2644_1x
AGGCAAGATGCCGGCAAAGCTG
>all_combined-miR-31_2645_1x
AGGCACGATGTCGGCATAGCTGAT
>all_combined-miR-31_2646_1x
AGGCAAGATGTCGACATAGCCG
>all_combined-miR-31_2647_1x
TGGCAAGATGTCGTCTTAGCTG
>all_combined-miR-31_2648_1x
AGGGAAGATGTCGGAATAGCTGA
>all_combined-miR-31_2649_1x
ATGCAAGATGTCGGCATAGCTTT
>all_combined-miR-31_2650_1x
AGGCAATATGTCGGAATAG
>all_combined-miR-31_2651_1x
AGGCAAGATGTCCGCCGAGCTGA
>all_combined-miR-31_2652_1x
AGGCCAGATGTCAGCCTAG
>all_combined-miR-31_2653_1x
AGGCATGATGTCGGCATAGA
>all_combined-miR-31_2654_1x
AGGCCAGATGTCGGCATTCCT
>all_combined-miR-31_2655_1x
AGGCAAGATGTCGGCATACCTCAT
>all_combined-miR-31_2656_1x
AGGCAACATGTCGGAACAGCTGA
>all_combined-miR-31_2657_1x
AGGCAAGATGTCCCCATAGCT
>all_combined-miR-31_2658_1x
AGGCAAGATGTCAGCATCGCCGA
>all_combined-miR-31_2659_1x
AGGCAACATGTCGGCATAGCTA
>all_combined-miR-31_2660_1x
AGGCAAGATGTCGGCATACAAGA
>all_combined-miR-31_2661_1x
AGGCAAGATGTCAGAATATC
>all_combined-miR-31_2662_1x
AGGCAAGATGTCAGCACAGCT
>all_combined-miR-31_2663_1x
AGGCAAGATGTCGGCCTCCCTGA
>all_combined-miR-31_2664_1x
AGGTAAGATGTCGGCATAGCTGT
>all_combined-miR-31_2665_1x
AGGCAACATGTCGGCATAGCTGATT
>all_combined-miR-31_2666_1x
AGGCAAGAAGTCGGCCTAGCT
>all_combined-miR-31_2667_1x
ATGCAAGATGTCGGCATAGCTT
>all_combined-miR-31_2668_1x
AGGAAAGATGTCGGCATATCTG
>all_combined-miR-31_2669_1x
AGGCAAGATGTCGAAATAGAT
>all_combined-miR-31_2670_1x
ATGCAAGATGTCGGCATAGCGG
>all_combined-miR-31_2671_1x
AGGCAAGATGGCCGCATCGCTGA
>all_combined-miR-31_2672_1x
AGGCAAGATGTCAGCAGAACTGA
>all_combined-miR-31_2673_1x
GGGCAAGATGTCGTCATAGCTGA
>all_combined-miR-31_2674_1x
AGGCAAGATGTCGTCTTCG
>all_combined-miR-31_2675_1x
CGGCAAGGTGTCGGCATCGCTGA
>all_combined-miR-31_2676_1x
AGGCAAGATGTCGGCCAAGCTGC
>all_combined-miR-31_2677_1x
AGGCAAGATGGCAGCATAGCTCA
>all_combined-miR-31_2678_1x
AGCCAAGATGTCGCCATAG
>all_combined-miR-31_2679_1x
AGGAAAGCTGTCGGCATAGCTGA
>all_combined-miR-31_2680_1x
AGGCAAGAGGTCGGCATCGCTGG
>all_combined-miR-31_2681_1x
AGGCAAGATGACTGCATAGCTTA
>all_combined-miR-31_2682_1x
AGGCAAGATGACGGCCTA
>all_combined-miR-31_2683_1x
CGGCAAGAGGTCGGCAGAG
>all_combined-miR-31_2684_1x
AGGCAAGATGGCGCCATA
>all_combined-miR-31_2685_1x
AGGCAAGATGTCACCATAGCCG
>all_combined-miR-31_2686_1x
AGGCAAGATGGCGGAATAGCTGG
>all_combined-miR-31_2687_1x
AGCCAAGATGTCGGCATAGCTT
>all_combined-miR-31_2688_1x
AGGCACGATATCGGCATAGCTGA
>all_combined-miR-31_2689_1x
AGGCAAGAACCCGGCATAGCT
>all_combined-miR-31_2690_1x
GGGCAAGATGGCGGCATAGCTG
>all_combined-miR-31_2691_1x
AGGCAAGATGTCGGAAGAGCCGA
>all_combined-miR-31_2692_1x
ACGCAAGATGTCGGCACAGCC
>all_combined-miR-31_2693_1x
CGGCAAGCTGTCGGCCTAGCTGA
>all_combined-miR-31_2694_1x
GGGCAAGATGTCGACATAGCTGA
>all_combined-miR-31_2695_1x
AGGCAAGATCTCGGCATAACTGT
>all_combined-miR-31_2696_1x
AGGCAAGCTGTCTTCATAG
>all_combined-miR-31_2697_1x
AGGCAAGATGTCGGCAGAGCGTA
>all_combined-miR-31_2698_1x
TGGCAAGATGTCGTCATAG
>all_combined-miR-31_2699_1x
AGGCAAGATGTCAGTATAGCT
>all_combined-miR-31_2700_1x
AGGCAAGATGTCGGCATAGCCAC
>all_combined-miR-31_2701_1x
AGGCAAGACGTCGGCATAGTTGC
>all_combined-miR-31_2702_1x
AGGCAAGGTGTCGGCATAGA
>all_combined-miR-31_2703_1x
AGGCAAGATGTCGACATAGATCA
>all_combined-miR-31_2704_1x
AGGCAAGAGGGCGGCATAGCA
>all_combined-miR-31_2705_1x
AGGCAAGATGTCGCCATCGCG
>all_combined-miR-31_2706_1x
AGGCAAGATGTCGGCATAGCTTAAT
>all_combined-miR-31_2707_1x
AGGCAAGATGTCAACATAGTTGA
>all_combined-miR-31_2708_1x
TGGCAAGATGTCCGCATCGCTG
>all_combined-miR-31_2709_1x
AGGCAAGATGTCGGCCTCGCTTA
>all_combined-miR-31_2710_1x
AGGCAAGATGTCGCCTTAGCTCA
>all_combined-miR-31_2711_1x
AGGAAAGATGTCGGCATAACTG
>all_combined-miR-31_2712_1x
AAGGCAAGATGTCGGCATAGCTCT
>all_combined-miR-31_2713_1x
AGGCAAGATGTCGGCATTGTTGT
>all_combined-miR-31_2714_1x
AGGAAAGATTTCGGCATAGCTGA
>all_combined-miR-31_2715_1x
AGGCAAGCTGTCGCCATAG
>all_combined-miR-31_2716_1x
GGCAAGATGTCGGCCTAGTTGA
>all_combined-miR-31_2717_1x
TGGCAAGATGTCGGCATAC
>all_combined-miR-31_2718_1x
AGGCAAGATGTCGGCACAGCTGATT
>all_combined-miR-31_2719_1x
AGGAAAGATGTCGGCACAGCTGA
>all_combined-miR-31_2720_1x
AGGCAAGATGTCCGGATATCTG
>all_combined-miR-31_2721_1x
AGGCAAGATGGCGGAATA
>all_combined-miR-31_2722_1x
AGGAAAGATGTCGGCACAGCT
>all_combined-miR-31_2723_1x
AGGCAAGATGTCGCACTAGCTGA
>all_combined-miR-31_2724_1x
AGGCAAGATGTCAGCATTGCTGA
>all_combined-miR-31_2725_1x
AGGCAAGATGTCGGCATACATC
>all_combined-miR-31_2726_1x
AGGCACGATGTCGGCAGAGCGGA
>all_combined-miR-31_2727_1x
AGGCAAGATGTCGCCATAGAA
>all_combined-miR-31_2728_1x
GGCAAGATGTAGGCATAGCTGT
>all_combined-miR-31_2729_1x
AGGCAACATGTCGGCATAGTTGA
>all_combined-miR-31_2730_1x
AGGCAAGATGTCCGCATAGCAAA
>all_combined-miR-31_2731_1x
AGGCAAGATGTCGGCAGAACCG
>all_combined-miR-31_2732_1x
AGGCAAGATGTCAGCATACC
>all_combined-miR-31_2733_1x
AGGCAAGATGCAGGCATAG
>all_combined-miR-31_2734_1x
AGGCAAGATGTCGCCATCTCTGA
>all_combined-miR-31_2735_1x
AGGCCAGATGTCGGCATAGCTGCT
>all_combined-miR-31_2736_1x
AGGCAAGATGTCGGCATAGCCTC
>all_combined-miR-31_2737_1x
AGGCAAGATGCCAGCATAG
>all_combined-miR-31_2738_1x
AGGCAAGATGGCGGCACAGA
>all_combined-miR-31_2739_1x
AGGCAAGATGTCGGCATAGCCGATA
>all_combined-miR-31_2740_1x
AGGCAAGAGGTCGGCCTAG
>all_combined-miR-31_2741_1x
AGGCAAGATGTCGCCATACCTC
>all_combined-miR-31_2742_1x
ACGCAAGATGTCGGCATAC
>all_combined-miR-31_2743_1x
AGGCAAGATGTCAGCATAGTTT
>all_combined-miR-31_2744_1x
AGGCAAGATGTCAGCATATC
>all_combined-miR-31_2745_1x
AGCCAAGATGTCGGCATCGCTGA
>all_combined-miR-31_2746_1x
AAGGCAAGATGTCGGCACAGCC
>all_combined-miR-31_2747_1x
AGGCAAGATGCCCGCAAAGCTGA
>all_combined-miR-31_2748_1x
AGGCAAGAGGTCAGCATAGC
>all_combined-miR-31_2749_1x
AGGCAAGATGTCGGCATAGTTGC
>all_combined-miR-31_2750_1x
AGGCAAGATGTCGGCAGAGCGGC
>all_combined-miR-31_2751_1x
AGGCAAGCTGTCGGCATAGCTGT
>all_combined-miR-31_2752_1x
AGGCAACATGTCGGCATCG
>all_combined-miR-31_2753_1x
AGGCAAGATATCGGCATAGCTAA
>all_combined-miR-31_2754_1x
AGGCAAGACGTCGGCCTAGCTG
>all_combined-miR-31_2755_1x
AGGCAAGATTTCGGCATAACTGA
>all_combined-miR-31_2756_1x
AAGGCAAGATGTCGGCATACC
>all_combined-miR-31_2757_1x
AGGCAAGATGTCTTCTTAGCT
>all_combined-miR-31_2758_1x
AGGCAAGATGCCGGCATAGAT
>all_combined-miR-31_2759_1x
AGGCAAGATGTCAGCATACCCGA
>all_combined-miR-31_2760_1x
AGGCAAGATGTCGACCTAGCT
>all_combined-miR-31_2761_1x
AGGCAAGATGTAGGCATAGCTGTT
>all_combined-miR-31_2762_1x
AGGCAAGATGGCGGCCTAGTT
>all_combined-miR-31_2763_1x
ATGGCAAGATGTCGGCATAGCTG
>all_combined-miR-31_2764_1x
AGGCAAGATGACGGTAAAGCTGA
>all_combined-miR-31_2765_1x
AGGCAAGAGGTCGCCATAGTT
>all_combined-miR-31_2766_1x
AGGCAAGACGTCGGCAGAGCCGA
>all_combined-miR-31_2767_1x
AGGCAAGATGTCGGAATATCT
>all_combined-miR-31_2768_1x
AGGCAAGATGGCGGCATCGCTTA
>all_combined-miR-31_2769_1x
AGGCACGATGACGGCATAGCTG
>all_combined-miR-31_2770_1x
AGGCAAGATGTCGGCATAGCCGCT
>all_combined-miR-31_2771_1x
AGCCAAGACCTCGGCATAGCTG
>all_combined-miR-31_2772_1x
AGGAAAGATGTCTGCATACCTGA
>all_combined-miR-31_2773_1x
AGGCAAGATGTCGGCCTG
>all_combined-miR-31_2774_1x
AGGCAAGATGCCGACAGAG
>all_combined-miR-31_2775_1x
AGGCAACATGTCGGCATAACTG
>all_combined-miR-31_2776_1x
AGGCAAGATGACGGCATAGGTG
>all_combined-miR-31_2777_1x
AGGCAAGATGTCGGATTAG
>all_combined-miR-31_2778_1x
AGGCAAGATGCCGGCATAGTT
>all_combined-miR-31_2779_1x
TTGCAAGATGTCGGCTTAGCTGA
>all_combined-miR-31_2780_1x
TGGCAAGATGTCGGCATAGTGGA
>all_combined-miR-31_2781_1x
AGGCAAGATGTCCGCATAGCG
>all_combined-miR-31_2782_1x
AGGCAAGATGGCGGCAGAGCG
>all_combined-miR-31_2783_1x
TGGCAAGATGTCGGCATATCA
>all_combined-miR-31_2784_1x
AGGAAAGATGTCTGCATAGATGA
>all_combined-miR-31_2785_1x
AGGCAAGATGTCGCCACACCTG
>all_combined-miR-31_2786_1x
TGGCAAGATGTCGTCTTAGCTGA
>all_combined-miR-31_2787_1x
AGGCAAGATGTCGGCAGAGGTGA
>all_combined-miR-31_2788_1x
AGGCAAGAGGTCGGCATACCGGA
>all_combined-miR-31_2789_1x
AGGCAAGAGGTCGGCAAAGCTG
>all_combined-miR-31_2790_1x
GAAGGCAGGATGTCGGCATAGCT
>all_combined-miR-31_2791_1x
AGGCAAGATGTCGGCATAGCTAG
>all_combined-miR-31_2792_1x
AGGCAAGATGTCTGCCTAGCT
>all_combined-miR-31_2793_1x
AGGCTAGATGTCGGCACAGCTGA
>all_combined-miR-31_2794_1x
AGGCAAAATGTCGGCATAGCTGAT
>all_combined-miR-31_2795_1x
AGACAAGATGTCCGCATAGC
>all_combined-miR-31_2796_1x
AGGCAAGAGGTCACCATAGC
>all_combined-miR-31_2797_1x
AGGCAAGATGTCGGCGTAGGTCA
>all_combined-miR-31_2798_1x
AGGCAACATGTCGGCCTAG
>all_combined-miR-31_2799_1x
AGGCCAGATGTCGGCATAGCTT
>all_combined-miR-31_2800_1x
AGGCAAGCTGGCGGCATAGCTG
>all_combined-miR-31_2801_1x
ACGCAAGAAGTCCGCATAG
>all_combined-miR-31_2802_1x
AGGCAAGAAGTCGGCACAGCTGA
>all_combined-miR-31_2803_1x
AGGCAAGATGCCGGCATAGATG
>all_combined-miR-31_2804_1x
CGGCAAGATGTCGGCATAGCTGAA
>all_combined-miR-31_2805_1x
GGGCAAGATGTCTTCATAG
>all_combined-miR-31_2806_1x
GGGCAAGATGTCCGCATAGCTG
>all_combined-miR-31_2807_1x
AGGCAAGATGTCGGCATACCCC
>all_combined-miR-31_2808_1x
AGGCAAGATGTCGACATCGC
>all_combined-miR-31_2809_1x
AGGCAAGATCTCGGCATAGCTGATT
>all_combined-miR-31_2810_1x
AGGCAAGCCGTCGCCATAGC
>all_combined-miR-31_2811_1x
AGGCAAGATGACGGCATACCCG
>all_combined-miR-31_2812_1x
AGGTAAGATGTCGGCATCGCTGA
>all_combined-miR-31_2813_1x
AGGCAAGATGTCGGCAGGGCTG
>all_combined-miR-31_2814_1x
AGGCAAGACGGCGGCATCGCTGA
>all_combined-miR-31_2815_1x
AAGGCAAGATGTCGGCAAAGCTG
>all_combined-miR-31_2816_1x
TGGCAAGATGTCGGCATAGT
>all_combined-miR-31_2817_1x
AGGCAAGAGGTCGGCAAAGCTGA
>all_combined-miR-31_2818_1x
AGGAAAGATGTCGGCTTAGATGA
>all_combined-miR-31_2819_1x
TGGCAAGATGTCAGCATAG
>all_combined-miR-31_2820_1x
AGGCAAGAAGTCGGCAGAGCT
>all_combined-miR-31_2821_1x
AGGCAAGATGACGGCATCGCTTA
>all_combined-miR-31_2822_1x
GGCAAGATGTCGGCATAGATGAT
>all_combined-miR-31_2823_1x
AGGCAAGATGACGCCATAGCTG
>all_combined-miR-31_2824_1x
AGGCAAGACGTCGGCATAGATGA
>all_combined-miR-31_2825_1x
AGGCAAGAGGTCGGAATAGCTGA
>all_combined-miR-31_2826_1x
AGGCAAGATGTCTCCATAGCTG
>all_combined-miR-31_2827_1x
AGGCCAGATGCAGGCATAG
>all_combined-miR-31_2828_1x
AGGCAAGATGCCGGCATAGCTA
>all_combined-miR-31_2829_1x
AGGCCAGATGTCGGCATAGCAC
>all_combined-miR-31_2830_1x
AGGCAGGATGTCGGCATAGCTTA
>all_combined-miR-31_2831_1x
AGGCAAGATGTCGGGAAAGCTG
>all_combined-miR-31_2832_1x
AGGCAAGATCCCGGGATAGCTGA
>all_combined-miR-31_2833_1x
TGGCAAGATGTCGGCATAGCTCTT
>all_combined-miR-31_2834_1x
ACGCAAGATGTCGGAATAGCTGA
>all_combined-miR-31_2835_1x
AGGCAAGATGTCGGCAAAGTTG
>all_combined-miR-31_2836_1x
AAGCAACATGTCGGCATAGCTCA
>all_combined-miR-31_2837_1x
AGGCAAGATGTCGGCTTAGCTGATA
>all_combined-miR-31_2838_1x
CGGCACGATGTCGGCATAGATGA
>all_combined-miR-31_2839_1x
AGGCAAGATGCCCGCCTAGCTGA
>all_combined-miR-31_2840_1x
AGGCAAGATGGCGGCATACAT
>all_combined-miR-31_2841_1x
AAGGCAAGATGGCGGCAAAGCTGA
>all_combined-miR-31_2842_1x
AGGAAAGATTTCGGCATAGTTG
>all_combined-miR-31_2843_1x
AGGCAAGATGCCGGCCTAT
>all_combined-miR-31_2844_1x
AGGCAAGATGTCGGCCAAGCTGA
>all_combined-miR-31_2845_1x
AGGCAAGAGGTCGGCATAGCTGATT
>all_combined-miR-31_2846_1x
AGGCAAGATGTCTGCTTAGCGG
>all_combined-miR-31_2847_1x
AGGCAAGATGTCGCAATAGCTG
>all_combined-miR-31_2848_1x
AGGCAAGATGCCGGCCGAGCTG
>all_combined-miR-31_2849_1x
GGGCAAGATGTCGGCTTAG
>all_combined-miR-31_2850_1x
AGGCAAGATGTCGGCATCGCGGAA
>all_combined-miR-31_2851_1x
AGGCAAAATGTCGGCATAGCTA
>all_combined-miR-31_2852_1x
AGGCCAGATGTCGGCACAG
>all_combined-miR-31_2853_1x
AGGCAAGATGACGGCAGACCT
>all_combined-miR-31_2854_1x
AGGCACGATGTCGGCATACCGGA
>all_combined-miR-31_2855_1x
AGGCAAGATGTCTGCATAGTTGT
>all_combined-miR-31_2856_1x
AGGCCAGATGTCGGCATCGC
>all_combined-miR-31_2857_1x
AGGCAAGATATCGGCAAAG
>all_combined-miR-31_2858_1x
AGGCAAGATGGCGGCAGAGCTCA
>all_combined-miR-31_2859_1x
AGGGAAGATGTCGGCATA
>all_combined-miR-31_2860_1x
AGGCAAGAGGTCAGCCTAG
>all_combined-miR-31_2861_1x
AGGCAAGATGTAGGCATAGGTGT
>all_combined-miR-31_2862_1x
AGGCAAGATGGCCGCATAGCCG
>all_combined-miR-31_2863_1x
AGGCAAGACGCCGGCATAGCTGA
>all_combined-miR-31_2864_1x
AGGCAAGACGTCGGCATCCCTGA
>all_combined-miR-31_2865_1x
AGGCAAGATGACGGCATAGCAGA
>all_combined-miR-31_2866_1x
AGGCAACATGGCGGCATAGAT
>all_combined-miR-31_2867_1x
AGGAAAGATGGCGGCATATCTGA
>all_combined-miR-31_2868_1x
CGGCAAGATGTCGGCCTAGCTTA
>all_combined-miR-31_2869_1x
AGGAAAGATGTCGGTATAGC
>all_combined-miR-31_2870_1x
TGGCAAGATGTCGGCATAGCTTAT
>all_combined-miR-31_2871_1x
TGGCAAGATGTCGGCATAGCTTT
>all_combined-miR-31_2872_1x
AGGCAAGACGTCGGCATGGCTGC
>all_combined-miR-31_2873_1x
AGGCAAGATGGCGGTATAGCTG
>all_combined-miR-31_2874_1x
AGCAAGATGTCGGCATAGCTGAA
>all_combined-miR-31_2875_1x
AGGCAAGATGTCTGCATAGATG
>all_combined-miR-31_2876_1x
TGGCAAGATGTCGACATAGCTG
>all_combined-miR-31_2877_1x
AGGCAAGATTTCGGAATAGCTGA
>all_combined-miR-31_2878_1x
AGGCAAGATGTCGCGATAGCTGA
>all_combined-miR-31_2879_1x
AGGAAAGATGTCGGCATAGAT
>all_combined-miR-31_2880_1x
AGGCAAGAGGACGGCATAG
>all_combined-miR-31_2881_1x
AGGAAAGATGCCGGCACA
>all_combined-miR-31_2882_1x
AGGCAAGATTTCGTCATAG
>all_combined-miR-31_2883_1x
AGGCAAGATGTCGGCTTCGCTAA
>all_combined-miR-31_2884_1x
ACGCAAGATGTCCGCATATCTG
>all_combined-miR-31_2885_1x
AGGCAAGATGTCACCATCGCTGA
>all_combined-miR-31_2886_1x
AGGCAAGATGTCGGCACAGAAGA
>all_combined-miR-31_2887_1x
AGGCAAGATGTCGGCAGATC
>all_combined-miR-31_2888_1x
AGGCAAGATGCCGGCAGAGCTGAA
>all_combined-miR-31_2889_1x
AGGCAAGATGTCAACATAGCTCA
>all_combined-miR-31_2890_1x
AGGCAGGATGTCGGCATAGCTGG
>all_combined-miR-31_2891_1x
AGGCAAGATGTCGCCCTCGCTGA
>all_combined-miR-31_2892_1x
AGGCAAGATGTCGGCTTAC
>all_combined-miR-31_2893_1x
AGGCAAGCTGTCGGCAGAGCTGA
>all_combined-miR-31_2894_1x
AGGCAAGATGTCTGCCTAGC
>all_combined-miR-31_2895_1x
AAGGCAAGACGTCGGCATAG
>all_combined-miR-31_2896_1x
ACGCAAGATGTCCGCATAGC
>all_combined-miR-31_2897_1x
AGGCAAGATGTCTGCACAT
>all_combined-miR-31_2898_1x
AGGCAAGATACCGGCATAGC
>all_combined-miR-31_2899_1x
AGGCAAGATGTCAGCACAGA
>all_combined-miR-31_2900_1x
AGGCAAGATGTCGGCAGAGCAG
>all_combined-miR-31_2901_1x
AGGCAAGAGGTCTCCATAGCTGA
>all_combined-miR-31_2902_1x
AGGCAAGATGTCGGCAGAGCTAA
>all_combined-miR-31_2903_1x
AGGCAAGATGTCCGCAGAGCTGAT
>all_combined-miR-31_2904_1x
TGGCAAGATGTCGGAATAGCTGA
>all_combined-miR-31_2905_1x
TGGCAAGATGTCGGCATAAC
>all_combined-miR-31_2906_1x
AGGCAATATGTCCGCATCGCTGA
>all_combined-miR-31_2907_1x
AGGCAAGATGGCGGCATAACTAA
>all_combined-miR-31_2908_1x
AGGCAAGATGTCGGAATACCTGAT
>all_combined-miR-31_2909_1x
AGGCAAGCTGTCGGCTTCGCTGA
>all_combined-miR-31_2910_1x
AGGCAAGATGTCGGCGTAGCAGA
>all_combined-miR-31_2911_1x
AGGCTAGATGTCGGCGTAGCTG
>all_combined-miR-31_2912_1x
AGGCAAGATGTCGGCACAGCTAC
>all_combined-miR-31_2913_1x
AAGCAAGATGTCGCCATAGCT
>all_combined-miR-31_2914_1x
AGGCAAGATGGCGGCCTAGCCGA
>all_combined-miR-31_2915_1x
AGGCAAGATGCCGGCATATC
>all_combined-miR-31_2916_1x
AGGCAAGACGTCCGCATCGCTGA
>all_combined-miR-31_2917_1x
AGGCAAGATGTCGGCGTAGCTCA
>all_combined-miR-31_2918_1x
AGGCAAGATGTCGACAGAGCT
>all_combined-miR-31_2919_1x
AGGCAAGATGACTGCATAGGTG
>all_combined-miR-31_2920_1x
AGGCAAGATGTCCGCCAAGCT
>all_combined-miR-31_2921_1x
AGGCGAGATGTCGGCAGAGCTGA
>all_combined-miR-31_2922_1x
AGGCAAGATGGCGGCATATCTCA
>all_combined-miR-31_2923_1x
AGGCACGATGTCGGCATCG
>all_combined-miR-31_2924_1x
AGGCAAGCTGTCGGCGGAG
>all_combined-miR-31_2925_1x
AGGCAATATGTCGACATAGCTGA
>all_combined-miR-31_2926_1x
AGGCAAGATGACGGATTAGCTGA
>all_combined-miR-31_2927_1x
AGGCCAGATGTCGGCGTAG
>all_combined-miR-31_2928_1x
AGGCAAGATCTCGGCATAA
>all_combined-miR-31_2929_1x
AGGCAAGAGGTCGGCCTAGC
>all_combined-miR-31_2930_1x
ACGCAAGATGTCGGCATAGTTG
>all_combined-miR-31_2931_1x
AGGCAAGATGTAGGAATAGCTGT
>all_combined-miR-31_2932_1x
ATGCAAGATGTCGGCTTAGCTGA
>all_combined-miR-31_2933_1x
TGGCAAGATGTCGGCATAGCTTTT
>all_combined-miR-31_2934_1x
AGGCAAGATGTCGGCATCTCTGT
>all_combined-miR-31_2935_1x
AGGCAAGATGACGGCATAGATGT
>all_combined-miR-31_2936_1x
AGGCAAGATGCCGGCAAAGCTCA
>all_combined-miR-31_2937_1x
AGGCAAGAAGTCGGCATAGCG
>all_combined-miR-31_2938_1x
AGGCAAGATGTCTGCATCGCTCA
>all_combined-miR-31_2939_1x
ACGCAAGATGTCGTCATAGCTGA
>all_combined-miR-31_2940_1x
AGACAAGACGTCGGCATAGCTG
>all_combined-miR-31_2941_1x
AGGCAGGATGTCGGCATAGCTGAA
>all_combined-miR-31_2942_1x
CGGCCACATGTCGGCATAGCTGA
>all_combined-miR-31_2943_1x
AAGCAAGATTTCGGCATAG
>all_combined-miR-31_2944_1x
AGTCAAGATGTCGGCATAGCCG
>all_combined-miR-31_2945_1x
TGGCAAGATGTCGGCATAGCTGAG
>all_combined-miR-31_2946_1x
GGCAAGATGTCGGCATAGCAGA
>all_combined-miR-31_2947_1x
AGGCAAGATGGCCGCATAGCTGG
>all_combined-miR-31_2948_1x
AGGCAAGATGTCGGCCCAGCCGA
>all_combined-miR-31_2949_1x
GAAGGCAAGATGGCGGCATA
>all_combined-miR-31_2950_1x
AGGCAAGATACCGGCATAGCTG
>all_combined-miR-31_2951_1x
AGGCAAGAAGTCGGCATAGTTGA
>all_combined-miR-31_2952_1x
AGGAAAGATGTCGGCATAACTGA
>all_combined-miR-31_2953_1x
AGGCCAGATGTCGGCAGAGTTGA
>all_combined-miR-31_2954_1x
AGGCAAGATGTCAGCATAGTT
>all_combined-miR-31_2955_1x
AGGCAAGATGTCGTCATAACT
>all_combined-miR-31_2956_1x
AGGCAAGATGTCGGCGCAG
>all_combined-miR-31_2957_1x
AGGCAAGATGTCTGAATAGCTGG
>all_combined-miR-31_2958_1x
AGGCAAGATGGCGGCACAGCT
>all_combined-miR-31_2959_1x
AGGCAAGATGTCGCCACAGCTG
>all_combined-miR-31_2960_1x
TGGCGAGATGTCGGCATAGCTGA
>all_combined-miR-31_2961_1x
AGGCAAGATGTCGGCATAGCGAA
>all_combined-miR-31_2962_1x
AGGCAAGATGCCAGCAAAGCTG
>all_combined-miR-31_2963_1x
AGGCAAGATTTCGGCATAGTTG
>all_combined-miR-31_2964_1x
AGGCAAGATGTCAGCATAGAT
>all_combined-miR-31_2965_1x
AGGCAAGATGTCCGCTTAGTTGA
>all_combined-miR-31_2966_1x
AGGCGATATGTCGGCATAGCTG
>all_combined-miR-31_2967_1x
TGGCAAGATGTCGGCATAGTTG
>all_combined-miR-31_2968_1x
AGGCAAGATGGCGCCATAGCC
>all_combined-miR-31_2969_1x
AAGGCAAGAGGTCGGCATAGCGG
>all_combined-miR-31_2970_1x
TGGCAAGATGTCGGCATAGCGGAAT
>all_combined-miR-31_2971_1x
AGGCAAGATTTCGGCAGAG
>all_combined-miR-31_2972_1x
AGGCAAGATGTCGGAGTACC
>all_combined-miR-31_2973_1x
AGGCAAGATTTCGGCATAGCTGC
>all_combined-miR-31_2974_1x
AGGTAAGATGTCCGCATAGCTG
>all_combined-miR-31_2975_1x
AGGCAAGATGGCGGCATATCTG
>all_combined-miR-31_2976_1x
ACGCCAGATGTCGGCATCGCTGA
>all_combined-miR-31_2977_1x
TGGAAAGATGTCGGAATAGCTGA
>all_combined-miR-31_2978_1x
CGGCAAGATGTCGGCATAGAA
>all_combined-miR-31_2979_1x
AGGCAAGATGTCGTCCTAA
>all_combined-miR-31_2980_1x
AGGCAAGATGACGGCAAAGCTGT
>all_combined-miR-31_2981_1x
AGGCAAGATGTCTGCATCGCGGA
>all_combined-miR-31_2982_1x
AGGCAAGACGTCGGAACAGCTGA
>all_combined-miR-31_2983_1x
GGGAAAGATGTCGGCATAGCTGA
>all_combined-miR-31_2984_1x
AAGGCAAGATGTCCGCATAGC
>all_combined-miR-31_2985_1x
AGGCAAGACGTCGGCAAAGCTGAT
>all_combined-miR-31_2986_1x
AGGCAAGATGTCCGAATAGCTG
>all_combined-miR-31_2987_1x
AATCAAGATGTCGGCAGAGCTG
>all_combined-miR-31_2988_1x
TGGCTAGATGTCGGCATAGC
>all_combined-miR-31_2989_1x
AGGAAAGATGTCGGAAGAGCTGA
>all_combined-miR-31_2990_1x
AGGCAAGATGTCGGCAGAGCTGAG
>all_combined-miR-31_2991_1x
AGGCAAGAGGTCAGCAGAG
>all_combined-miR-31_2992_1x
AGGCAAGATGTCGGCATATATGAT
>all_combined-miR-31_2993_1x
AGGCAAGATGTCGCCAGAGATG
>all_combined-miR-31_2994_1x
AGGCAAGATGTCGGCATCCATGA
>all_combined-miR-31_2995_1x
AGGCAAGATCTCGGCAAAGCT
>all_combined-miR-31_2996_1x
AGGCAAGATGCCGGAATAA
>all_combined-miR-31_2997_1x
AGGCAAGACGACGGCATAGCTGA
>all_combined-miR-31_2998_1x
ACGCAAGATGTCGGCATAGCCCA
>all_combined-miR-31_2999_1x
AGGCAAGATGTCGGCTTATC
>all_combined-miR-31_3000_1x
AGACAAGATGACGGGATAGCTG
>all_combined-miR-31_3001_1x
AGGCAATATGTCGGCATAGA
>all_combined-miR-31_3002_1x
AGGCACGATGTCGGCATC
>all_combined-miR-31_3003_1x
GGCAAGATGTCAGCATAGCTGATT
>all_combined-miR-31_3004_1x
AGGCAAGATGTCGGCATCGTTCA
>all_combined-miR-31_3005_1x
AGCCAAGATGTCCACATAGC
>all_combined-miR-31_3006_1x
AGGCAAGATGCCGGAATACCTGA
>all_combined-miR-31_3007_1x
AGGCAAGATCTCGGCAGAGCTGA
>all_combined-miR-31_3008_1x
AGGCAAGATGTCGTCCTA
>all_combined-miR-31_3009_1x
AGGCAAGATATCAGCACAGCTGA
>all_combined-miR-31_3010_1x
AGGCAAGATGTCGGCAAAGCTGACT
>all_combined-miR-31_3011_1x
AAGGCAAGATGTCGCCTTAGCTG
>all_combined-miR-31_3012_1x
AGGCAAGATGTCTGCATATCA
>all_combined-miR-31_3013_1x
AGGCAAGATGGCTGCATAGCTGA
>all_combined-miR-31_3014_1x
GGCATGATGTCGGCATAGCTGA
>all_combined-miR-31_3015_1x
AGGAAAGATGTAGGCATAACTGA
>all_combined-miR-31_3016_1x
AGGCAAGATGTCCACATA
>all_combined-miR-31_3017_1x
AGGCAAGATGTCGGAATACT
>all_combined-miR-31_3018_1x
AGCCAAGATGTCGGCATAGATGA
>all_combined-miR-31_3019_1x
AGGCAAGATGTCCGCGTAG
>all_combined-miR-31_3020_1x
AGGCAAGATCTCAGCATAGC
>all_combined-miR-31_3021_1x
AGGCAAGATGTCTGCTTATCTGA
>all_combined-miR-31_3022_1x
TGGCAAGATGTCGGCTTCGTTGA
>all_combined-miR-31_3023_1x
AGGCAAGATGTCGGAATAGCC
>all_combined-miR-31_3024_1x
AGGCCAGATGTCGACATAGCTGA
>all_combined-miR-31_3025_1x
AGGCAAGATGTCGGCATAGCTTCC
>all_combined-miR-31_3026_1x
AGGCAAGACACCGGCATAGCTG
>all_combined-miR-31_3027_1x
AGGCAAGAGGTCGGCACAGCAGA
>all_combined-miR-31_3028_1x
AGGCAAGATGTACGCATAGATGT
>all_combined-miR-31_3029_1x
AGGCAAGATGGCGGGAGAGCTGA
>all_combined-miR-31_3030_1x
AGACAAGATGCCGGAATAGCTGA
>all_combined-miR-31_3031_1x
ACGCAAGATGTCGACATCGCTGA
>all_combined-miR-31_3032_1x
AGGCAAGATGTCGCCAAAGCTGG
>all_combined-miR-31_3033_1x
TGGCAAGATGTCGTCATAGCT
>all_combined-miR-31_3034_1x
AGGCAAGATGTCGACATAGTTGA
>all_combined-miR-31_3035_1x
AGGCAAGATGTCTGCATAGA
>all_combined-miR-31_3036_1x
AGGCAAGCTGTCGTCATAGT
>all_combined-miR-31_3037_1x
AGGCAAGATGTCGGCAAAGCTAA
>all_combined-miR-31_3038_1x
AGGCAAGGTGTCGGCATAGCTCA
>all_combined-miR-31_3039_1x
AGGCAAGATGCCGGCATACCC
>all_combined-miR-31_3040_1x
CGGCAAGATGTCGGAATCGCTGA
>all_combined-miR-31_3041_1x
AGGCAAGATGTCGGCATAGTCGAA
>all_combined-miR-31_3042_1x
GGCCACGATGCTGGCATA
>all_combined-miR-31_3043_1x
AGGCAAGATGTCGGGATAGCTGCT
>all_combined-miR-31_3044_1x
AGGCAAGCTGTCGGCCTAGCTGG
>all_combined-miR-31_3045_1x
AGGCAAGATGACGGCATAGCTGT
>all_combined-miR-31_3046_1x
AGGCAAGATGTCTGCATAGCGGT
>all_combined-miR-31_3047_1x
AGGCAAGATGTCGGCATACCAGA
>all_combined-miR-31_3048_1x
AGGCAAGATGTCGCCATAGCTCT
>all_combined-miR-31_3049_1x
AGGCAAGATATCGACATAGCTGA
>all_combined-miR-31_3050_1x
AGGCAAGATGTCTGAATAGCTCA
>all_combined-miR-31_3051_1x
AGGCAAGATGTCCGCATCGCTGAC
>all_combined-miR-31_3052_1x
AGGCCAGATGTCGGCATAGCTTC
>all_combined-miR-31_3053_1x
AGGCAAGATGTCGGCAGCGCG
>all_combined-miR-31_3054_1x
GGGCAAGATGTCGGAATAGCTCA
>all_combined-miR-31_3055_1x
AGCCAACATGTCGGCATAGCTGA
>all_combined-miR-31_3056_1x
AGCCAAGATGTCGCCGTAGCTGA
>all_combined-miR-31_3057_1x
AGGCAAGATGCCGCCAGAG
>all_combined-miR-31_3058_1x
AGGAAGATGTCGGCATAGCTG
>all_combined-miR-31_3059_1x
AGGCAAGATGTCGGCAAAGAT
>all_combined-miR-31_3060_1x
AGCCAAGATGTCGGCACAG
>all_combined-miR-31_3061_1x
AGGCAAGATGTCGGAATACCTGT
>all_combined-miR-31_3062_1x
AGGAAAGATGGCGGCACAGCTG
>all_combined-miR-31_3063_1x
AGGCAAGAGGTCGGCTTCGC
>all_combined-miR-31_3064_1x
AGGCAAGATGTCGGCATCTCCGA
>all_combined-miR-31_3065_1x
AAGCAAGATGTCGGCATACCTGA
>all_combined-miR-31_3066_1x
ACGCAAGATGTCGGCATAGATGA
>all_combined-miR-31_3067_1x
ATCAAGATGGCGGCATAGCT
>all_combined-miR-31_3068_1x
AGGCAAGATGTCCGCCTCG
>all_combined-miR-31_3069_1x
AGGCAAGACGTCGGCATACCCGA
>all_combined-miR-31_3070_1x
AGGCAAGAGGTCCGCATAGATGA
>all_combined-miR-31_3071_1x
AGGCAAGATGGCGGCATAGATGAA
>all_combined-miR-31_3072_1x
AGGCAAGAGCGCGGCATAG
>all_combined-miR-31_3073_1x
AGGCAAGATGTCCTCACAGCTGA
>all_combined-miR-31_3074_1x
AGGCAAGATGTCGGCATAGATGTA
>all_combined-miR-31_3075_1x
AGGCAAGATGCCCGCATAGC
>all_combined-miR-31_3076_1x
AGGCAAGATGTCGGTATAGTTGA
>all_combined-miR-31_3077_1x
AGGCGAGATGTCGGCATACCT
>all_combined-miR-31_3078_1x
AGGCAAGAGGCCGGCATAGCTG
>all_combined-miR-31_3079_1x
AGGAAAGATGTCAGAATAGCTGA
>all_combined-miR-31_3080_1x
AGGAAAGATATCGGGATAG
>all_combined-miR-31_3081_1x
AGGCAAGATGTCTGCAGATCTGA
>all_combined-miR-31_3082_1x
AGGCAAGATGTCTGCATAGCTAC
>all_combined-miR-31_3083_1x
AAGGCAAGATGTCGGCATAGA
>all_combined-miR-31_3084_1x
AAGGCAAGATGTCTGCATAGCTGT
>all_combined-miR-31_3085_1x
AGGCAAGATGTCCGCATTGCTGT
>all_combined-miR-31_3086_1x
AGGCAAGAGGTCGGAATAGCGGA
>all_combined-miR-31_3087_1x
AGGCAACATGTCGCCAGAGCT
>all_combined-miR-31_3088_1x
AGGCAAGATGTCAGCATACCTT
>all_combined-miR-31_3089_1x
AGGCAAGATGTCGCCAAACCTG
>all_combined-miR-31_3090_1x
AGGCAAGAAGTCGACATCGCTGA
>all_combined-miR-31_3091_1x
AGGCAAGATGTTGGCATAGATGT
>all_combined-miR-31_3092_1x
AGGCAAAATGTCCGCAAAGCTGA
>all_combined-miR-31_3093_1x
AGGCAAGATGTCGGCGTAACTGA
>all_combined-miR-31_3094_1x
AGGCAAGATGTCGGCATATTTGAT
>all_combined-miR-31_3095_1x
AGGCAAGATGTCGCCATCGCTAA
>all_combined-miR-31_3096_1x
AGGCAAGATGTCGGCATTGGTGA
>all_combined-miR-31_3097_1x
AGGCAAGGTGTCGGCCTGGCT
>all_combined-miR-31_3098_1x
AGGCAAGAGGTCGGCACAGCGGA
>all_combined-miR-31_3099_1x
AGGCAAGATGTCGGCGTAGCTTA
>all_combined-miR-31_3100_1x
AGGCAAGATGTCGGCATCTCG
>all_combined-miR-31_3101_1x
AGGCAAGATGGCGACATAGAT
>all_combined-miR-31_3102_1x
AAGGCAAGATGTCGGCACAGCTGT
>all_combined-miR-31_3103_1x
AGGCAAGACGTCTGCATAGCT
>all_combined-miR-31_3104_1x
AGGCTAGATGTCGGCCTAGCTG
>all_combined-miR-31_3105_1x
AGGCAAGACGTCGGCATATCTGA
>all_combined-miR-31_3106_1x
AGACAAGATGTCGGTATAGC
>all_combined-miR-31_3107_1x
AGGAAAGATGTCGTCATAG
>all_combined-miR-31_3108_1x
TCGCAAGATGTCTGCATAGCTGAA
>all_combined-miR-31_3109_1x
AGGCAACATGTCGGCATAGCTGAA
>all_combined-miR-31_3110_1x
AGGCAAGATGTCGACGTAGCT
>all_combined-miR-31_3111_1x
GGCAAGATGCCGGCATAGCAGA
>all_combined-miR-31_3112_1x
CGGCAAGATGTCGGCCTAGCTCA
>all_combined-miR-31_3113_1x
AGGCAAGATGGCGGCATACCTT
>all_combined-miR-31_3114_1x
AGGCAAGATGTCGGCAGCGCCGA
>all_combined-miR-31_3115_1x
AGGCAAGAGGACGGCATAGC
>all_combined-miR-31_3116_1x
AGGCAAGATGTCAACATAC
>all_combined-miR-31_3117_1x
AGGCAAGATGGCGGCATG
>all_combined-miR-31_3118_1x
AGGCAAGATGTCGACATATCTGC
>all_combined-miR-31_3119_1x
AAGCAAGATGTCGGCACATCT
>all_combined-miR-31_3120_1x
AGGCAAGATGTCGGCATACGTGAA
>all_combined-miR-31_3121_1x
AGGCAAGAGGCCGGGATAGCT
>all_combined-miR-31_3122_1x
AGGCAAGATGTCGTCAGAGCTGA
>all_combined-miR-31_3123_1x
AAGGCAAGATGTCGCCATCGCT
>all_combined-miR-31_3124_1x
AAGGAAAGATGTCGGGATAGCTG
>all_combined-miR-31_3125_1x
ACGCAAGATGTCCGCATACCTGA
>all_combined-miR-31_3126_1x
AGGCAAGATGTCCGCATAGCTGCA
>all_combined-miR-31_3127_1x
AGGCCAGATGGCGGCATAGCTG
>all_combined-miR-31_3128_1x
TGGCAAGATGTCTGCATATCTG
>all_combined-miR-31_3129_1x
AGGCGAGATGGCGGAATAG
>all_combined-miR-31_3130_1x
AGGCCAGATGTCGGCAAAGCTCA
>all_combined-miR-31_3131_1x
AGGCAAGATGTCAACATAGCTGA
>all_combined-miR-31_3132_1x
ACGCAAGATGTCGGCATAGCCGA
>all_combined-miR-31_3133_1x
AGGCAAGATGTCGGCAGAGCTT
>all_combined-miR-31_3134_1x
AGGCCAGATGTCGGCTTAGCTGA
>all_combined-miR-31_3135_1x
GGCAAGATGTCGGCATATCTTT
>all_combined-miR-31_3136_1x
AGGCCAGATGTCAGCCTAGCTGA
>all_combined-miR-31_3137_1x
AGGCAAGATGTCGGCATACCTCT
>all_combined-miR-31_3138_1x
AGGCAAGATGTCGGCATAGCGGTT
>all_combined-miR-31_3139_1x
AGGAAAGATGTCGGCATAGTTG
>all_combined-miR-31_3140_1x
AGGCAAGATGCCGGCAGAGCTGAT
>all_combined-miR-31_3141_1x
TAGGCAAGATGTCGGCATAG
>all_combined-miR-31_3142_1x
TGGCAAGATGTCGGCATAGATG
>all_combined-miR-31_3143_1x
TGGCAAGATGTCGGAATAG
>all_combined-miR-31_3144_1x
ACGCAAGATGTCGGCCTAGCT
>all_combined-miR-31_3145_1x
TGGCAAGATGCCGGCATAGCTGAAA
>all_combined-miR-31_3146_1x
AGGCAAGACGTCGCCATAGC
>all_combined-miR-31_3147_1x
GGGCAAGATGTCGGCATAGCTC
>all_combined-miR-31_3148_1x
AGGCAAGATGCCGGCATCCCTGA
>all_combined-miR-31_3149_1x
AGGCAAGATGTCGCCACAGCTGC
>all_combined-miR-31_3150_1x
AGGCAAGATGTCGGCTTCGTT
>all_combined-miR-31_3151_1x
AGGTAAGATGTCGGCATAGCTGTT
>all_combined-miR-31_3152_1x
AGGCCAGATGTCGGCCTAGCTTA
>all_combined-miR-31_3153_1x
AGGCAAGAGGTCTGCATAGGTGA
>all_combined-miR-31_3154_1x
AGGCAAGATGTCGGCAGAACTG
>all_combined-miR-31_3155_1x
AGGCAAGATATCTGCATAGCTGA
>all_combined-miR-31_3156_1x
AGGCAAGATGTCGACAGAGCTGC
>all_combined-miR-31_3157_1x
AAGGCAAGATGTCGGTATAGCTGA
>all_combined-miR-31_3158_1x
TGGCAAGATGTCCGCATAGCTCA
>all_combined-miR-31_3159_1x
AGGCAAGATGCCGGAATCGCTGA
>all_combined-miR-31_3160_1x
AGGCAAGATGTCGCACTAGCT
>all_combined-miR-31_3161_1x
GGCAAGATGTCGTCATAGCTG
>all_combined-miR-31_3162_1x
AGGCAAGAAGTCGGCATAGCAGG
>all_combined-miR-31_3163_1x
AGGCAAGATGTCCCCATAGC
>all_combined-miR-31_3164_1x
CGGCAAGATGTCGGCATAGTTGA
>all_combined-miR-31_3165_1x
AGGAAAGATGTCGGAATACCTGA
>all_combined-miR-31_3166_1x
AGGCAAGATATCCGCATAAC
>all_combined-miR-31_3167_1x
AGGCAAGACGTCCGCAGAGCTGA
>all_combined-miR-31_3168_1x
AGGCAAGATGTCGGCAGAGCTA
>all_combined-miR-31_3169_1x
AGGCAAGATGTCCTCCTAGCTGA
>all_combined-miR-31_3170_1x
AGGAAGATGTCGGCATAGCTGA
>all_combined-miR-31_3171_1x
AGGCAAGATGTCAGCACAA
>all_combined-miR-31_3172_1x
AGGCAAGATGCCGGCATCGCTAA
>all_combined-miR-31_3173_1x
AGGCAAGATCTCGGCATAGCTT
>all_combined-miR-31_3174_1x
AGGCAAGATGTCGGCTTAGTTA
>all_combined-miR-31_3175_1x
AGGCAAGATGTCGGCATAGCTCAC
>all_combined-miR-31_3176_1x
AAGGCAAGATGTCGACATAGATG
>all_combined-miR-31_3177_1x
AAGCAAGATGTCGGCATG
>all_combined-miR-31_3178_1x
GAAGGCAAGATGTTGGCATAGC
>all_combined-miR-31_3179_1x
TGCAAGATGTCGGCATAGCTGA
>all_combined-miR-31_3180_1x
ACGCAAGATGTCGGCCTAACTGA
>all_combined-miR-31_3181_1x
AGGCAAGATGCCGGCATAGCGGAA
>all_combined-miR-31_3182_1x
AGGCAATATGTCGGCATAACT
>all_combined-miR-31_3183_1x
AGGCAAGCTGTCGGAATAGCTG
>all_combined-miR-31_3184_1x
AGCAAAGATGTCGGCATAG
>all_combined-miR-31_3185_1x
CGGCAAGATGTCGGCATAACTGA
>all_combined-miR-31_3186_1x
AGGCAAGATGTCGGCATTTCT
>all_combined-miR-31_3187_1x
TGGCAAGATGTCGGCATAGGTTA
>all_combined-miR-31_3188_1x
AGCCAAGATGTCGGCATAA
>all_combined-miR-31_3189_1x
AGGCAAGATTTCGGCATAGCGGA
>all_combined-miR-31_3190_1x
AGGAAAGATGTCGGAAAAGCT
>all_combined-miR-31_3191_1x
AGGCAAGATGTCGGAATACA
>all_combined-miR-31_3192_1x
AGGCAAGATGTCGGCATAGATGCA
>all_combined-miR-31_3193_1x
AGGCAAGATGTCGGCATAACTTT
>all_combined-miR-31_3194_1x
AGGCAAGAGGTCGTCATATCTGA
>all_combined-miR-31_3195_1x
AGGCAAGATGTCGCCGTAGCTGA
>all_combined-miR-31_3196_1x
AGGCAAGATGTCGCCTTCG
>all_combined-miR-31_3197_1x
AGGAAAGATGTCGGCATAGCGG
>all_combined-miR-31_3198_1x
GGCAAGATGTCGCCATAGCTG
>all_combined-miR-31_3199_1x
AGGCAAGATGGCAGCCTAG
>all_combined-miR-31_3200_1x
AGGCAAGATGTCGGCATAACATA
>all_combined-miR-31_3201_1x
AGGCAAGACGGCCGCATAGCTGA
>all_combined-miR-31_3202_1x
AGGCAAGATGTCCGCACC
>all_combined-miR-31_3203_1x
AGGCAAGATGTCCGCATAGCAGT
>all_combined-miR-31_3204_1x
ACGCAAGATGTCGGCATCTCTGA
>all_combined-miR-31_3205_1x
AGGAAAGATGTCGGCATAGCTGC
>all_combined-miR-31_3206_1x
AAGGCAAGATGTCCGCATAACT
>all_combined-miR-31_3207_1x
GGGCAAGATGTCGTCATAGCTG
>all_combined-miR-31_3208_1x
AGGCAAGATGCCGGCATAGCTC
>all_combined-miR-31_3209_1x
AGGCAAGATGTCGGGATAGTCG
>all_combined-miR-31_3210_1x
TGGCAAGATGTCGGCCTAG
>all_combined-miR-31_3211_1x
AGGCAAGATGTCGGCGTAGCTCG
>all_combined-miR-31_3212_1x
AGCCAAGATGTCGGCATGCCTGA
>all_combined-miR-31_3213_1x
AGGCAAGATGTCGGCATATCTCC
>all_combined-miR-31_3214_1x
AGGCAAGATGGCGGCATAGATT
>all_combined-miR-31_3215_1x
AGGCAAGATCTCGGCATAGGTGA
>all_combined-miR-31_3216_1x
AGGCAAGATGTCGGGACAG
>all_combined-miR-31_3217_1x
AGACAAGATGACAGCATAGCTGA
>all_combined-miR-31_3218_1x
AGGCAAGATGTCGTCAGATCTG
>all_combined-miR-31_3219_1x
AGGCAAGATGTCGACATAGATG
>all_combined-miR-31_3220_1x
CGGCACGATGTCGGCATAGCTG
>all_combined-miR-31_3221_1x
AGGCAAGATGTCAGCATAGAA
>all_combined-miR-31_3222_1x
AGGCAAGACGTCGGAATAGCTGC
>all_combined-miR-31_3223_1x
CGGCAAGATGTCTGCATAGTTG
>all_combined-miR-31_3224_1x
AGGCAAGATGACCGCATCG
>all_combined-miR-31_3225_1x
AGCAAGATGTCGGCATAGC
>all_combined-miR-31_3226_1x
AGGCAAGATGTCCGCAGAGCGGA
>all_combined-miR-31_3227_1x
AGGCAAGATGTCGGGAGAGC
>all_combined-miR-31_3228_1x
AGGCAAGATGTCCCCATCG
>all_combined-miR-31_3229_1x
AGGCAAGGTGTCGGCATAGCTAA
>all_combined-miR-31_3230_1x
AGGCAAGATGTCGGCCCCGCTGA
>all_combined-miR-31_3231_1x
AGGCAAGAGGTCGGCATAT
>all_combined-miR-31_3232_1x
AGGCAAGATGTCAGCCTAAC
>all_combined-miR-31_3233_1x
AGGCACGATGTCGGCCTA
>all_combined-miR-31_3234_1x
AGGCAAGATGTCGGCATAAAGG
>all_combined-miR-31_3235_1x
AGGCAAGATGACGGCATAACTCA
>all_combined-miR-31_3236_1x
AGGCAAGATGTCGACAGAGC
>all_combined-miR-31_3237_1x
TGGCAAGATATCGGCATAGCTGA
>all_combined-miR-31_3238_1x
AGGCTAGATGTCGGCATAGCT
>all_combined-miR-31_3239_1x
AGGCAAGATTTCGGCATAGCCGA
>all_combined-miR-31_3240_1x
AGGCAAGATGACGGCATAACTGT
>all_combined-miR-31_3241_1x
AGGCAAGATGTCGGCATACCTCAA
>all_combined-miR-31_3242_1x
AGGCAAGATGTCGGCCCAACTGA
>all_combined-miR-31_3243_1x
AGGCAAGATGACAGCATAGCTGG
>all_combined-miR-31_3244_1x
AGGCAAGATGTCGTCATCGCCG
>all_combined-miR-31_3245_1x
AGGCAAGATGACGGCCTAACTGA
>all_combined-miR-31_3246_1x
AGGCAAGATGGCGGCATAACTTA
>all_combined-miR-31_3247_1x
AGTCAAGATGTCTGCATAGCTC
>all_combined-miR-31_3248_1x
AGGCAAGATGTCGGCTCAG
>all_combined-miR-31_3249_1x
AGGCAAGATGTCGAGATAGCTGA
>all_combined-miR-31_3250_1x
AGGCAAGATGTCGGTGTAGCTGA
>all_combined-miR-31_3251_1x
AGGAAAAATGTCGGCATAGATGA
>all_combined-miR-31_3252_1x
AGGCCAGATGTCGGCATCGCCGA
>all_combined-miR-31_3253_1x
AGGCAAGATGTCGGCATCGCGA
>all_combined-miR-31_3254_1x
AGACAAGATGTCAGCAAAGC
>all_combined-miR-31_3255_1x
AGGCAAGATCTCGCCATAC
>all_combined-miR-31_3256_1x
GGGCAAGATGTCGGCATATCT
>all_combined-miR-31_3257_1x
AGGCAAGATTTCGGCATAC
>all_combined-miR-31_3258_1x
AAGGAAAGATGTCGGAATAGCT
>all_combined-miR-31_3259_1x
AGGCAGGATGACGGCATAG
>all_combined-miR-31_3260_1x
AGCCAAGATGTCGGCATAGCTTA
>all_combined-miR-31_3261_1x
AGGCAAGATGTCGACATCGCCG
>all_combined-miR-31_3262_1x
GAAGGCAAGATGTCGGCAGAGCT
>all_combined-miR-31_3263_1x
AGGAAAGATGTCGGCACAACT
>all_combined-miR-31_3264_1x
GGGCAATATGTCGGCATAGC
>all_combined-miR-31_3265_1x
GGGCAAGATGTCGGCATAGGTGA
>all_combined-miR-31_3266_1x
AGGCAAGATGCAGGAACAGCTGA
>all_combined-miR-31_3267_1x
AGGCAAGATGGCCGCATA
>all_combined-miR-31_3268_1x
AGGCAAGCTGTCGGCATATCT
>all_combined-miR-31_3269_1x
AGGCAAGATGTCCGCATAGCCGC
>all_combined-miR-31_3270_1x
AGGCAAGATGTCGGCATAGCTAAT
>all_combined-miR-31_3271_1x
AGGCAAGATGTCGTCTTAGTTGA
>all_combined-miR-31_3272_1x
AGGCAAGATGTCGGACTAGCTTA
>all_combined-miR-31_3273_1x
AGGCAAGATGTCTGCATATCTAA
>all_combined-miR-31_3274_1x
AGGCAAGATGTCGGCATCGCTCT
>all_combined-miR-31_3275_1x
AGGCAAGAGGGCGGCATA
>all_combined-miR-31_3276_1x
AGGCACGATGTCGGCCTAGCT
>all_combined-miR-31_3277_1x
AGGCAAGATGGCGCCATAGATGA
>all_combined-miR-31_3278_1x
AGGCAAGATGTCCGCATCGCC
>all_combined-miR-31_3279_1x
AGGCAAGATGTCGGCATACCTGG
>all_combined-miR-31_3280_1x
AGGCAAGATGTCCTCATAGCTGA
>all_combined-miR-31_3281_1x
ATGCAAGATGTCTGCATAGTTGA
>all_combined-miR-31_3282_1x
AGGCAAGATGCCGGCATAGCTGGT
>all_combined-miR-31_3283_1x
TGGCAAGATGTCGGCTGAGCTGA
>all_combined-miR-31_3284_1x
AGGCTAGATGTCGGCATAGCTGT
>all_combined-miR-31_3285_1x
AGGAAAGATGTCCACATAGCTG
>all_combined-miR-31_3286_1x
AGGCAAGATCTCTGCATAG
>all_combined-miR-31_3287_1x
AGGCAAGATGTCGGCACATCT
>all_combined-miR-31_3288_1x
AGGCAAGATGGCGGCATAGCCGT
>all_combined-miR-31_3289_1x
ATGCAAGATGTCGGCTTAG
>all_combined-miR-31_3290_1x
AGGCAAGATGACGGCACAGCTGAA
>all_combined-miR-31_3291_1x
AGACAAGATGGCGGCATAG
>all_combined-miR-31_3292_1x
AGGCAAGATGTCAGCAGAGCTG
>all_combined-miR-31_3293_1x
AGGCAAGATGTCGGCTTCT
>all_combined-miR-31_3294_1x
AGGTAAGATGTCGGGATAGTT
>all_combined-miR-31_3295_1x
AGGCAAGATGACGGCAGAGCT
>all_combined-miR-31_3296_1x
AGGCCAGATGCCGGCAAAG
>all_combined-miR-31_3297_1x
AGGCAAGAAGGCGGCAAAG
>all_combined-miR-31_3298_1x
AGGCAAGATGTCAGCACAGCTG
>all_combined-miR-31_3299_1x
AGGCAAGATGTCAGCATCCCT
>all_combined-miR-31_3300_1x
AGGCAAGATTCCGGCATAGCAGA
>all_combined-miR-31_3301_1x
AGGCAAGATGTCGGCATAGCTGCCA
>all_combined-miR-31_3302_1x
AGGCAAGATGTCGGGATAGCCGA
>all_combined-miR-31_3303_1x
AGGCAAGGTGTCGGCATAGCTGC
>all_combined-miR-31_3304_1x
AGGCAAGCTGGCGGCAAAGCTGA
>all_combined-miR-31_3305_1x
GGGCAAGATGACGGCATAGCTGA
>all_combined-miR-31_3306_1x
AGGCAAGATGTCGTCATACCCGA
>all_combined-miR-31_3307_1x
AGGCAAGATGTCGGCATACCCAA
>all_combined-miR-31_3308_1x
AGGAAAGATGTCGGGATAGCTTA
>all_combined-miR-31_3309_1x
AGGCAAGATGTCGGCATAGCAGAAT
>all_combined-miR-31_3310_1x
AGGCAAGATGTCCGCAAACCTGA
>all_combined-miR-31_3311_1x
ACGCAAGATGTCGGAATA
>all_combined-miR-31_3312_1x
GACAAGATGACGGCATAGCTG
>all_combined-miR-31_3313_1x
AGGCAAGAGGGCGGCATAGCT
>all_combined-miR-31_3314_1x
AGGCAAGATGTCGGCCTAGCAG
>all_combined-miR-31_3315_1x
TGGCAAGATGTCGGCAGAGC
>all_combined-miR-31_3316_1x
AGGCAAGATCACGGCATAGCT
>all_combined-miR-31_3317_1x
AGGCAAGATGCCGGCATATCT
>all_combined-miR-31_3318_1x
AGGCAAGATGTCGGGATAGCTGAT
>all_combined-miR-31_3319_1x
AGGGAAGATGTCGGAATAG
>all_combined-miR-31_3320_1x
AGGCAAGATGTCGGCAGCGTT
>all_combined-miR-31_3321_1x
TAGGCAAGATGTCGGCATAGCA
>all_combined-miR-31_3322_1x
AGGCAAGATGTCGGCATGACTGG
>all_combined-miR-31_3323_1x
TGGAAAGATGTCGGCTTAGT
>all_combined-miR-31_3324_1x
AGGCAAGATGTCAGCATAGCTCG
>all_combined-miR-31_3325_1x
AGGCAAGATGTCGACATAGCTC
>all_combined-miR-31_3326_1x
AGGCAAGATGTCGGGCTAGCTGA
>all_combined-miR-31_3327_1x
AGGCAAGACGTCGGCCTATCTGA
>all_combined-miR-31_3328_1x
AGGCAAGATGTCCGCATCTCT
>all_combined-miR-31_3329_1x
GAAGGCAAGATGGCGGCATAGCT
>all_combined-miR-31_3330_1x
AGGCAAGAAGTCGGCATAGCC
>all_combined-miR-31_3331_1x
AGGCAAGAGGTCGGCATAGGCGA
>all_combined-miR-31_3332_1x
AGGCAAGATGTCGGCTTAGTTAA
>all_combined-miR-31_3333_1x
AGGCAAGCTGTCTGCATCGCTG
>all_combined-miR-31_3334_1x
AGGCAAGATCCCGGCATAGCTTA
>all_combined-miR-31_3335_1x
AGGCAAGATGCCGGCATCACTGA
>all_combined-miR-31_3336_1x
GGGAAAGATGGCGGCATAGCTGA
>all_combined-miR-31_3337_1x
AGGCAAGATGGCGGCCTAGCAGA
>all_combined-miR-31_3338_1x
AGGCAAGATGTCTGAATAGCCG
>all_combined-miR-31_3339_1x
TGGCAAGATGTCGGACTAGCTGA
>all_combined-miR-31_3340_1x
AGGCAAGATGTCGGCTTCGCTTA
>all_combined-miR-31_3341_1x
TGGCAAGATGTCGGCATCGCCGA
>all_combined-miR-31_3342_1x
AGGCAAGATGTCGGCGCAGCTGA
>all_combined-miR-31_3343_1x
AGTCAAGATGCCGGCATAGCTGA
>all_combined-miR-31_3344_1x
AGGCAAGATGTCGACATTGCTG
>all_combined-miR-31_3345_1x
AGGCAAGATGTCAGCATCGT
>all_combined-miR-31_3346_1x
AGGCAAGATGTCGGCGTAGAA
>all_combined-miR-31_3347_1x
AGGCAAGATGTCGGAATAGCAAA
>all_combined-miR-31_3348_1x
AGGCCAGATGTCTGCATAGCTGC
>all_combined-miR-31_3349_1x
AGGCCAGATGTCGGCAAAGCTG
>all_combined-miR-31_3350_1x
ACGCCAGATGTCCGCATAGCTGA
>all_combined-miR-31_3351_1x
AGGCAAGATGTCCGCAGCGCT
>all_combined-miR-31_3352_1x
AGCCAAGATGTCCGCATAGCTG
>all_combined-miR-31_3353_1x
AGGAAAGATGTCCGCATAGCTGAG
>all_combined-miR-31_3354_1x
AGGCAAGATGTCGTCATCGTTGA
>all_combined-miR-31_3355_1x
AGGCAGGATGTCGGCATAGCTGAAA
>all_combined-miR-31_3356_1x
AGGCAAGCTGTCGGCATATCTGAA
>all_combined-miR-31_3357_1x
AGGCAAGATGTCGTAATAGTTG
>all_combined-miR-31_3358_1x
GGCAAGGTGTCGGCATACCTGA
>all_combined-miR-31_3359_1x
AGGCAAGATGTCGGACTAGC
>all_combined-miR-31_3360_1x
AGGCAAGACGTCTGCATAGCTGA
>all_combined-miR-31_3361_1x
AGGCAAGATGTCTGCCTCGCTG
>all_combined-miR-31_3362_1x
AGGAAAGATGTCGGCATGGCTGT
>all_combined-miR-31_3363_1x
AGGCAAGATGTCGGCCCAGC
>all_combined-miR-31_3364_1x
AGGCACGATGTCGGCATAGCTGC
>all_combined-miR-31_3365_1x
AGGCAAGATGTCGGCATACCCGC
>all_combined-miR-31_3366_1x
AGGCAAGATGTCGGCTTCGCTGAA
>all_combined-miR-31_3367_1x
AGTCAAGATGTCGGCCTAG
>all_combined-miR-31_3368_1x
AGGCAAGATGTCGGCCAAGC
>all_combined-miR-31_3369_1x
ACGCAAGATGTCGGCTGAG
>all_combined-miR-31_3370_1x
AGGCAAGATGTCGGCACAGTTGA
>all_combined-miR-31_3371_1x
TGGCAAGCTGTCGGCCTAGTTGA
>all_combined-miR-31_3372_1x
AGGCAAGATGTCGGCCTAGACG
>all_combined-miR-31_3373_1x
AGGCAAGAAGTCGGCATTGCCGA
>all_combined-miR-31_3374_1x
AGGCAAGATGTCGGCATAGCTCACA
>all_combined-miR-31_3375_1x
TCGCAAGATGTCGGCATAGCTGA
>all_combined-miR-31_3376_1x
AGGCAAGATGTCAGCAAAAC
>all_combined-miR-31_3377_1x
AGGCAAGATGTCGGCCTAGCTGAAT
>all_combined-miR-31_3378_1x
AGGCAAGATGTCGTCATCGCTCA
>all_combined-miR-31_3379_1x
AGGCAAGATGTCACCATACCTGA
>all_combined-miR-31_3380_1x
AGGCAAGATGCCGCCATAGCGGA
>all_combined-miR-31_3381_1x
ACGCAAGATGTCGGCATA
>all_combined-miR-31_3382_1x
AAGGCAAGATGTCGGAATAGCTT
>all_combined-miR-31_3383_1x
AGGCAAGATGCCGGCACAGCT
>all_combined-miR-31_3384_1x
AGGCAAGATGTCGGCGTAGCTGC
>all_combined-miR-31_3385_1x
AGGCAAGATGTCGGTATATC
>all_combined-miR-31_3386_1x
AGGAAAGATGTCGGCCTAGCTGT
>all_combined-miR-31_3387_1x
AGGCAAGATGTCGGCAGAGCCTA
>all_combined-miR-31_3388_1x
AAGGCAAGAGGTCGGCATAG
>all_combined-miR-31_3389_1x
AGGAAAGATGGCCGCATAGCTGA
>all_combined-miR-31_3390_1x
AGGCCAGATGTCGGCATAGCCGC
>all_combined-miR-31_3391_1x
AGGCAAGATGTCCGGATAG
>all_combined-miR-31_3392_1x
AGGCCAGATGGCGGCATAGCTGA
>all_combined-miR-31_3393_1x
ACGCAAGATGTCGGCATAGCTAA
>all_combined-miR-31_3394_1x
AGGCAAGATGTCGGAATAGCAT
>all_combined-miR-31_3395_1x
AGGCAAGATTTCGGCAGAGATGA
>all_combined-miR-31_3396_1x
AGGCAAGATGTCGGCACAGCGC
>all_combined-miR-31_3397_1x
AGGCAAGATGCCGGGAAAGCTGA
>all_combined-miR-31_3398_1x
AGGCAAGATGTCGCCATAAT
>all_combined-miR-31_3399_1x
AGGCAAGATGTCGGAATAGATGT
>all_combined-miR-31_3400_1x
AGGCAATATGTCGACATAGCC
>all_combined-miR-31_3401_1x
AGGCAAGATGTCGGCTTATA
>all_combined-miR-31_3402_1x
AGGCAAGATGTCCACATAGCCGA
>all_combined-miR-31_3403_1x
TGGCAAGATGTCTGCATATTTGA
>all_combined-miR-31_3404_1x
AGGCAAGATGTCGGCATAACTT
>all_combined-miR-31_3405_1x
GGCAAGATGTCGGCATACCCGA
>all_combined-miR-31_3406_1x
AGGCAAGATGTCGACACAGCTCA
>all_combined-miR-31_3407_1x
AGGCAAGATACCGGCATAA
>all_combined-miR-31_3408_1x
AGGCAAGATGTCGGCCTCGCAGA
>all_combined-miR-31_3409_1x
AGGCAAGATGGCGACATAGC
>all_combined-miR-31_3410_1x
AGGCAAGATGGCGGCATAGCGGC
>all_combined-miR-31_3411_1x
TGGCAAGATGTCGACATAGCTGA
>all_combined-miR-31_3412_1x
AGGCAAGATGTCGGCACAGATG
>all_combined-miR-31_3413_1x
AGGCAAGAGGTCAGCATCGC
>all_combined-miR-31_3414_1x
GGACAAGATGTCGGCATAGCTGA
>all_combined-miR-31_3415_1x
AGGACAGATGTCGGCATAGCT
>all_combined-miR-31_3416_1x
AGGCAAGATGTCGGCAACGCT
>all_combined-miR-31_3417_1x
TGGCAAGATGTCGGCCTAGT
>all_combined-miR-31_3418_1x
AGGCAAGATGTCGGCCTAGCTTG
>all_combined-miR-31_3419_1x
AGGCAAGATGGCGGCGGAGCTGA
>all_combined-miR-31_3420_1x
AGGCAAGAGGTCCGCATAC
>all_combined-miR-31_3421_1x
AGGCAAGATGTCGCCATAACTGT
>all_combined-miR-31_3422_1x
AGGCAACATGGCGGCATAGCTGA
>all_combined-miR-31_3423_1x
AGGCAAGATGGCGGCATAGAGGA
>all_combined-miR-31_3424_1x
AGGCAAGACGTCGGCATAGCTGATT
>all_combined-miR-31_3425_1x
AGGAAAGATGCCGGCATACCTG
>all_combined-miR-31_3426_1x
AGGCAAGATGTCAGCAGAGCGGA
>all_combined-miR-31_3427_1x
AGGCAAGATGTCGGCAGCGC
>all_combined-miR-31_3428_1x
AAGGCAAGATGTCTGCATAGC
>all_combined-miR-31_3429_1x
AGGCAAGATGTCGGCATCTT
>all_combined-miR-31_3430_1x
AGGCAAGATGTCGGCACACCTCA
>all_combined-miR-31_3431_1x
AGGCAAGATGCCGGCCTAA
>all_combined-miR-31_3432_1x
AGGCAAGAGGTCGGAATAG
>all_combined-miR-31_3433_1x
AGGCAAGATGTCCGCCTAACTGA
>all_combined-miR-31_3434_1x
AGACAAGATGTCGGCATCGCTG
>all_combined-miR-31_3435_1x
AGGCAAGATGTCGGAACAGCT
>all_combined-miR-31_3436_1x
AGGCAAGATGTCGTCATCGCGGA
>all_combined-miR-31_3437_1x
AGGCAAGATGTCGGCCTACCCGA
>all_combined-miR-31_3438_1x
AGGCAAGATGGCGGCATCGCTGC
>all_combined-miR-31_3439_1x
AGGCAAGATGTCGGCTTAGGT
>all_combined-miR-31_3440_1x
AGGCAAGATGTCGGCGTAGTTGT
>all_combined-miR-31_3441_1x
AGGTAAGATGTCGGCATATC
>all_combined-miR-31_3442_1x
GGGCAAGATATCGGCATATCT
>all_combined-miR-31_3443_1x
AGGCAACATGTCGGCCTAACTGA
>all_combined-miR-31_3444_1x
AGGCAAGATGTCGGCTTAGCTAAA
>all_combined-miR-31_3445_1x
GGGCAAGATGTCTGCCTAGCTGA
>all_combined-miR-31_3446_1x
AGGCAAGAGGACGGCATCGCTGA
>all_combined-miR-31_3447_1x
AGGCAAGATGTCAGAATAGCT
>all_combined-miR-31_3448_1x
AGGCAAGATGTCGCCATAGACG
>all_combined-miR-31_3449_1x
AGGCAAGAGGTCCGCCTAGCTGA
>all_combined-miR-31_3450_1x
AGGCAAGAAGTCGGCCTAG
>all_combined-miR-31_3451_1x
AGGAAAGATGTCGGCCTAGCCGA
>all_combined-miR-31_3452_1x
AGGCAAGATGCCGGCACAGCTCA
>all_combined-miR-31_3453_1x
AAGGCAAGATGTCGGCATATCT
>all_combined-miR-31_3454_1x
AGGCAAGATGCCCGCATAGCT
>all_combined-miR-31_3455_1x
AGGCAAGAGGACGGCATAGCTGA
>all_combined-miR-31_3456_1x
AGGCGAGATGTCGGCATAGCCGA
>all_combined-miR-31_3457_1x
AGGCAAGATGTCGGCATAGCGGATG
>all_combined-miR-31_3458_1x
AAGGCAAGATGCCGGCATACCT
>all_combined-miR-31_3459_1x
AGGCAAGATGTCGGCATGGATCA
>all_combined-miR-31_3460_1x
AGCCAAGATGTCGGCATATCT
>all_combined-miR-31_3461_1x
AGGCAAGAAGTCGGCATGGCAGA
>all_combined-miR-31_3462_1x
AGGCAAGATGACAGCATCGCTGA
>all_combined-miR-31_3463_1x
ATGCAAGATGTCGGCATAGCTGTA
>all_combined-miR-31_3464_1x
AGGCAAGAGGTCGGCACAGCT
>all_combined-miR-31_3465_1x
AGACAAAATGTCGGCATAGCT
>all_combined-miR-31_3466_1x
AGGCAGGAGGTCGGAATAGCTG
>all_combined-miR-31_3467_1x
AGGCAGGATGTCGGCATAGCTGAT
>all_combined-miR-31_3468_1x
AGGCAAGATGACGTGATAGCTGA
>all_combined-miR-31_3469_1x
AGGCAAGATGTCCGCAGCG
>all_combined-miR-31_3470_1x
AGGTAAGATGGCGGCATAGCTGA
>all_combined-miR-31_3471_1x
GGCAAGATATCGGCATCGTTG
>all_combined-miR-31_3472_1x
AGACAGGATGTCGGCATAGCTGA
>all_combined-miR-31_3473_1x
AGGCAAGATGTAGGCATCTCTGT
>all_combined-miR-31_3474_1x
AGGCAAGATGTCGGTGTA
>all_combined-miR-31_3475_1x
AGGCAAGATGTCGCCTTAGCTGC
>all_combined-miR-31_3476_1x
AAGGCAAGATGTCGGCCTACCTG
>all_combined-miR-31_3477_1x
CGGCAAGATGTCGGCCTAGCTGAT
>all_combined-miR-31_3478_1x
AGGTAAGATGTCGGCATAT
>all_combined-miR-31_3479_1x
AGGCAAGACGTCACCATAGCTG
>all_combined-miR-31_3480_1x
AGGCAAGATGTCGCCAGAGCTGT
>all_combined-miR-31_3481_1x
AGGCAAGATGTCCGCACAGCC
>all_combined-miR-31_3482_1x
AGGAAAGATGTCGGCGTAGCTG
>all_combined-miR-31_3483_1x
AGGCAAGATGTCAACATATC
>all_combined-miR-31_3484_1x
AGGCAAGATGTCGGCATAACAA
>all_combined-miR-31_3485_1x
AGGCAAGATGTCGGCACAGCAGC
>all_combined-miR-31_3486_1x
AGGCAATATGTCGGTATAG
>all_combined-miR-31_3487_1x
AGGCAAGACGTCGGCATAGTA
>all_combined-miR-31_3488_1x
AGGCAAGATGTCGGCTTAGCA
>all_combined-miR-31_3489_1x
AGGCAGGATGTCGGCATAGCTGT
>all_combined-miR-31_3490_1x
GGGCAAGATGTCGGTATAGCTGA
>all_combined-miR-31_3491_1x
AGGCAAGAGGTCCGCATCGCTGA
>all_combined-miR-31_3492_1x
AGGCAAGATGTCGGCATTCCCG
>all_combined-miR-31_3493_1x
AGGCAAGATGTCGGCCTCGCTGG
>all_combined-miR-31_3494_1x
AGGTAAGATGTCGGCATAGCTA
>all_combined-miR-31_3495_1x
AGGCAAGATGGCGGCATTGCTGC
>all_combined-miR-31_3496_1x
AGGCAAGATGTCGGCCCAGCTGAT
>all_combined-miR-31_3497_1x
AGGCAAGATGACGGCATATCA
>all_combined-miR-31_3498_1x
AGGCAAGATGTCGGCATCGCAA
>all_combined-miR-31_3499_1x
AAGCAAGATGTCCGCATAGCTGA
>all_combined-miR-31_3500_1x
AGGCAAGATTTCAGCATAGCTG
>all_combined-miR-31_3501_1x
AGGCAAGATGTCGGCATCGCTGTT
>all_combined-miR-31_3502_1x
AGGCAAGATGACAGCATAACTGA
>all_combined-miR-31_3503_1x
AGGCAAGATGTCGGAATAGCAG
>all_combined-miR-31_3504_1x
AGGCAAGACGTCGGCCTCG
>all_combined-miR-31_3505_1x
TGGCAAGATGTCGGCATAGTTGC
>all_combined-miR-31_3506_1x
AGGCAAGCTGGCGGCATAT
>all_combined-miR-31_3507_1x
AGGCAAGATGTCAGGACAG
>all_combined-miR-31_3508_1x
AGGCAAGATGTCGGCATCGCTGAG
>all_combined-miR-31_3509_1x
AGGCAAGATGTCGGCAGAGAT
>all_combined-miR-31_3510_1x
AGGCAAGAGGTCGGCATAGCTGGT
>all_combined-miR-31_3511_1x
AGGCAAGATGTCGCCACAGCT
>all_combined-miR-31_3512_1x
AGGCACGATGTCGGCACAGCTG
>all_combined-miR-31_3513_1x
AGGCAAGATGACCGCCTAG
>all_combined-miR-31_3514_1x
AAGCAAGATGTCGGCATAGCTGT
>all_combined-miR-31_3515_1x
AGTCAAGATGTCGGCATCGCTCA
>all_combined-miR-31_3516_1x
TGGCAAGATGTCGCCATAGCTG
>all_combined-miR-31_3517_1x
TGGCAAGATGTCGGCCTAGCTCC
>all_combined-miR-31_3518_1x
AGGCAAGATGTCTTCATACCTGA
>all_combined-miR-31_3519_1x
AGGCAAGATGTCGGCACAACTCA
>all_combined-miR-31_3520_1x
AGGTTAGATATCGGCATAG
>all_combined-miR-31_3521_1x
AGGCAAGATGCCGACATAGCTGA
>all_combined-miR-31_3522_1x
AGGCAAGATGTCGCCATACCCGA
>all_combined-miR-31_3523_1x
AGGCAAGATGTCGGCCTAACTGAA
>all_combined-miR-31_3524_1x
AGGCAAGAGGTCGGCAGAGC
>all_combined-miR-31_3525_1x
AGCCAAGATCACGGCATAGCTGA
>all_combined-miR-31_3526_1x
AGACAAGATGTCGCCAAAG
>all_combined-miR-31_3527_1x
TAGGCAAGATGTCGGCATAGCT
>all_combined-miR-31_3528_1x
AGGCAAGATGTCGGCATACCAT
>all_combined-miR-31_3529_1x
AGGCAAGATGTCGACATAGCAG
>all_combined-miR-31_3530_1x
AGGCAAGACGTCGGCACAGCT
>all_combined-miR-31_3531_1x
AGGCAAGAGGTCGGCATACC
>all_combined-miR-31_3532_1x
AGGCAAGATGTCGCCCTTGCT
>all_combined-miR-31_3533_1x
AGGCAAGATGTCGGACTAGCTGG
>all_combined-miR-31_3534_1x
AGGCAAGATATCGGCATCGCTGA
>all_combined-miR-31_3535_1x
ACGCAAGAGGTCGGCATAGCTGA
>all_combined-miR-31_3536_1x
AGGCAAGATGTCGGCATGGTTGA
>all_combined-miR-31_3537_1x
AGGCAAGATGTCGTCATATATG
>all_combined-miR-31_3538_1x
AGGCAAGATGGCGGCCTAGCTGT
>all_combined-miR-31_3539_1x
AGGCAAGATGTCGGCATCTCCG
>all_combined-miR-31_3540_1x
TGGCAAGATGTCGGCACCGCTGA
>all_combined-miR-31_3541_1x
AGCCAAGATGTCCGCACAGC
>all_combined-miR-31_3542_1x
CGGCAAGATGTCGGCATAGGT
>all_combined-miR-31_3543_1x
ATGCAAGATGTCCGCATA
>all_combined-miR-31_3544_1x
AGGCAAGATGTCGACATATCT
>all_combined-miR-31_3545_1x
AAGGCAAGATGCCGGCATAGCCG
>all_combined-miR-31_3546_1x
AGGAAAGATGTCCGCATAGCT
>all_combined-miR-31_3547_1x
AGGCAAGATGTCGGCATACCTGAC
>all_combined-miR-31_3548_1x
AGGCAAGATGTCGTCATCGCTGC
>all_combined-miR-31_3549_1x
AGGCAAGAGGGCGGCATGGCTGA
>all_combined-miR-31_3550_1x
AGGCGAGATGGCGGCATAGC
>all_combined-miR-31_3551_1x
AGACAAGATGTCGGCATATCTGA
>all_combined-miR-31_3552_1x
GGGCAAGATGTCGGCATAGCTGAAT
>all_combined-miR-31_3553_1x
AGGCAAGAGGTCGGCACAGCTGC
>all_combined-miR-31_3554_1x
AGGCAAGATGTCGGCTTAGTGGA
>all_combined-miR-31_3555_1x
AGGGAAGATGACGGCAGAG
>all_combined-miR-31_3556_1x
AGGCCAGCTGTCGGCATCG
>all_combined-miR-31_3557_1x
GGGCAAGATGCCGGCATAG
>all_combined-miR-31_3558_1x
GGGCAAGATGCCGGCATAGCTGA
>all_combined-miR-31_3559_1x
AGGCAAGATGTCGGCAGAACCGA
>all_combined-miR-31_3560_1x
AGGCAAGATGCCGCCAAAG
>all_combined-miR-31_3561_1x
AGGCCAGATGTCAGCATCGCTGA
>all_combined-miR-31_3562_1x
AGGCAAGATGTCGGGACAGCTGA
>all_combined-miR-31_3563_1x
AAGGCAAGATTTCGGCATAGCT
>all_combined-miR-31_3564_1x
AGGCAAGATGTCCGCATACCA
>all_combined-miR-31_3565_1x
AGGCAAGATGCCGCCATAACTGA
>all_combined-miR-31_3566_1x
AGGAAAGATGTCGGCATAGCTGAAA
>all_combined-miR-31_3567_1x
AGGTAAGATGTCGGCACAGCTGA
>all_combined-miR-31_3568_1x
AGGCAAGATGTCGGCCTAT
>all_combined-miR-31_3569_1x
AGGCAAGATGTCCGCATAGCTGAAT
>all_combined-miR-31_3570_1x
AGGCAAGATGTCTGCATATCTGAT
>all_combined-miR-31_3571_1x
AGGCAAGATGTCGGCATCTCTT
>all_combined-miR-31_3572_1x
AGGCCAGATGTCGGAATAGCTGG
>all_combined-miR-31_3573_1x
AGGCAAAATGGCGGCATAG
>all_combined-miR-31_3574_1x
GGCAAGATGGCGGCATAGCTGAA
>all_combined-miR-31_3575_1x
AGGCAAGATGTCGGCTTACCTG
>all_combined-miR-31_3576_1x
AGGCAAGATGTCGGCATAACGGA
>all_combined-miR-31_3577_1x
TGGCAAGATGTCCGCATA
>all_combined-miR-31_3578_1x
AGGCAAGCTGTCTGCATCG
>all_combined-miR-31_3579_1x
ACGCAAGATGTCGCCATAG
>all_combined-miR-31_3580_1x
AGGCAACATGTCCGCATAGC
>all_combined-miR-31_3581_1x
AGGCAAGACGTCGGCACAGCTG
>all_combined-miR-31_3582_1x
AGGCAAGATGTCTGCATAGCAG
>all_combined-miR-31_3583_1x
CGGCAAGATGTCAGCATAGCTGA
>all_combined-miR-31_3584_1x
AAGGAAAGATGTCGGCATAGCTGAA
>all_combined-miR-31_3585_1x
AGGCAAGATGTCGGCAGCGCTCA
>all_combined-miR-31_3586_1x
AGGCAATATGTCGGCATAGCTGTT
>all_combined-miR-31_3587_1x
CGGCCAGATGTCGGCATAGTTGA
>all_combined-miR-31_3588_1x
AGGCAAGATGTCCGCATAGCTGCT
>all_combined-miR-31_3589_1x
TGGCAAGAAGTCGACAGAGCTG
>all_combined-miR-31_3590_1x
AGGCAAGATGCCGCCATA
>all_combined-miR-31_3591_1x
AGGCAAGCTGTCCGCATAGCTGAA
>all_combined-miR-31_3592_1x
AGGCAAGATGTCGGAATAGATGG
>all_combined-miR-31_3593_1x
AAGCACGATGTCGGCCTAGCTGA
>all_combined-miR-31_3594_1x
AGTCAAGATGTCGGCATAGCTGC
>all_combined-miR-31_3595_1x
AGGCAAGATGTCAGCCCAGCTGA
>all_combined-miR-31_3596_1x
AGGCAACATGTCGGCCTAGCTC
>all_combined-miR-31_3597_1x
AGGCAAGATGTCGCCAGCGCT
>all_combined-miR-31_3598_1x
AGGCCACATGTCGGCATAGCTGA
>all_combined-miR-31_3599_1x
AAGGCAAGATGTCGCCATACCTG
>all_combined-miR-31_3600_1x
AGGCAATATGTCAGCATAGCTGA
>all_combined-miR-31_3601_1x
TGCCAAGATGACTGCATAG
>all_combined-miR-31_3602_1x
GGCAAGATGTCGGCATAGCCG
>all_combined-miR-31_3603_1x
AGGCACGATGTCGGCATAGCA
>all_combined-miR-31_3604_1x
AGGTAAGATGTCGGAATAGCTG
>all_combined-miR-31_3605_1x
AGGCAAGATGTTGGCATACCTTT
>all_combined-miR-31_3606_1x
GGCACGATGTCGGCATAGCTG
>all_combined-miR-31_3607_1x
GGGCAAGATGTCGGCATAGAA
>all_combined-miR-31_3608_1x
AAGCACGATGTCGGCATAGCTGA
>all_combined-miR-31_3609_1x
AGGCAAGATGTCGGCCTAGCGGC
>all_combined-miR-31_3610_1x
AGGCAAGATGCCGGCATACCTGC
>all_combined-miR-31_3611_1x
AGGCAAGATGTCCGCACAGCCGA
>all_combined-miR-31_3612_1x
AGGCAGGATGGCGGCATAGCTGA
>all_combined-miR-31_3613_1x
AGGCAAGATGTCTGCTTATCTG
>all_combined-miR-31_3614_1x
GACAAGATGTCGGCATAGCT
>all_combined-miR-31_3615_1x
AGGCAAGATGTCGTCATCT
>all_combined-miR-31_3616_1x
AGGCAAGATGTCCACATAACTG
>all_combined-miR-31_3617_1x
AGGCAAGATGTCTGCATATCTT
>all_combined-miR-31_3618_1x
AGGCAAGATGTCCGCATACCTGC
>all_combined-miR-31_3619_1x
AGGCAAGATGTCGTCATACC
>all_combined-miR-31_3620_1x
AGGCAAGATGTCCGCACACCTG
>all_combined-miR-31_3621_1x
AGGCAAGATGGCGGCATAGTCG
>all_combined-miR-31_3622_1x
AGGCAAGATGTCGGCATACCCT
>all_combined-miR-31_3623_1x
AGGCAAGATGTCCCAATAGCTGA
>all_combined-miR-31_3624_1x
ACGCAAGATGTCGCCATCGCTGA
>all_combined-miR-31_3625_1x
AGGCAAGATGTCAGCATAGA
>all_combined-miR-31_3626_1x
AGGCAAAAGGTCGGCATAGCTGA
>all_combined-miR-31_3627_1x
AGGCAAGATGACCGCATAGCCGA
>all_combined-miR-31_3628_1x
AGGCAAGATCTCGGCGTAGCTGA
>all_combined-miR-31_3629_1x
AGGCAAGATCTCGGCATAGCGGA
>all_combined-miR-31_3630_1x
AGGCAAGACGTCGGCATAACTGA
>all_combined-miR-31_3631_1x
AGGCAAGATGGCGGCATAACTGAA
>all_combined-miR-31_3632_1x
ACGCAAGATGTCGGCATCGCTGAT
>all_combined-miR-31_3633_1x
GAAGCCAAGATGTCGGCATAGC
>all_combined-miR-31_3634_1x
AGGCAAGATGTCGGCGTAGA
>all_combined-miR-31_3635_1x
AGGCAAGAGGACGGCAAAGC
>all_combined-miR-31_3636_1x
ATGCAAGATGTCGGCATAGCTGAAT
>all_combined-miR-31_3637_1x
AGGCACGATGTCGGCATAGTTG
>all_combined-miR-31_3638_1x
AGGCAAGATGTCGGCAAAGCTGAT
>all_combined-miR-31_3639_1x
AGGAAAGATGTCGGTATAG
>all_combined-miR-31_3640_1x
AGGCAAGATGGCGTCATAGCTGAT
>all_combined-miR-31_3641_1x
AGGCAAGATGACGGCATAGTTGA
>all_combined-miR-31_3642_1x
AGGCAAGATGTCTTCATAGCTAA
>all_combined-miR-31_3643_1x
TGGCAAGATGTCGTCTTAG
>all_combined-miR-31_3644_1x
AGGCAAGAGGTCGGCATCGCGGA
>all_combined-miR-31_3645_1x
AGGCAAGATGTCGGCATATACGA
>all_combined-miR-31_3646_1x
AGGCAAGATGCCGGAATAGCA
>all_combined-miR-31_3647_1x
AGGCAAGATGCCGCCATAC
>all_combined-miR-31_3648_1x
AGGCAAGATTTCTGCATAGCTGA
>all_combined-miR-31_3649_1x
AGGCAAGCTGTCGGCATAGCTGAAA
>all_combined-miR-31_3650_1x
AGGCAAGATCTCAGCCTAGCTGA
>all_combined-miR-31_3651_1x
AGGCAAGATGCCCGCATAGCCG
>all_combined-miR-31_3652_1x
AGGCAAGATGTCGGAATCGCGGA
>all_combined-miR-31_3653_1x
GAAGGCAAGATGTCGGCATAGA
>all_combined-miR-31_3654_1x
AGGCAAGATATCGGCATAGCTGAAA
>all_combined-miR-31_3655_1x
AGGCAAGATGTCGGAAGAACTG
>all_combined-miR-31_3656_1x
AGGCCAGACGTCGGCATAGCTGG
>all_combined-miR-31_3657_1x
AGGCAATATGTCGGCCTATCTGA
>all_combined-miR-31_3658_1x
AGGCCAGATGTCGGCATAGCCGAA
>all_combined-miR-31_3659_1x
AGGCAAGATGTCGCAATAGCCGA
>all_combined-miR-31_3660_1x
AGGCAAGATGTCCGCATAGGA
>all_combined-miR-31_3661_1x
AAGGCAAGATGTCGCCATAGC
>all_combined-miR-31_3662_1x
AGGCAAGATGTCGGCATAACTGG
>all_combined-miR-31_3663_1x
AGGCACGATTTCGGCATAGCTGA
>all_combined-miR-31_3664_1x
AGGCAAGATGTCGGCATACCG
>all_combined-miR-31_3665_1x
AGGCAAGACGTCGGCATAGCTC
>all_combined-miR-31_3666_1x
AAGCAAGATGTCAGCATCGCTG
>all_combined-miR-31_3667_1x
AGGCAATATGTCGCCATAGCTGA
>all_combined-miR-31_3668_1x
AGGCAAGATGGCGGAATAGTT
>all_combined-miR-31_3669_1x
AGGCAAGATGTCACCATATCTGA
>all_combined-miR-31_3670_1x
AGGCAAGATATCGGGATAGCTGT
>all_combined-miR-31_3671_1x
AGGCAAGATGTCGACATAC
>all_combined-miR-31_3672_1x
AGGCAAGATGTCGTCTTAGCTCA
>all_combined-miR-31_3673_1x
AGGCAAGATGTCAGCCTA
>all_combined-miR-31_3674_1x
AGGCAAGATGTCGGAATACCCGA
>all_combined-miR-31_3675_1x
AAGGCAAGATGTCGGCATAACCG
>all_combined-miR-31_3676_1x
AGGCAAGATGTCGACTGAGCT
>all_combined-miR-31_3677_1x
AGGCAAGATGACGGCCGAG
>all_combined-miR-31_3678_1x
ACGCAAGATCTCGGCATAGCTGA
>all_combined-miR-31_3679_1x
AGGCAAGATGTCGCCAAAGCTAA
>all_combined-miR-31_3680_1x
AGGCAAGATGTCGGCATAGCTCCA
>all_combined-miR-31_3681_1x
AGGCAAGATGTCAGCAGCGC
>all_combined-miR-31_3682_1x
AGGCAAGATGTCCGCACAGCTCA
>all_combined-miR-31_3683_1x
AGGCAAGATGTCGGCATAGTAGA
>all_combined-miR-31_3684_1x
AGGAAAGATGTCGGGATAGAT
>all_combined-miR-31_3685_1x
AGGCAATATGTCGGCCTACCTGA
>all_combined-miR-31_3686_1x
AGGCAACATCTCGCCATAGC
>all_combined-miR-31_3687_1x
AGGCAAGATGTCGGCATAACTGAAA
>all_combined-miR-31_3688_1x
TGGCAAGATGTCCGCATACCTGA
>all_combined-miR-31_3689_1x
AGGCAAGATGTCGGCATAGACGC
>all_combined-miR-31_3690_1x
AGGCAAGATGTCTGCATAGCAA
>all_combined-miR-31_3691_1x
AGGCAAGAGGTCAGCATA
>all_combined-miR-31_3692_1x
AGGCAAGATTTCGGCATAT
>all_combined-miR-31_3693_1x
AGGCAAGATGTCGGCAGCCC
>all_combined-miR-31_3694_1x
AGGCAAGCTGTCGGCATCGCTG
>all_combined-miR-31_3695_1x
AGGCAAGATGTCCGCGTAGCTGA
>all_combined-miR-31_3696_1x
AGGCAAGATGTCGGCGTAGCTGATT
>all_combined-miR-31_3697_1x
AGGCAAGATGTCGACATAGCC
>all_combined-miR-31_3698_1x
TGGCAAGATGTCTGCATCGCTGA
>all_combined-miR-31_3699_1x
AAGGCAAGATGTCGGCATATTTG
>all_combined-miR-31_3700_1x
TTGCAAGATGTCGGCATAGCTGA
>all_combined-miR-31_3701_1x
AGGCAAGTTGTCGGCATAGCTT
>all_combined-miR-31_3702_1x
AGGCAAGATGTCGTCATAGCTGATT
>all_combined-miR-31_3703_1x
ACGCAAGATGGCGGCATAGCTC
>all_combined-miR-31_3704_1x
AGGCCATATGTCGGCATAGCTGAA
>all_combined-miR-31_3705_1x
AGGCAAGATGTCGTCAGAGCTGT
>all_combined-miR-31_3706_1x
AGGCAAGATGTCGGCATGGCTCA
>all_combined-miR-31_3707_1x
AGGCAAGATACCCGCATAGCTGA
>all_combined-miR-31_3708_1x
AGGCAAGATGTCCGCAAAG
>all_combined-miR-31_3709_1x
AGGCAAGATGTCGGCATTGCA
>all_combined-miR-31_3710_1x
AGGCAAGATGTCGGCAGAGTT
>all_combined-miR-31_3711_1x
AAGGCAAGATGTCCGCATACCTG
>all_combined-miR-31_3712_1x
AAGGCAAGATGTCGGCATTGCTG
>all_combined-miR-31_3713_1x
AGGCAAGATGACGGCATAAC
>all_combined-miR-31_3714_1x
AGGCAAGATGTCGGCATATATCA
>all_combined-miR-31_3715_1x
AGGCAAGATGTCGGCATAGGGGG
>all_combined-miR-31_3716_1x
ACGCAAGATGTCGGCCTAGCTG
>all_combined-miR-31_3717_1x
AGGCAAGATATCGGAATAGCTGA
>all_combined-miR-31_3718_1x
AGGTAAGATGTCGGCATAGATGA
>all_combined-miR-31_3719_1x
AGGCAAGATGTCCGCAGAGCTGAG
>all_combined-miR-31_3720_1x
AGGCAAGATGTCGGCAGAACTGT
>all_combined-miR-31_3721_1x
AGGCAAGATGTCGGCAACCCTGA
>all_combined-miR-31_3722_1x
AGGCAAGATGTCGGCATGGCTGT
>all_combined-miR-31_3723_1x
AGGCCAGATGTCGGCATAGCTTA
>all_combined-miR-31_3724_1x
ACGCAAGATGTCGGCATCGCT
>all_combined-miR-31_3725_1x
AGGCAAGATGTCAGCATCACTGA
>all_combined-miR-31_3726_1x
TGGCAAGATGTCGGCAGAGTTGA
>all_combined-miR-31_3727_1x
AGGCAAGATCCCGGCATAGCTCA
>all_combined-miR-31_3728_1x
AGGCAAGAGGTCGGCCTAGCTGC
>all_combined-miR-31_3729_1x
AGGCAAGATGTCGGCTGAGTT
>all_combined-miR-31_3730_1x
AGGCAACATGTCGGCAAAGCCG
>all_combined-miR-31_3731_1x
GGCAAGATGCCGGCATAGA
>all_combined-miR-31_3732_1x
GGCAAGATGTCGCCATAG
>all_combined-miR-31_3733_1x
AGGCAAGATGTCAGCGGAGCTG
>all_combined-miR-31_3734_1x
AGGCCAGATGTCGCCATAGCGGA
>all_combined-miR-31_3735_1x
AGGCAAGATATCGGCATAGCG
>all_combined-miR-31_3736_1x
AGGAAAGATGTCGGCTTAGCTGA
>all_combined-miR-31_3737_1x
AGGCAAGAGGTCGGCAAAG
>all_combined-miR-31_3738_1x
AGGCAAGATGTCATCATAGTTGA
>all_combined-miR-31_3739_1x
AGGCAAGAAGTCCGCATAC
>all_combined-miR-31_3740_1x
AGGCCAGATGACGGCATAGCTG
>all_combined-miR-31_3741_1x
AGGCAAGATGTCGCCCGAG
>all_combined-miR-31_3742_1x
AGGCAAGATCTCCGCATAGCTG
>all_combined-miR-31_3743_1x
AGGCAAGAGGTCGGCATAACTGA
>all_combined-miR-31_3744_1x
AGGCAAGATGTCGTCATATCGG
>all_combined-miR-31_3745_1x
AAGCAAGATGACGGCATACCTG
>all_combined-miR-31_3746_1x
GGACAAGATGTCGGCATAG
>all_combined-miR-31_3747_1x
AGGCAAGATGTCGGCACAGCTAA
>all_combined-miR-31_3748_1x
AGGCAAGAGGTCGGCAGAGCTGC
>all_combined-miR-31_3749_1x
AGGCAAGCTGTCGGCCTAA
>all_combined-miR-31_3750_1x
AGGCAAGATGTCGTCAGAT
>all_combined-miR-31_3751_1x
AGGCAAGATGTCAGCATCGCT
>all_combined-miR-31_3752_1x
AGGCAAGATGTCGACATAGCTTG
>all_combined-miR-31_3753_1x
AGGCAAGATGGCGGCATAGCCTA
>all_combined-miR-31_3754_1x
AGGCAAGCTGTCGGCTTATCT
>all_combined-miR-31_3755_1x
AGGCAAGATCTCGGCATAGCA
>all_combined-miR-31_3756_1x
AGGCAAGATGTCGGCGTAGCCGG
>all_combined-miR-31_3757_1x
AGGCAAGACGTCGGCATCGTTGA
>all_combined-miR-31_3758_1x
TGGCAAGATGTCGCCCTAGCTGA
>all_combined-miR-31_3759_1x
AGGCAAGATGTCCGCATAGCAGA
>all_combined-miR-31_3760_1x
AGGCAAGATGCCTGCACAG
>all_combined-miR-31_3761_1x
AGGCAAGATGTCGTCATAGCCGA
>all_combined-miR-31_3762_1x
ACGCAAGAGGTCGGCATAGCTCA
>all_combined-miR-31_3763_1x
AGGAAAGATGTCCGCATCGCTGA
>all_combined-miR-31_3764_1x
AGGCAAGATGACGGCAAAGCTCA
>all_combined-miR-31_3765_1x
ACGCAAGACGTCCGCATAG
>all_combined-miR-31_3766_1x
TGGCAAGATGTCGGCATAGG
>all_combined-miR-31_3767_1x
AGGCAAGATGTCGGCAGAGCGA
>all_combined-miR-31_3768_1x
AGCCAAGATGTCGGCCTAGCTGA
>all_combined-miR-31_3769_1x
AGGCAAGAAGTCGCCATAGCTGA
>all_combined-miR-31_3770_1x
AGGCAAGATGCCGGAATAGCGGA
>all_combined-miR-31_3771_1x
AGGCAAGATGTCGGTATAGCTTA
>all_combined-miR-31_3772_1x
AGGCAACATGTCGGCATAGCTGT
>all_combined-miR-31_3773_1x
AGGCATGATGTCGGCCGAGC
>all_combined-miR-31_3774_1x
AGGCAAGATGTCGGCATAGCTACG
>all_combined-miR-31_3775_1x
AGGCAAGATGACGGCCTAGC
>all_combined-miR-31_3776_1x
AGGCAAGAGGTCGGCATAGGTGG
>all_combined-miR-31_3777_1x
GAAGGCAAGATGTCGGCCTAGCT
>all_combined-miR-31_3778_1x
AGGCAAGATCTCCGCATAG
>all_combined-miR-31_3779_1x
AGGCAAGAGGCCGGAATAGCTGA
>all_combined-miR-31_3780_1x
GGCAAGATGTCGGCATAGATGA
>all_combined-miR-31_3781_1x
GGCAAGATGTCGGCATAGCTAA
>all_combined-miR-31_3782_1x
ACGCCAGATGTCGGCATAG
>all_combined-miR-31_3783_1x
AGGCTAGATGTCGGCATA
>all_combined-miR-31_3784_1x
AGGCAAGAAGTCGGCATAGCTGT
>all_combined-miR-31_3785_1x
AGGTAAGATGTCGGCATAGCTAA
>all_combined-miR-31_3786_1x
AGGCAAGATGTCAGCGTAG
>all_combined-miR-31_3787_1x
AGGCAAGATGCCGGCATAGCCGAT
>all_combined-miR-31_3788_1x
AGGCAAGATGTCAGCATAAGTGA
>all_combined-miR-31_3789_1x
AGGCAAGATGACGGAATAG
>all_combined-miR-31_3790_1x
AGGCAAGATGCCGGCCCAG
>all_combined-miR-31_3791_1x
AGGAAAGATGTCGACATAGCTGA
>all_combined-miR-31_3792_1x
AGGCCAGACGTCGGCATAGCT
>all_combined-miR-31_3793_1x
AGGCAAGAGGTCGACATAGC
>all_combined-miR-31_3794_1x
GGCAAGATGACTGCATAGCTC
>all_combined-miR-31_3795_1x
AGGCAAGATGTCGGAATAGTTT
>all_combined-miR-31_3796_1x
AAGGCAAGATGTCGGCAACGCTG
>all_combined-miR-31_3797_1x
AGGCAAGATGTCGGGAGAGCTG
>all_combined-miR-31_3798_1x
AGGCAAGACGTCTTCATAG
>all_combined-miR-31_3799_1x
AGGCAAGATGTCGGCATCGAT
>all_combined-miR-31_3800_1x
AGGCAAGCTGTCGGCAAAGCTGA
>all_combined-miR-31_3801_1x
AGGCAAGATGTCGGCATAACCGAT
>all_combined-miR-31_3802_1x
AAGCAAGATGTCGGCATAC
>all_combined-miR-31_3803_1x
AGGCAAGATGGCGGAATAGA
>all_combined-miR-31_3804_1x
AGGCAAGATGCTGGGGCAGCT
>all_combined-miR-31_3805_1x
AAGGCAAGATGTCGCCATAGCTA
>all_combined-miR-31_3806_1x
AGGCAAGATGACAGCCTAGCT
>all_combined-miR-31_3807_1x
AGGCAAGATGTCGGCTTGGCTGA
>all_combined-miR-31_3808_1x
AGGCAAGAGGTCGGCCTAGCCGA
>all_combined-miR-31_3809_1x
AGGCAAGATACCGGCATAG
>all_combined-miR-31_3810_1x
AGGCAAGACGTCGCCATCG
>all_combined-miR-31_3811_1x
AGGCAAGATATCGGCACAGCTGC
>all_combined-miR-31_3812_1x
CGGCAAGATGTCGGGATAGCTG
>all_combined-miR-31_3813_1x
AGGCAATATGTCGGCATAGCA
>all_combined-miR-31_3814_1x
AGGCACGATGTCGTCATA
>all_combined-miR-31_3815_1x
AGGCAAGATGTCGGCAAAA
>all_combined-miR-31_3816_1x
AGGCAAGATGTCGGCATCTCGGA
>all_combined-miR-31_3817_1x
CGGCAAGATGTCGGCACAGCTGA
>all_combined-miR-31_3818_1x
AGGCAAGATGACAGCATAACTG
>all_combined-miR-31_3819_1x
AGGCAAGATGTTGGAATTGGTGT
>all_combined-miR-31_3820_1x
AGGCAAGAAGTCAGCATAGCTGA
>all_combined-miR-31_3821_1x
AGGCAAGATGTCGGCCAAGCT
>all_combined-miR-31_3822_1x
AGGAAAGATCTCGGCATAGCTGA
>all_combined-miR-31_3823_1x
AGGCAAGATCTCAGCATAGCTGA
>all_combined-miR-31_3824_1x
AGGCAAGATGACTGCATAGCTG
>all_combined-miR-31_3825_1x
AGCCAAGATGTCCGCATAG
>all_combined-miR-31_3826_1x
AGGCAAGATGTGGGCATAA
>all_combined-miR-31_3827_1x
AGGCAAGATGTCGGCCTAGCTGCA
>all_combined-miR-31_3828_1x
AGGCAAGATGTCGGCTTAGTTG
>all_combined-miR-31_3829_1x
AGGCAAGATATCGGAATAG
>all_combined-miR-31_3830_1x
AGGCAAGATGTCGGCATGGA
>all_combined-miR-31_3831_1x
AGGCAAGATGTCTGCAAAGCTGA
>all_combined-miR-31_3832_1x
AGGCAAGATGTCCGCATCGATGA
>all_combined-miR-31_3833_1x
AGCAAGATGTCGGCATAGCTTA
>all_combined-miR-31_3834_1x
AGGCAAGATGCCAGCATAGCTTA
>all_combined-miR-31_3835_1x
GGCAAGATGTCGGCATAGCTGG
>all_combined-miR-31_3836_1x
AGGCAAGATCTCGGCATACCTGA
>all_combined-miR-31_3837_1x
AGGCAAGATGTCGCCATAGATA
>all_combined-miR-31_3838_1x
AGGCAAGATATCCGCATAGCTG
>all_combined-miR-31_3839_1x
GGGCAAGATGTCGTCATATCT
>all_combined-miR-31_3840_1x
AGGCAAGATGGCCGCCTAGCT
>all_combined-miR-31_3841_1x
AGGCAAGATGTCGGCATACCCGAA
>all_combined-miR-31_3842_1x
AGGCAAGATGTCGGTCTAGCTGA
>all_combined-miR-31_3843_1x
AAGGCAAGATGCCGGCATACCTG
>all_combined-miR-31_3844_1x
AGGCAAGATCTCCGCATAGC
>all_combined-miR-31_3845_1x
AGGCAAGATGTCGACCTAGCTG
>all_combined-miR-31_3846_1x
AGGCAAGATGTCGGCTTCGCTGG
>all_combined-miR-31_3847_1x
CAGGAAAGATGTCGGCATAGC
>all_combined-miR-31_3848_1x
AGGCAAGATGGCGGCACACCTGA
>all_combined-miR-31_3849_1x
AGGCAAGAGGGCAGCATAGC
>all_combined-miR-31_3850_1x
AGGCACGATGTCTGCATAGCTGA
>all_combined-miR-31_3851_1x
AGGCAAGAAGCCGGCATAGC
>all_combined-miR-31_3852_1x
GGGCAAGAGGTCGGCATAGCTG
>all_combined-miR-31_3853_1x
AGGCAAGATGTCGGCAGAACT
>all_combined-miR-31_3854_1x
AGGAAAGATGTCGGCTTCGCTGA
>all_combined-miR-31_3855_1x
AGGCAAGATGTCAGGATAGCTG
>all_combined-miR-31_3856_1x
AGGCAAGATTTCGTCATAGCTGA
>all_combined-miR-31_3857_1x
TGGCAAGCTGTCGTCTTAGCTGA
>all_combined-miR-31_3858_1x
AGGCAAGACGTCGGCATT
>all_combined-miR-31_3859_1x
AGGCAAGACGTCGGCACAGCTCA
>all_combined-miR-31_3860_1x
AGGCAAGCTGTCGGCATAGCTGCT
>all_combined-miR-31_3861_1x
AGGCAAGATCTCGGCATAGCTTA
>all_combined-miR-31_3862_1x
AGGCAAGCTTTCGGCATAG
>all_combined-miR-31_3863_1x
AGGCAAGATGGCAGCATAACT
>all_combined-miR-31_3864_1x
AGGCAAGATGTCCGCCTAGCTGAT
>all_combined-miR-31_3865_1x
AGGCAAGATATCGGCATAGCTGATT
>all_combined-miR-31_3866_1x
GGCAAGATGTCGGCATAGGTTA
>all_combined-miR-31_3867_1x
AGGCAAGAGGTCTGCAAAGCTG
>all_combined-miR-31_3868_1x
GGTCAAGATGTCGGCTTAG
>all_combined-miR-31_3869_1x
AGGCAAGATGACGGCAAAGTTGA
>all_combined-miR-31_3870_1x
AGGCAAGATATCGGCATAGCTGAT
>all_combined-miR-31_3871_1x
AGGCAAGATGTCGGCGTATCTTA
>all_combined-miR-31_3872_1x
AGGCAAGATGTCGGCATAGCTAAC
>all_combined-miR-31_3873_1x
AGGCAACATGTCGCAATAGCTGA
>all_combined-miR-31_3874_1x
AGGCCAGATGTCGGCCTAGC
>all_combined-miR-31_3875_1x
GGGCAAGATGTCGCCATAACTGA
>all_combined-miR-31_3876_1x
AGGCAAGATTTCGGCTTTGCTGA
>all_combined-miR-31_3877_1x
AGGCAAGATGTCTGCAGAA
>all_combined-miR-31_3878_1x
AGGCAAGATGCCGGCATAGCTGG
>all_combined-miR-31_3879_1x
AGGCAAGATGTCGGCCTAGCCGAT
>all_combined-miR-31_3880_1x
AGGCAAGATGTCCGCCTAGCA
>all_combined-miR-31_3881_1x
GGGCAAGCTGTCGGCATAGCTGC
>all_combined-miR-31_3882_1x
AGGCCCGCTGTCGGCATAGCTG
>all_combined-miR-31_3883_1x
TGGAAAGATGTCGGCATCGCTGA
>all_combined-miR-31_3884_1x
AGGCAAGATGGCAGAATA
>all_combined-miR-31_3885_1x
AGGCAAGATGTCTGGATATCTG
>all_combined-miR-31_3886_1x
AGGCAAGATGTCGGCCTAGCTGCT
>all_combined-miR-31_3887_1x
AGGCAAGATGTCGGCATAGATGTT
>all_combined-miR-31_3888_1x
AAGGCAAGATGGCGGCATAGCT
>all_combined-miR-31_3889_1x
AGGCAAGATTTCTGCATAGC
>all_combined-miR-31_3890_1x
AGGCAAGATGTCAGCATAGGTG
>all_combined-miR-31_3891_1x
AGGCAAGATGTCGGCCAAGCTGG
>all_combined-miR-31_3892_1x
AGGCAAGATGTCGGCATCGCGT
>all_combined-miR-31_3893_1x
AGGCAAGATGTCGGCATAACCCA
>all_combined-miR-31_3894_1x
AGGTAAGATGTCTGCATAGCTGA
>all_combined-miR-31_3895_1x
AGGCACGATGTCCGCATCGCTGA
>all_combined-miR-31_3896_1x
AGGCAAGATGTCGTCATAA
>all_combined-miR-31_3897_1x
AGGCAAGATGTCGACACAG
>all_combined-miR-31_3898_1x
AGGCAAGACGCCGCCATAGCTG
>all_combined-miR-31_3899_1x
AAGCAAGATGTCCGAATAGCTGA
>all_combined-miR-31_3900_1x
AGGCAAGATGTCGTAATAG
>all_combined-miR-31_3901_1x
AGGCAAGACGTCGGCCTA
>all_combined-miR-31_3902_1x
AGGCAATATGTCGGCATAGATGA
>all_combined-miR-31_3903_1x
AGGCAAGATGTCGGTTTAGCT
>all_combined-miR-31_3904_1x
AGGCAAGCTGTCGGCCTAGCTC
>all_combined-miR-31_3905_1x
AGGCAAGATGCCGACATAAC
>all_combined-miR-31_3906_1x
GGAAAGATGTCTGCATAGCTGT
>all_combined-miR-31_3907_1x
ACGCAAGATGTCGTCAGAGCT
>all_combined-miR-31_3908_1x
AGGTAAGATGTCAGCATAGCTGA
>all_combined-miR-31_3909_1x
GGGCAAGATGTCGTCATAG
>all_combined-miR-31_3910_1x
AGGCAAGATGTCGTCATCGC
>all_combined-miR-31_3911_1x
AGGCCCGCTGTCGGCATA
>all_combined-miR-31_3912_1x
AAGCATGATGTCGGCATAG
>all_combined-miR-31_3913_1x
AGGCAAGATGACAGCATAGCTGA
>all_combined-miR-31_3914_1x
AGGCAAGATGTCGACATAGCCCA
>all_combined-miR-31_3915_1x
AGGCAAGATGTCGGCCTTGCCGA
>all_combined-miR-31_3916_1x
AGGAAAGAGGTCGGCATAGCTCA
>all_combined-miR-31_3917_1x
AGGCCAGATGTCGGCCTAGCTCA
>all_combined-miR-31_3918_1x
AGGCAAGATGTCTGCATACCT
>all_combined-miR-31_3919_1x
AGGCAAGATGTCAGCATAACT
>all_combined-miR-31_3920_1x
AGGCAAGATGTCGGCCTAGCAA
>all_combined-miR-31_3921_1x
AGGCAAGATGGCGGCATAGG
>all_combined-miR-31_3922_1x
AAGGCAAGATGTCGGAATAGCTGT
>all_combined-miR-31_3923_1x
AGGCAAGATGACGGCACAGCT
>all_combined-miR-31_3924_1x
AGGCAAGATGTCGGCATCGATCA
>all_combined-miR-31_3925_1x
AGGCAAGATGTCAGCATAGCCT
>all_combined-miR-31_3926_1x
TGGCAAGATGTCGGCATAGCTGTT
>all_combined-miR-31_3927_1x
AGGCAAGATGTCGGCATCGCCTA
>all_combined-miR-31_3928_1x
GGCAAGATGTCGGCAAAGCTGATT
>all_combined-miR-31_3929_1x
AGGCAAGATGTCTGCCTCGCTGA
>all_combined-miR-31_3930_1x
AGGCAAGATGTCGGCATTGCCTA
>all_combined-miR-31_3931_1x
AGGCAAGATGTCGGAATCTCTGA
>all_combined-miR-31_3932_1x
AGGCAAGATGCCGGAATAGCGG
>all_combined-miR-31_3933_1x
AGGCAAGATGGCGGAATAGCGG
>all_combined-miR-31_3934_1x
AGGCAAGATGTCGGCATTACT
>all_combined-miR-31_3935_1x
AGGCAAGATGTCGCCATAGCCGC
>all_combined-miR-31_3936_1x
GAAGGCAAGATGTCCGCATAGCTG
>all_combined-miR-31_3937_1x
AGGCAAGCTGTCGGCATATCTGA
>all_combined-miR-31_3938_1x
AAGCAAGATGCCGGCATAGCTGA
>all_combined-miR-31_3939_1x
AGGCAAGATGTCGCCATAGCTGCT
>all_combined-miR-31_3940_1x
AGGCAAGATTTCGGCATAGCTT
>all_combined-miR-31_3941_1x
AGGCAAGATCTCGGCATAGCTA
>all_combined-miR-31_3942_1x
AGGCAAGATGCCGGCCGAG
>all_combined-miR-31_3943_1x
AGGCCAGATGTCGGCGTAGCT
>all_combined-miR-31_3944_1x
AGGCGAGATGTCGGCATAGCTT
>all_combined-miR-31_3945_1x
AGGCAAGATGCCCGCACAGCTGA
>all_combined-miR-31_3946_1x
AGGCAAGATGCCCGCATCG
>all_combined-miR-31_3947_1x
AGGCAAGATGTCGTCATAGTTTA
>all_combined-miR-31_3948_1x
AGGCAAGATGCCGGCCTACCTGA
>all_combined-miR-31_3949_1x
AGGCCAGATGTCGGCATCGCTC
>all_combined-miR-31_3950_1x
AGGCAAGATGTCGGCATCGTGG
>all_combined-miR-31_3951_1x
AGGCAACATGTCGGCATAGCCGA
>all_combined-miR-31_3952_1x
AAGGCAAGATGTCGGCATAGCG
>all_combined-miR-31_3953_1x
ACGCAAGATGTCGGCATAGCA
>all_combined-miR-31_3954_1x
AGGCAAGATGTCGGCATATTGG
>all_combined-miR-31_3955_1x
AGGCAAGATGTCGGCAAAGGTGA
>all_combined-miR-31_3956_1x
AGGAAAGATGTCGGAATA
>all_combined-miR-31_3957_1x
AGGCAAGATGTCGGCCCCGCT
>all_combined-miR-31_3958_1x
AAGCAAGATGTCGGCCTAGCTGA
>all_combined-miR-31_3959_1x
AGGGAAGATGTCAGCATAGC
>all_combined-miR-31_3960_1x
AGGCAAGACGTCGGAATAGCTGA
>all_combined-miR-31_3961_1x
AGGCAAGATGTCGGCGGAGCTGAA
>all_combined-miR-31_3962_1x
AGGCAAGATGTCCGCATAGCCC
>all_combined-miR-31_3963_1x
AGGCAAGATGTCGCGATAGCTAA
>all_combined-miR-31_3964_1x
AGCCAAGATGTCGGCATAGAT
>all_combined-miR-31_3965_1x
AGGCAAGATGACCGCAAAG
>all_combined-miR-31_3966_1x
AGGCAAGACGTCAGCATAG
>all_combined-miR-31_3967_1x
AGGCAAGATGTCGGCATAGCCCC
>all_combined-miR-31_3968_1x
AGGCAAGATGTCCGCATAGCCCA
>all_combined-miR-31_3969_1x
AGGCAAGATGTCGTTATAG
>all_combined-miR-31_3970_1x
AGGCAAGATGTCGGCATATCTGATT
>all_combined-miR-31_3971_1x
GGGCAAGATGTCGGCAGAGCGG
>all_combined-miR-31_3972_1x
AAACAAGATGTCGGCATAGCTGA
>all_combined-miR-31_3973_1x
AGGCAAGATGGCCGCACAGC
>all_combined-miR-31_3974_1x
AGGCAAGATGGCGGCAGAGCC
>all_combined-miR-31_3975_1x
AGGCAAGATGGCGGCATAT
>all_combined-miR-31_3976_1x
AGGCAAGCTGTCCGCCTAGCTGA
>all_combined-miR-31_3977_1x
AGGCAAGCTGTCGTCATAGCTG
>all_combined-miR-31_3978_1x
AGGCAAGGTGTCTGCATAG
>all_combined-miR-31_3979_1x
TGGCAAGATGTCTGCATATCTTA
>all_combined-miR-31_3980_1x
AGCCGAGATGTCGCCATAGCTGA
>all_combined-miR-31_3981_1x
AGGTAAGATGTCGGCATAGTTGA
>all_combined-miR-31_3982_1x
AGCCAAGATGCCGGCATACCTGA
>all_combined-miR-31_3983_1x
AGGCAAGATGTCCGCATAGGTGAA
>all_combined-miR-31_3984_1x
AGGCAAGATGCCGGCAAAG
>all_combined-miR-31_3985_1x
AGGCAAGATGGCGGCAGAGCTGT
>all_combined-miR-31_3986_1x
AGGCAAGATGTCCGAATAACTGA
>all_combined-miR-31_3987_1x
AGGCAAGATGTCTGAATAGCTGC
>all_combined-miR-31_3988_1x
AGGCAAGATTTCGGCATCGCTG
>all_combined-miR-31_3989_1x
AGGCAAGATGTCGCCAAAGCCG
>all_combined-miR-31_3990_1x
AGGCATGATGTCGGCATAGCT
>all_combined-miR-31_3991_1x
AGGAAAGATGTCGGGATAGC
>all_combined-miR-31_3992_1x
AGCCAAGATGTCGGCATAGCTGC
>all_combined-miR-31_3993_1x
AGGCAAGATGGCGCAATAGCT
>all_combined-miR-31_3994_1x
AGGCAATATGTCTGCATAGC
>all_combined-miR-31_3995_1x
AGGCAAGATGTCTGCATCGG
>all_combined-miR-31_3996_1x
AGGCAAGATGTCGGCCAAGCTG
>all_combined-miR-31_3997_1x
AGGCAAGCTGTCGGCATAGCA
>all_combined-miR-31_3998_1x
AGGCAAGAGGTCCGCATAGCGG
>all_combined-miR-31_3999_1x
AGGCAATATGTCGGCATACCTG
>all_combined-miR-31_4000_1x
AGGCAAGATGACGGCATAGCCGT
>all_combined-miR-31_4001_1x
AGGCAAGCTGTCGGCATAGCTGAT
>all_combined-miR-31_4002_1x
ACGCAAGATGTCCGCATA
>all_combined-miR-31_4003_1x
AGGCAAGAAGTCGGCATAGCTTA
>all_combined-miR-31_4004_1x
AGGCAAGATGTCGGCATAGCTCTT
>all_combined-miR-31_4005_1x
AGGCAAGAGTTCGGCATAG
>all_combined-miR-31_4006_1x
AGGCAAGATGTCCACCTAGCT
>all_combined-miR-31_4007_1x
TGGCAAGATGTCCGCATCGCTGAT
>all_combined-miR-31_4008_1x
AGGCAAGATCTCGGCCTA
>all_combined-miR-31_4009_1x
AGGCAAGATGGCGGGATAGCCGA
>all_combined-miR-31_4010_1x
AGGCAAGATGTCAGCCTAC
>all_combined-miR-31_4011_1x
AGGCGAGATGTCGGCATAGCTGT
>all_combined-miR-31_4012_1x
AGGCAACATGTCGGCCTAGCTGC
>all_combined-miR-31_4013_1x
AGCCAAGATCCCGGCATAGCTGA
>all_combined-miR-31_4014_1x
AGGAAAGATGTCGGCATACC
>all_combined-miR-31_4015_1x
AGGCAAGATGTCAGCATACCT
>all_combined-miR-31_4016_1x
AGGCAAGATGGCGACATAGCTCA
>all_combined-miR-31_4017_1x
AGGCAAGATATCAGCATAGCT
>all_combined-miR-31_4018_1x
AGGCAAGATGTCGGCTGAGC
>all_combined-miR-31_4019_1x
AGGCCAGATGTCTGCATAGCTG
>all_combined-miR-31_4020_1x
AGGAAAGATGGCCGCATAGCT
>all_combined-miR-31_4021_1x
CGGCAAGATGTCGGCCTAGCT
>all_combined-miR-31_4022_1x
AGGCAAGATGTCGCCATAGA
>all_combined-miR-31_4023_1x
AGACAAGATGTCGGCATAGT
>all_combined-miR-31_4024_1x
TAGGCAAGATGTCGGCATAGCTT
>all_combined-miR-31_4025_1x
AGGCAAGATGTCGGCTTAGGTGA
>all_combined-miR-31_4026_1x
AGGCCAGATGTCCGCATAGCTGC
>all_combined-miR-31_4027_1x
ACGCAAGATGTCGGCATCGCAGA
>all_combined-miR-31_4028_1x
AGGCAAGATGTCGGCATACCCA
>all_combined-miR-31_4029_1x
ATGCAAGATGTCGGCATAGCTGATT
>all_combined-miR-31_4030_1x
AGGCAAGATGTCGGCATAACA
>all_combined-miR-31_4031_1x
AGGCAAGATGTCGCCATTG
>all_combined-miR-31_4032_1x
AGGCAAGATGTCGACATAGT
>all_combined-miR-31_4033_1x
AGGTAAGATGTCCGCATAGCTGA
>all_combined-miR-31_4034_1x
GGGCAAGACGTCGGCATAGCTGA
>all_combined-miR-31_4035_1x
AGGCAAGATGTCGGCATCGCGGAT
>all_combined-miR-31_4036_1x
TGGCAAGATGTCGGCATAGCCCA
>all_combined-miR-31_4037_1x
AGGCAAGATGTCGGCAGAGCTGATA
>all_combined-miR-31_4038_1x
AGGCAAGATGTCCCCATAGCTGAT
>all_combined-miR-31_4039_1x
AGGAAAGATGTCGGCACAGCTGT
>all_combined-miR-31_4040_1x
ACGCAAGATGTCGGCATAACTG
>all_combined-miR-31_4041_1x
AGGCAAGATGTCAGCAGCGCTGA
>all_combined-miR-31_4042_1x
AGGCAAGACGTCGGCATAGCAT
>all_combined-miR-31_4043_1x
AGGCAAGATGTCTGCATAGCTC
>all_combined-miR-31_4044_1x
AGGAAAGATGTCGGCACAACTGA
>all_combined-miR-31_4045_1x
AGGCAAGATGTCGGCATGGCCGT
>all_combined-miR-31_4046_1x
TGGCAAGATGTCGGGATAGTGG
>all_combined-miR-31_4047_1x
AGGCAAGATATCGGCGTAGCTG
>all_combined-miR-31_4048_1x
AGGCAAGATGTCGGCATAGCCGAC
>all_combined-miR-31_4049_1x
AGGAAAGATGTCGGCAGAC
>all_combined-miR-31_4050_1x
AGGCAAGATGACGGCCTAGCTG
>all_combined-miR-31_4051_1x
ACGCAAGATGTCTGCTTAGCTGA
>all_combined-miR-31_4052_1x
AGGAAAGATGTCGGAATAGAT
>all_combined-miR-31_4053_1x
CAGGCAAGATGTCGGCATAGCTGA
>all_combined-miR-31_4054_1x
AGAAAAGATGTCGGCATAG
>all_combined-miR-31_4055_1x
AGGCAAGATGACGGCAGAGCTGG
>all_combined-miR-31_4056_1x
GAAGGCAAGATATCGGCATAGCT
>all_combined-miR-31_4057_1x
AGGCAAGAGGTCGGCCGAGCTG
>all_combined-miR-31_4058_1x
GGGCAAGATGTCGGCATAGGTGT
>all_combined-miR-31_4059_1x
AGGCAAGATGACGGCATAGATGA
>all_combined-miR-31_4060_1x
AGGAAAGATGACGGCATAGCTGA
>all_combined-miR-31_4061_1x
AGGAAAGATGTCGGCTTCG
>all_combined-miR-31_4062_1x
AGGCAAGAGACCGGCATAG
>all_combined-miR-31_4063_1x
AGGCCAGATGTCGCCATA
>all_combined-miR-31_4064_1x
AGGCAAGATGACGGTATAGCTGA
>all_combined-miR-31_4065_1x
AGGCAAGATGTCGGGAGAGATGA
>all_combined-miR-31_4066_1x
AGGCAAGATCCCCGCATAG
>all_combined-miR-31_4067_1x
ACGCAAGATGTCGTCATAG
>all_combined-miR-31_4068_1x
AGGCAAGAGGTCGGCAGAGCC
>all_combined-miR-31_4069_1x
AGGCAAGATGGCGACACAGCTGA
>all_combined-miR-31_4070_1x
AGGCAAGATCTCGACATAGCTGA
>all_combined-miR-31_4071_1x
AGGCAAGATGTCAGCCTAGCGG
>all_combined-miR-31_4072_1x
TGGCAAGATGTCTGCATCGC
>all_combined-miR-31_4073_1x
AAGGCAGGATGTCGGCATAGCTG
>all_combined-miR-31_4074_1x
AGGCAAGATGTCGGACTAGGT
>all_combined-miR-31_4075_1x
AGGCAAGATGTCGGCCTACATGA
>all_combined-miR-31_4076_1x
AGGCAATATGTCGGCATAGCTC
>all_combined-miR-31_4077_1x
AGGCAAGATGCCGGAATAG
>all_combined-miR-31_4078_1x
AGGCAAGATGTCGGCAAAGCCGG
>all_combined-miR-31_4079_1x
AGGCAAGAGGGCGGCATAGCGG
>all_combined-miR-31_4080_1x
GGCAAGATGTCGGCATAGCAG
>all_combined-miR-31_4081_1x
AGGCAAGATGTCCGCACAGCTTA
>all_combined-miR-31_4082_1x
AGGCAAGATGTCGGCATTCCT
>all_combined-miR-31_4083_1x
AGGCAAGATGTCGGAATAGCTTAT
>all_combined-miR-31_4084_1x
AGGCAAGATGTCGTCATAGA
>all_combined-miR-31_4085_1x
AGGCAAGATGTCAGAATAGCTT
>all_combined-miR-31_4086_1x
AGGCAAGATGTCGACATAGA
>all_combined-miR-31_4087_1x
AGGAAAGAGGTCGGCATAGCGGA
>all_combined-miR-31_4088_1x
AGGCAAGATGTCTGCCTAGCTG
>all_combined-miR-31_4089_1x
AGGCAAGAAGGCGGCCTAGCTG
>all_combined-miR-31_4090_1x
AGGCAAGAAGTCGGCACAGCAG
>all_combined-miR-31_4091_1x
AGGCAAGATGTCGGCACAACTGA
>all_combined-miR-31_4092_1x
AGGCAAGATGTCGTCATAGCGG
>all_combined-miR-31_4093_1x
AAGGCAAGATGGCGGCATAGCTT
>all_combined-miR-31_4094_1x
AGGCAAGATGTCGACACCG
>all_combined-miR-31_4095_1x
AGGCAAGATGTCGGTATAGCTGCT
>all_combined-miR-31_4096_1x
AGCCAAGATGTCAGCCTAGCTG
>all_combined-miR-31_4097_1x
AGGCAAGATGTCGGAATAGCAA
>all_combined-miR-31_4098_1x
TGGCAAGATGTCGGCTTCGCTGA
>all_combined-miR-31_4099_1x
AGGCACGATGTCGGCATAGCGG
>all_combined-miR-31_4100_1x
AGGCAACATGTCGGCATAGAT
>all_combined-miR-31_4101_1x
AGGCTAGATGTCGGCATAGCGGA
>all_combined-miR-31_4102_1x
AGGCAAGATGCCCGCATATCTG
>all_combined-miR-31_4103_1x
AGGCAAGAGGCCGGCATAGC
>all_combined-miR-31_4104_1x
ACGCAAGATGTCGCCATAGCTTA
>all_combined-miR-31_4105_1x
AGGCAAGATGTCGGGAGAGCT
>all_combined-miR-31_4106_1x
AGGCAAGACGTCGGAATAGCTG
>all_combined-miR-31_4107_1x
ACGCAAGCTGCCGGCATAGCTGA
>all_combined-miR-31_4108_1x
AGGCAAGGTGTCGGCAGAGCTTA
>all_combined-miR-31_4109_1x
AGGCCAGATGTCGGCAGCGCTGA
>all_combined-miR-31_4110_1x
GGCAAGATGGCGGCATAGCTGAAA
>all_combined-miR-31_4111_1x
AGGCAAGATGTCGCAATCGCTGA
>all_combined-miR-31_4112_1x
AGGCAAGATGTCGGCAACG
>all_combined-miR-31_4113_1x
AGGCAAGCTGTCTGCCTAG
>all_combined-miR-31_4114_1x
AGGCAAGATGTCCACATAGCTCA
>all_combined-miR-31_4115_1x
AGGCAAGATGGCGGAATAGGTGA
>all_combined-miR-31_4116_1x
AGGCAAGATGTCCGCATAGCCGAT
>all_combined-miR-31_4117_1x
AGGCAAGATGGCGGGATAGCT
>all_combined-miR-31_4118_1x
AGGCAAGATGTCCGCATATCTA
>all_combined-miR-31_4119_1x
AGGCAAGATGGCGACATAACTGA
>all_combined-miR-31_4120_1x
TGGCAAGATGTCTGCATCTCTG
>all_combined-miR-31_4121_1x
AGGCAAGATGTCGGCATAGTTGATG
>all_combined-miR-31_4122_1x
AGGCAAGAGCTCGGCATAGCT
>all_combined-miR-31_4123_1x
AGGCAAGATGTCGACATAGCTGG
>all_combined-miR-31_4124_1x
AGGCAAGATGTCGGCGTAGCTGAAA
>all_combined-miR-31_4125_1x
AGGCAAGATGTCGACACCGCTGA
>all_combined-miR-31_4126_1x
AGGCAATATGTCGGCCTCGCTGA
>all_combined-miR-31_4127_1x
AGGCAAGATGTCGGCATAAATCA
>all_combined-miR-31_4128_1x
AGGCAAGACGTCGCCATAGCTGC
>all_combined-miR-31_4129_1x
AGGCAAGATGGCGGCCTAGCGGA
>all_combined-miR-31_4130_1x
AGGCAAGATGCCCACATAGC
>all_combined-miR-31_4131_1x
AGGCAAAATGTCGGCAGAGCTGA
>all_combined-miR-31_4132_1x
AGGCAAGATGTCGGAATAGA
>all_combined-miR-31_4133_1x
AGGCAAGATGTCGGCATAGCGGAAT
>all_combined-miR-31_4134_1x
AGGCCAGATGTCGGCATCGCTGAT
>all_combined-miR-31_4135_1x
AGGCAAGATGTCGCCAAAGCTCA
>all_combined-miR-31_4136_1x
AGGCAAGATGTCGGATTAC
>all_combined-miR-31_4137_1x
AAGGCAAGATGTCGGCATAGCTAA
>all_combined-miR-31_4138_1x
TGGCAAGATGTCTGCATAGCTG
>all_combined-miR-31_4139_1x
AGGCAAGATGTCGGCATCGCCCA
>all_combined-miR-31_4140_1x
AGGCAAGATGTCATCATATCTGA
>all_combined-miR-31_4141_1x
AGGCAAGATATCGGCATAGCCGA
>all_combined-miR-31_4142_1x
AGGCAAGATACCAGCATAGCTG
>all_combined-miR-31_4143_1x
TGGCAAGATGTCGCCCTATCTGA
>all_combined-miR-31_4144_1x
AGGCAAGATGACGGCATAGCTAAT
>all_combined-miR-31_4145_1x
AGGCAAGCTGTCGGCCTAGCCG
>all_combined-miR-31_4146_1x
AGGCAAGCTGTCCGCATAC
>all_combined-miR-31_4147_1x
TGGCAAGATGTTGGCATAG
>all_combined-miR-31_4148_1x
AGGCAAGATGTCGGCTTCC
>all_combined-miR-31_4149_1x
AGGCAATATGTCGGCATAGCCGA
>all_combined-miR-31_4150_1x
AGGCAAGATGACGCCATAG
>all_combined-miR-31_4151_1x
CGGCCAGATGTCGGCCTAG
>all_combined-miR-31_4152_1x
AGGCAAGATGTCAACATCGCTGA
>all_combined-miR-31_4153_1x
AGGCAAGATGTCGGAATAGGTG
>all_combined-miR-31_4154_1x
AGGCCAGATGTCGGCATCGCGGA
>all_combined-miR-31_4155_1x
AGGCAAGATGTCGCAATAGCT
>all_combined-miR-31_4156_1x
CGACAAGATGTCGGCATAGCTGA
>all_combined-miR-31_4157_1x
AAGCAAGATGTCGGCATAGCTGAT
>all_combined-miR-31_4158_1x
ACGCAAGATGTCGGCATATCT
>all_combined-miR-31_4159_1x
AGGCAAGATGTCAGAATAGCTG
>all_combined-miR-31_4160_1x
AGGCAAGATGTCTGCTTCG
>all_combined-miR-31_4161_1x
CGGCCAGATGTCGGCAGAGC
>all_combined-miR-31_4162_1x
AGGCAAGATGGCAGCATACCTGA
>all_combined-miR-31_4163_1x
AGGCAAGCTGTCGGCATCCCTG
>all_combined-miR-31_4164_1x
AGGCAAGAAGTCAGCATAG
>all_combined-miR-31_4165_1x
CGGCACGATGTCGTCATAGCT
>all_combined-miR-31_4166_1x
AGACAAAACGTCGGCATAGCTG
>all_combined-miR-31_4167_1x
AGGCAAGATGTCGGCTTAGCCA
>all_combined-miR-31_4168_1x
AGGCAAGAGGTCAGCAGAGCTGA
>all_combined-miR-31_4169_1x
AGGCAAGATGGCCGCATAGCCGA
>all_combined-miR-31_4170_1x
GGACAAGATGTCGGGATAG
>all_combined-miR-31_4171_1x
AGGAAAGATGTCGTCATAGCTGA
>all_combined-miR-31_4172_1x
AGGCAAGATGTCGGCATAGTTGG
>all_combined-miR-31_4173_1x
AGGCAAGACGTCGGCATAGTT
>all_combined-miR-31_4174_1x
AGGCAAGAGGGCGGCATAGATGA
>all_combined-miR-31_4175_1x
AGCCAAGATGTCCGCATAGCTGA
>all_combined-miR-31_4176_1x
AGGCAAGATGGCAGCATAGC
>all_combined-miR-31_4177_1x
AGGCGAGATGTCGGCATAGCTGAT
>all_combined-miR-31_4178_1x
AGGCAAGATGTCTGCATCTCT
>all_combined-miR-31_4179_1x
TGGCAAGATGTCGGCATCTT
>all_combined-miR-31_4180_1x
AGGCCCGATGTCGGCATAGCT
>all_combined-miR-31_4181_1x
AGGCAAGATGTCGGGATAGCGGA
>all_combined-miR-31_4182_1x
AGGCAAGATGGCGGCAGAGTTGA
>all_combined-miR-31_4183_1x
AGGCAAGCTGTCGTCATAG
>all_combined-miR-31_4184_1x
AGGCAAGCCGTCGGCATAGCTGA
>all_combined-miR-31_4185_1x
ACGCAAGATGTCGGCAGACCT
>all_combined-miR-31_4186_1x
AGGCAAGATGTCGCCTTCGC
>all_combined-miR-31_4187_1x
AGGAAAGACGTCGGCATAGCTGA
>all_combined-miR-31_4188_1x
AGGCAAGATGTCGGCATACCTGAAT
>all_combined-miR-31_4189_1x
AGGCAAGATGTCGGCAAAGCA
>all_combined-miR-31_4190_1x
AGGCAAAATGTCGACATAGCTGA
>all_combined-miR-31_4191_1x
AGGCAAGATGTCCGCGTAGCCG
>all_combined-miR-31_4192_1x
AGGTAAGATGTCGGCATAGGT
>all_combined-miR-31_4193_1x
AGGCAAGATCTCGGCATCCCTGA
>all_combined-miR-31_4194_1x
AAGGCAAGATGTAGGCATAGCTGTT
>all_combined-miR-31_4195_1x
AGGCAAGAGGTCGACATAGCTGA
>all_combined-miR-31_4196_1x
AGGCAAGATGGCGGCATAGT
>all_combined-miR-31_4197_1x
AGGCAAGAGGTCGCCATAG
>all_combined-miR-31_4198_1x
AGGCAAGATGCCGGCATAGGTGT
>all_combined-miR-31_4199_1x
AGCCAAGATGTCGGCATAGCTGT
>all_combined-miR-31_4200_1x
AGGCAAGATGTCCGCACATCTGA
>all_combined-miR-31_4201_1x
AGGCAAGATGTCTGCATCCCT
>all_combined-miR-31_4202_1x
AGGCAAGATGCCGGCATTGCTGA
>all_combined-miR-31_4203_1x
AGGCAAGATGTCCGCAGAGCTC
>all_combined-miR-31_4204_1x
AGGAAAGATGTCGGCATATC
>all_combined-miR-31_4205_1x
AGGCAAGATGTCGGAATCG
>all_combined-miR-31_4206_1x
AGGCAAGATGTCGGCCGAGCC
>all_combined-miR-31_4207_1x
AGGCAAGACGGCGGCCTAGCTGA
>all_combined-miR-31_4208_1x
AGGCAAGACGTCGCCATAGCTC
>all_combined-miR-31_4209_1x
AGGCAAGATGTCGGCGTCGCTGA
>all_combined-miR-31_4210_1x
AGGAAAGATGTCGGCAGAGC
>all_combined-miR-31_4211_1x
AGGCCAGATGTCGGGATAGA
>all_combined-miR-31_4212_1x
AGGCACGATGTCGGGATAGCT
>all_combined-miR-31_4213_1x
TGGCAAGATGTCTGCATCTCTGA
>all_combined-miR-31_4214_1x
AGGCAAGATGTCGGCATAAG
>all_combined-miR-31_4215_1x
AGGCAAGATGTCGGCATAGTTGAG
>all_combined-miR-31_4216_1x
AGGAAAGATGTCGCCATAGC
>all_combined-miR-31_4217_1x
ACGCAAGATGCCGGCATAGCT
>all_combined-miR-31_4218_1x
AGGCGAGATGTCGGCATCGCTGA
>all_combined-miR-31_4219_1x
AGGCAAGACGTCGGCATACCTG
>all_combined-miR-31_4220_1x
AGGCAAGATGTCAGCCTAGCTGC
>all_combined-miR-31_4221_1x
AGGCAAGATGTCGGCATACCTGTA
>all_combined-miR-31_4222_1x
TGGCAAGATGCCGCCATAGCTGA
>all_combined-miR-31_4223_1x
TGGCACGATGTCGGCATAGCGGAA
>all_combined-miR-31_4224_1x
ACGCAAGATGTCGTCATAGCTG
>all_combined-miR-31_4225_1x
AGGCAAGAGGTCGGCAGACCTGA
>all_combined-miR-31_4226_1x
TGGCAAGATGTCGACATAG
>all_combined-miR-31_4227_1x
AGGCAAGATGTCGGCCTCTCT
>all_combined-miR-31_4228_1x
AGGCCACATGTCGGCATAG
>all_combined-miR-31_4229_1x
AGGCAAGATGTCCTCATATCTGA
>all_combined-miR-31_4230_1x
AGGCAAGATGTCCGCCTATCTGA
>all_combined-miR-31_4231_1x
AGGCAAGATGGCGGCATAAAT
>all_combined-miR-31_4232_1x
AGGCAAGATGTCGGCTTAGT
>all_combined-miR-31_4233_1x
AGGCAAGATGTCCGCCTAGCC
>all_combined-miR-31_4234_1x
AGGCAAGATGTCGGCATAGCATA
>all_combined-miR-31_4235_1x
AGGCAAGATGTCGGCAGAGTTG
>all_combined-miR-31_4236_1x
AGGCAAGACGTCGGCATACCTGA
>all_combined-miR-31_4237_1x
AGGCAAGAGGTCGGCATAGTG
>all_combined-miR-31_4238_1x
AGACAAGATGTCGGAATAG
>all_combined-miR-31_4239_1x
AGGCAAGATGTCGGCAGCGCTG
>all_combined-miR-31_4240_1x
AGGCAAGACGTCGCCACAGCT
>all_combined-miR-31_4241_1x
AGGCAAGATGGCGACATA
>all_combined-miR-31_4242_1x
AGGCAAGATGTCGGCATACATG
>all_combined-miR-31_4243_1x
AGGCGAGATGTCGGCATTGCTGA
>all_combined-miR-31_4244_1x
AGGCAAGATGGCGGCTTAGC
>all_combined-miR-31_4245_1x
CGGCAAGATGTCGGCATCGCTT
>all_combined-miR-31_4246_1x
ACGCAAGATGTCCGCATAGCCG
>all_combined-miR-31_4247_1x
AGGCAAGAGGTCCGCAGAG
>all_combined-miR-31_4248_1x
GGCAAGATGTCGGCAGAG
>all_combined-miR-31_4249_1x
AGGCAAGATGGCGGCAGCG
>all_combined-miR-31_4250_1x
AGGCAAGATGCCGGCATAGCTGCA
>all_combined-miR-31_4251_1x
AGGCAAGCTGTCTGCATC
>all_combined-miR-31_4252_1x
AGGCAAGATGTCGGCATAGTCCA
>all_combined-miR-31_4253_1x
AGGAAAGATGTCGGCATAGCAA
>all_combined-miR-31_4254_1x
AGGCAAGATGTCGGCATAGGCG
>all_combined-miR-31_4255_1x
AGGCAATATGTCGGTATAGCTGA
>all_combined-miR-31_4256_1x
AGGCAAGATGTCGTCCTAGCTGC
>all_combined-miR-31_4257_1x
AGGCAAGATGTCCGCAAAGCTC
>all_combined-miR-31_4258_1x
AGGCAAGATGTCGGCCAACCTG
>all_combined-miR-31_4259_1x
AGGCAAGATGTCGGCATAGCCCAA
>all_combined-miR-31_4260_1x
AGGCAAGATGTCCGCATAACTGG
>all_combined-miR-31_4261_1x
AGGCAAGTTGTCGGCATAGC
>all_combined-miR-31_4262_1x
AGGCAAGAGGTCGTCATAGCTGA
>all_combined-miR-31_4263_1x
AGGCAAGAAGGCGGCATAGCTGA
>all_combined-miR-31_4264_1x
AGGCAAGAGGGCGCCATAGCTG
>all_combined-miR-31_4265_1x
CGGCACGATGTCGGCATCGCTGA
>all_combined-miR-31_4266_1x
AGGCAAGGTGTCGGCATCGCTGA
>all_combined-miR-31_4267_1x
TGGCAAGATGTCCGCATCGCTGA
>all_combined-miR-31_4268_1x
AGGCAAGATGTCGGCATAGAAA
>all_combined-miR-31_4269_1x
AGGCAAGATGCCGGCATAGCTTAA
>all_combined-miR-31_4270_1x
AGGAAAGATGTCGCCATAGCTGA
>all_combined-miR-31_4271_1x
ACGCAAGATGCCGGCATAGCTGT
>all_combined-miR-31_4272_1x
AGGCAACATGTCGGCATATCTGA
>all_combined-miR-31_4273_1x
AGGCAAGATGCCGGCGTAGCTGA
>all_combined-miR-31_4274_1x
AGGCAAGATGTCGGGATAGT
>all_combined-miR-31_4275_1x
AGGCAAGATGGCAGCATA
>all_combined-miR-31_4276_1x
ACGCAAGACGTCGGCATAGCTGAC
>all_combined-miR-31_4277_1x
AGGCAATATGTCGTCACAGCTGA
>all_combined-miR-31_4278_1x
GGGCAAGATGTCGGCCTAA
>all_combined-miR-31_4279_1x
AGACAAGAAGTCGGCATAA
>all_combined-miR-31_4280_1x
AGGAAAGATGGCGGCATAGCCGA
>all_combined-miR-31_4281_1x
AGGCAAGATGTCGGCATCCC
>all_combined-miR-31_4282_1x
AGGCAAGATGTCGGAATT
>all_combined-miR-31_4283_1x
AGACAAGATGGCGGCATAGCTGA
>all_combined-miR-31_4284_1x
AGGCAAGATGTCGGCATCGCTTAT
>all_combined-miR-31_4285_1x
GGGCAAGATGTCGGCATACCTAA
>all_combined-miR-31_4286_1x
AGGCAAGATGTCGGCATAGGTT
>all_combined-miR-31_4287_1x
AGGCAAGATGCCGGCATACCT
>all_combined-miR-31_4288_1x
AGGCAAGATGTCGGGATAGCC
>all_combined-miR-31_4289_1x
AGGCAAGATGTCTGCACAGCTG
>all_combined-miR-31_4290_1x
AGGCACGATGTCGTCATAGCTGA
>all_combined-miR-31_4291_1x
AGCCAAGATGTCGGCATATCTGA
>all_combined-miR-31_4292_1x
AGGCAAGATGTCGGCAAACCTGA
>all_combined-miR-31_4293_1x
AGGCAAGAGGCCGGCATAG
>all_combined-miR-31_4294_1x
AAAGGCAAGATGTCGGCATAGCTGA
>all_combined-miR-31_4295_1x
AGGCAAGATGTCGGAATAACGGA
>all_combined-miR-31_4296_1x
AGGCAAGATGTCGTCATAGCTGAAA
>all_combined-miR-31_4297_1x
AGGCAAGATGTCGACATAT
>all_combined-miR-31_4298_1x
AGGCAAGATGCTGGCATAACTGT
>all_combined-miR-31_4299_1x
AGGCAAGATGTCGGCATAGGTGC
>all_combined-miR-31_4300_1x
AGGCCAGATGTCGGCCTAGATGA
>all_combined-miR-31_4301_1x
AGGCAAGATGTCGGAATAGCTTG
>all_combined-miR-31_4302_1x
AGGCAAGATGTCCGCATAGAA
>all_combined-miR-31_4303_1x
AGCCCACATGTCGGCATAGCTG
>all_combined-miR-31_4304_1x
AGGCAAGATCTCGGCATAGATG
>all_combined-miR-31_4305_1x
AGGCACGATGTCGGCATAACTGA
>all_combined-miR-31_4306_1x
AGCCAAGATGTCGCCACAGCTG
>all_combined-miR-31_4307_1x
AGGCAAGATGACGGCTTAGCTG
>all_combined-miR-31_4308_1x
TCGCAAGACGTCGGCATAGCT
>all_combined-miR-31_4309_1x
AGGCAAGAGGTCCGCATAGCT
>all_combined-miR-31_4310_1x
AGGCAAGATGTCGGCATTGCGGA
>all_combined-miR-31_4311_1x
AGGCAACATGGCGGCATAGCTG
>all_combined-miR-31_4312_1x
AGGCAAGATGTCGGCCGAGCTGG
>all_combined-miR-31_4313_1x
AGGCAAGATTTCGGCATAGT
>all_combined-miR-31_4314_1x
AGGCAAGATGTCGGGAGAGGTGA
>all_combined-miR-31_4315_1x
AGGAAAGATGTCGCCACAGCTGA
>all_combined-miR-31_4316_1x
AGGCAAGATGTCGGAATAGCTAAT
>all_combined-miR-31_4317_1x
AGGCAAGATGTCTTCATAGCGG
>all_combined-miR-31_4318_1x
AGGCAAGATGTCGGAAGACCTGA
>all_combined-miR-31_4319_1x
AGGCAAGATGTCCGCATAAC
>all_combined-miR-31_4320_1x
AGGAAAGATGTCGGAATAGATG
>all_combined-miR-31_4321_1x
AGGCCAGATGTCGGCATAGCTGCA
>all_combined-miR-31_4322_1x
AGGCAAGATGTCGCCACAGCTC
>all_combined-miR-31_4323_1x
AGGCAAGATGTCGTCATAGCCG
>all_combined-miR-31_4324_1x
AGGCAAGATGTCAGCATAGCG
>all_combined-miR-31_4325_1x
AGGAAAGATGTCGGGATAGATGA
>all_combined-miR-31_4326_1x
AGGCAAGAGGTCCGCATAGCTG
>all_combined-miR-31_4327_1x
AGGCAAGATGGCGGCCTAGCT
>all_combined-miR-31_4328_1x
AGGCAAGAGGTCAGCATAGCTGA
>all_combined-miR-31_4329_1x
TGGCAAGATGTCGGCATAGCTT
>all_combined-miR-31_4330_1x
AGGCAAGATGTCGACAAAGCTCA
>all_combined-miR-31_4331_1x
AGGCAAGATGCCCGCAGAG
>all_combined-miR-31_4332_1x
TGGCAAGCCGTCGGCATAGCTGA
>all_combined-miR-31_4333_1x
AGGCAAGATGCCGGCCGAGCTGA
>all_combined-miR-31_4334_1x
AGGCAAGATGTCAGCATAGCTTT
>all_combined-miR-31_4335_1x
AGGCAAGATGCCGGCGTAGCCG
>all_combined-miR-31_4336_1x
AAGGCAAGATGTCGGCATAGCCA
>all_combined-miR-31_4337_1x
AGGCAAGATCCCGGCATAC
>all_combined-miR-31_4338_1x
AGGCAAGCTGTCGGCCCAG
>all_combined-miR-31_4339_1x
AGGCAAGAGGTCTGCATAGCTG
>all_combined-miR-31_4340_1x
AGGCAAGATGTCGGCTTAGCCG
>all_combined-miR-31_4341_1x
AGGCAAGATGTCGGCATATCCCA
>all_combined-miR-31_4342_1x
AGGCGAGATGTCGGCATAGAA
>all_combined-miR-31_4343_1x
AGGCAAGATGACAGCATACCTGA
>all_combined-miR-31_4344_1x
AGGCAAGATACCGGCATACCTGT
>all_combined-miR-31_4345_1x
TGGCAAGATGTCTGCTTAGCTGA
>all_combined-miR-31_4346_1x
AGGCAAGATGTCTCCATATCTGA
>all_combined-miR-31_4347_1x
AGGCAAGATGTCGGCATAGCTCCC
>all_combined-miR-31_4348_1x
AGGCAAGATGTCGGCATCTCTAA
>all_combined-miR-31_4349_1x
CGGCACGAGGTCGGCATAG
>all_combined-miR-31_4350_1x
AGGCAAGATGTCGGCGGAGCTA
>all_combined-miR-31_4351_1x
AGGCAAGAAGTCGGCATCGCTGA
>all_combined-miR-31_4352_1x
AGGCAAGATGGCCGCATAACT
>all_combined-miR-31_4353_1x
AGCCAAGATGTCGGCATAGCCG
>all_combined-miR-31_4354_1x
AGGCAAGATGTCTTCTTAGC
>all_combined-miR-31_4355_1x
AGGAAAGATGTCAGCATAA
>all_combined-miR-31_4356_1x
GGGCAAGATGTCGGCATAGATGA
>all_combined-miR-31_4357_1x
AGGCAAGGTGGCCGCATAG
>all_combined-miR-31_4358_1x
AGGCAAGCTGACGGCACAGCTGA
>all_combined-miR-31_4359_1x
AGGCAAGATATCGGCACAGCTGA
>all_combined-miR-31_4360_1x
GAAGGCAAGATGTAGGCATAGCTG
>all_combined-miR-31_4361_1x
AGGCAAGATGTCGGCATTTATGA
>all_combined-miR-31_4362_1x
AGGCAAGATGTCTGCATAGTA
>all_combined-miR-31_4363_1x
AGGCAAGATGACGATATAG
>all_combined-miR-31_4364_1x
GGGCACGATGTCGGCATAGCTGA
>all_combined-miR-31_4365_1x
AGGCAAGATGTCGGCATAGCTGCAC
>all_combined-miR-31_4366_1x
AGGCAAGATGTCGGCCGAC
>all_combined-miR-31_4367_1x
AGGCAAGAGGTCGGCATAGCTGAAT
>all_combined-miR-31_4368_1x
ACGCAAGATGGCGGCATAGCTGA
>all_combined-miR-31_4369_1x
AGGCAAGATGTCAGCTTAG
>all_combined-miR-31_4370_1x
AGGCAAGATGTCGGCATATCCGC
>all_combined-miR-31_4371_1x
AGGCAAGATGCCAGCAAAGCTGA
>all_combined-miR-31_4372_1x
AGGCCATATGTCGGCATA
>all_combined-miR-31_4373_1x
TGGCAAGATGTCCGCATAGCTG
>all_combined-miR-31_4374_1x
AGGCAAGATGTCGGCATATCTAAA
>all_combined-miR-31_4375_1x
AATGCAAGATGTCGGCATAGCT
>all_combined-miR-31_4376_1x
AAGGCAAGATGTCGGCATGGCT
>all_combined-miR-31_4377_1x
AGGCAAGATATCGGCACAGCTG
>all_combined-miR-31_4378_1x
AAGTCAAGATGTCGGCATAGCTT
>all_combined-miR-31_4379_1x
ACGCAAGATGCCGGCCTAGCTGA
>all_combined-miR-31_4380_1x
AGGCAAGATTTCAGCATAGCTGA
>all_combined-miR-31_4381_1x
AGGCAAGATGTCCGCATCTCTG
>all_combined-miR-31_4382_1x
AGGCAATATGTCGGCACAGCTGA
>all_combined-miR-31_4383_1x
AGGAAAGAGGTCGGCATAGCTGC
>all_combined-miR-31_4384_1x
AGGCAAGATGGCCGCAGAGCTGA
>all_combined-miR-31_4385_1x
AGGCAAGATGTCCCCATCGCTGA
>all_combined-miR-31_4386_1x
AGGCAAGATGACGGCCTAGCCG
>all_combined-miR-31_4387_1x
AGGCAAGATGCCAGCATAA
>all_combined-miR-31_4388_1x
AGGCAAGATGTCGGCCTATCTGAT
>all_combined-miR-31_4389_1x
AGGCAAGATGTCGGCATACAA
>all_combined-miR-31_4390_1x
AAGCAAGATGTCGCCATAGTTGA
>all_combined-miR-31_4391_1x
CGGCAACATGTCGGCCTAGCTGA
>all_combined-miR-31_4392_1x
AGGCAAGATGTCCGCATTGCTGA
>all_combined-miR-31_4393_1x
AGGCAAGATGACGGTATAGCTGG
>all_combined-miR-31_4394_1x
AGGCAAGATCTCGGCAAACCTGA
>all_combined-miR-31_4395_1x
AGGCAAGATGTCGGCATATAA
>all_combined-miR-31_4396_1x
AGGCAGGATGTCGGCCTAG
>all_combined-miR-31_4397_1x
GAAGGCAAGATGTAGGCATA
>all_combined-miR-31_4398_1x
AGGCAAGATGTCAGTATAGCTGA
>all_combined-miR-31_4399_1x
AGGCAAGATGTCGGCATAGCAGAAA
>all_combined-miR-31_4400_1x
AGGCAAGATGTCGGCATAGATGAAT
>all_combined-miR-31_4401_1x
AGGCAAGATGTCCGAATTGCTGA
>all_combined-miR-31_4402_1x
AGGCAAGATGGCGGCATAACTG
>all_combined-miR-31_4403_1x
AGGCCAGCTGTCGGCATAG
>all_combined-miR-31_4404_1x
AGGCAAGCTGCCGGCCTAGCTGA
>all_combined-miR-31_4405_1x
AGGCAAGATGACGGCATAGCC
>all_combined-miR-31_4406_1x
AGGCCAGATGGCGACATAGCT
>all_combined-miR-31_4407_1x
ACGCAAGATGTCCGCATAG
>all_combined-miR-31_4408_1x
CGGCCAGATGTCGGCATAGCTGAA
>all_combined-miR-31_4409_1x
AGCCAAGATGTCGGCATAGCTGAAA
>all_combined-miR-31_4410_1x
GGCAAGATGTCAGCATAGCTGA
>all_combined-miR-31_4411_1x
AGGCAAGATGACAGCATAGA
>all_combined-miR-31_4412_1x
AGGCAAGATGTCGGTATAGTTGAT
>all_combined-miR-31_4413_1x
AGGAAAGATGTCGGCCTACCTGA
>all_combined-miR-31_4414_1x
AGGCAAGAGGTCGGCAGAGCTG
>all_combined-miR-31_4415_1x
AGGCAAGATGCCCGCAGAGCTGA
>all_combined-miR-31_4416_1x
AGGCAAGAGGTCGGCAGAGCGGA
>all_combined-miR-31_4417_1x
AGGCAACATGACGGCATAGC
>all_combined-miR-31_4418_1x
CGGCAAGATGTCGGCATCGC
>all_combined-miR-31_4419_1x
AGGCAAGAAGTCGGCCTAC
>all_combined-miR-31_4420_1x
GAAGGCAAGATGTCGGCATAC
>all_combined-miR-31_4421_1x
AGGCAAGATCTCGGCATACCTG
>all_combined-miR-31_4422_1x
AGGCAAGATGTCGGCTTAGTCG
>all_combined-miR-31_4423_1x
AGGCACGATGTCGGCATAGCTGT
>all_combined-miR-31_4424_1x
AGGCAAGATGTCGGCATACA
>all_combined-miR-31_4425_1x
AGGCAAGATGTCTGCATAGTGG
>all_combined-miR-31_4426_1x
ACGCAAGATGTCCGCATAGCCGA
>all_combined-miR-31_4427_1x
AGGCAAGATGACGGCATACCTAA
>all_combined-miR-31_4428_1x
GGGCAAGATGTCGGCAGAG
>all_combined-miR-31_4429_1x
AGGCAAGATGTCGGCACAGCTCC
>all_combined-miR-31_4430_1x
AGGAAAGATGTCGGCATAGCCTA
>all_combined-miR-31_4431_1x
TGGCAAGACGGCGGCATAGC
>all_combined-miR-31_4432_1x
AGGCAAAATGTCGGCATAGCTGATT
>all_combined-miR-31_4433_1x
AGGCACGATGTCCGCACAG
>all_combined-miR-31_4434_1x
ACGCAAGATGTCGGCATACCTG
>all_combined-miR-31_4435_1x
AGGCAAGATGCCGGCACAGCGGA
>all_combined-miR-31_4436_1x
AGGCAAGATGTCGGCATCACTTA
>all_combined-miR-31_4437_1x
AGGCCAGATGGCGGCATAGCTGC
>all_combined-miR-31_4438_1x
AGGGAAGATGGCGGTATAGCT
>all_combined-miR-31_4439_1x
CGGCACGATGTCGGCATAGC
>all_combined-miR-31_4440_1x
TGGCCAGATGTCGGCATACCTGA
>all_combined-miR-31_4441_1x
AGGCAACAAGCCGGCATAG
>all_combined-miR-31_4442_1x
AGGCAAGAGGTCGCCATCGCTG
>all_combined-miR-31_4443_1x
AGGCAAGATGTCGGCAGAGTGGA
>all_combined-miR-31_4444_1x
AGGCAAGATGGCGGCTTAGCTG
>all_combined-miR-31_4445_1x
AGGCAATATGTCGGCACAG
>all_combined-miR-31_4446_1x
AGGCAAGAGGCCGGCATAGA
>all_combined-miR-31_4447_1x
AGGCAAGATGTCGGCATACATTA
>all_combined-miR-312_1_2x
TGCGCTTGTGACGGCCCA
>all_combined-miR-312;_miR-92_1_14x
TGCGCTTGTGACGGCCCG
>all_combined-miR-3168_1_10x
AGAGTTCTACAGTCCGACG
>all_combined-miR-3168_2_8x
GAGTTCTACAGTCCGATC
>all_combined-miR-3168_3_5x
AGTTCTACAGTCCGACTA
>all_combined-miR-3168_4_4x
GAGTTCTACAGTCCGACAA
>all_combined-miR-3168_5_2x
AGTTCTACAGTCCGACAA
>all_combined-miR-3168_6_1x
GAGTTCTACAGTCCGACC
>all_combined-miR-3168_7_1x
GAGTTCTACAGTCCGACCA
>all_combined-miR-3168_8_1x
GAGTTCTACAGTCCGACCT
>all_combined-miR-317_1_384x
TGAACACAGCTGGTGGTATCT
>all_combined-miR-317_2_372x
TGAACACAGCTGGTGGTATCTCA
>all_combined-miR-317_3_129x
TGAACACAGCTGGTGGTATCTCAGT
>all_combined-miR-317_4_123x
TGAACACAGCTGGTGGTATCTCAG
>all_combined-miR-317_5_83x
TGAACACAGCTGGTGGTATC
>all_combined-miR-317_6_77x
TGAACACAGCTGGTGGTATCTC
>all_combined-miR-317_7_29x
TGAACACAGCTGGTGGTAT
>all_combined-miR-317_8_14x
TGAACACAGCTGGGGGTATCT
>all_combined-miR-317_9_12x
TGAACACAGCTGGTGGTATCTCAT
>all_combined-miR-317_10_11x
TGAACACAGCTGGGGGTATCTCA
>all_combined-miR-317_11_10x
TGAACACAGCTGGTGGTATCTCAA
>all_combined-miR-317_12_9x
TGAACACAGCTGGTGGTA
>all_combined-miR-317_13_8x
TGAACTCAGCTGGTTGTATCTCA
>all_combined-miR-317_14_8x
TGAACACAGCTGGTGGTATCTCATT
>all_combined-miR-317_15_7x
TGAACACAGCTGGCGGTATCT
>all_combined-miR-317_16_6x
CTGAACACAGCTGGTGGTATCT
>all_combined-miR-317_17_5x
GTGAACACAGCTGGTGGTATCTCA
>all_combined-miR-317_18_5x
TGAACACAGCTGGTGGTATCTCT
>all_combined-miR-317_19_4x
TTGAACACAGCTGGTGGTATC
>all_combined-miR-317_20_4x
TGAACACAGCTGGCGGTATCTCA
>all_combined-miR-317_21_3x
TCTGAACACAGCTGGTGGTATC
>all_combined-miR-317_22_3x
TGAACACAGCTGGTGGTATCTCC
>all_combined-miR-317_23_3x
TGAACATAGCTGGTGGTATCTCAGT
>all_combined-miR-317_24_3x
TGAACACAGCTGGTGGTATA
>all_combined-miR-317_25_3x
TGAACACAGCTGGGGGTATCTCAG
>all_combined-miR-317_26_3x
TGAACACAGTTGGTGGTATCT
>all_combined-miR-317_27_2x
TGAACACAGCTGGTGGGATCTCA
>all_combined-miR-317_28_2x
TGAACACAGCTGGGGGTATCTC
>all_combined-miR-317_29_2x
TGAACACAGCTGGTGGCATCTCAGT
>all_combined-miR-317_30_2x
TGAACACAGCTGGTGATATCTCAG
>all_combined-miR-317_31_2x
TGAACACAGCTGGAGGTATCTCAGT
>all_combined-miR-317_32_2x
TGAACACAGCTGGTGGCATCTCA
>all_combined-miR-317_33_2x
TGAACAGCTGGTGGTATC
>all_combined-miR-317_34_2x
CTGAACACAGCTGGTGGTAT
>all_combined-miR-317_35_1x
TGAACACAGCTGGCGGTATCTCAG
>all_combined-miR-317_36_1x
TGAACACAGTTGGTGGTATCTCAG
>all_combined-miR-317_37_1x
TGAACACAGCTGGTGGTATATCAGT
>all_combined-miR-317_38_1x
CGAACACAGCTGGTGGTATCTC
>all_combined-miR-317_39_1x
TGAACACAGCTGGTGCTATCT
>all_combined-miR-317_40_1x
TGAACACAGCTGGTGGTCTCTCA
>all_combined-miR-317_41_1x
TGAACACAGCTGGTGGTATCTCAGC
>all_combined-miR-317_42_1x
CTGAACACAGCTGGGGGTAT
>all_combined-miR-317_43_1x
TGAACACAGCTGGGGGTATCTCT
>all_combined-miR-317_44_1x
TGAACACAGCTGGTGGTCTCTCAT
>all_combined-miR-317_45_1x
TGAACACAGCTGGTTGTATCTCA
>all_combined-miR-317_46_1x
TGAACACAGCTGGCGGTATCTC
>all_combined-miR-317_47_1x
CTGAACACAGCTGGTGGCATCT
>all_combined-miR-317_48_1x
TGAACACAGCTGGTGGTATCTCCGT
>all_combined-miR-317_49_1x
TGAACACAGCTGCTGGTATCT
>all_combined-miR-317_50_1x
TGAACACAGCTGGAGGTATCTC
>all_combined-miR-317_51_1x
GTGAACACAGCTGGTGGTATCTTA
>all_combined-miR-317_52_1x
TGAACACAGCTGGTCGTATCTC
>all_combined-miR-317_53_1x
TGAGCACAGCTGGTGGTATCTCA
>all_combined-miR-317_54_1x
TGAACACAGCTGGTGGTACCTCA
>all_combined-miR-317_55_1x
TGAGCACAGCTGGTGGTATCTCAGT
>all_combined-miR-317_56_1x
GTGAACACAGCTGGTGGAATCGCA
>all_combined-miR-317_57_1x
TGAACACCGCTGGTGGTATCT
>all_combined-miR-317_58_1x
TTAACACAGCTGGTGGAATCT
>all_combined-miR-317_59_1x
TGAACACAGCCGGTGGTATCTCA
>all_combined-miR-317_60_1x
TGAACACAGCTGACGGTATCTCA
>all_combined-miR-317_61_1x
TGAACACAGCTGGGGCTATCTCAGT
>all_combined-miR-317_62_1x
TGAACACAGCTGGGGGTATCCCA
>all_combined-miR-317_63_1x
TGAACACAGCTGCTGGTATCTCA
>all_combined-miR-317_64_1x
TGAACACAGCTGGCGGTATGT
>all_combined-miR-317_65_1x
TGAACAGAGCTGGTGGTATAT
>all_combined-miR-317_66_1x
TTGAACACAGCTGGAGGTATC
>all_combined-miR-317_67_1x
TGAACACAGCTGGTGGTATCTAAGT
>all_combined-miR-317_68_1x
TGAACACAGCTGGTCGTATC
>all_combined-miR-317_69_1x
TGAACACAGCTGGTGGTATCA
>all_combined-miR-317_70_1x
TGAACACAGCTGGTGGCATCTCAG
>all_combined-miR-317_71_1x
TGAACACAGCTGGCGGTATCTCAGT
>all_combined-miR-317_72_1x
TGAACACAGCTGGTAGTATCTCAG
>all_combined-miR-317_73_1x
TGAAAACAGCTGGTGGGATCTCAGT
>all_combined-miR-317_74_1x
TGAACACAGCTGGTGGCATCT
>all_combined-miR-317_75_1x
TTGAACACAGCTGGTGGCATC
>all_combined-miR-317_76_1x
TGAACACAGCTGGAGGTATCTCA
>all_combined-miR-317_77_1x
TAAACAAAGCTGGAGGTATCTCA
>all_combined-miR-317_78_1x
TGAACACAGCTGGGGGGATCTCA
>all_combined-miR-3173_1_4x
AGAAGGAAGTAGGCAGGCA
>all_combined-miR-31;_miR-72_1_445x
AGGCAAGATGTAGGCATAGCTGA
>all_combined-miR-31;_miR-72_2_188x
AGGCAAGATGTAGGCATAG
>all_combined-miR-31;_miR-72_3_159x
AGGCAAGATGTTGGCATAGCTG
>all_combined-miR-31;_miR-72_4_144x
AGGCAAGATGTTGGCATAG
>all_combined-miR-31;_miR-72_5_84x
AGGCAAGATGTAGGCATAGCTG
>all_combined-miR-31;_miR-72_6_42x
AGGCAAGATGTAGGCATAGC
>all_combined-miR-31;_miR-72_7_42x
AGGCAAGATGTTGGCATAGCT
>all_combined-miR-31;_miR-72_8_40x
AGGCAAGATGTTGGCATAGC
>all_combined-miR-31;_miR-72_9_38x
AGGCAAGATGTGGGCATAGCTGA
>all_combined-miR-31;_miR-72_10_37x
AGGCAAGATGTAGGCATAGCT
>all_combined-miR-31;_miR-72_11_15x
AGGCAAGATGTAGGAATAGCTGA
>all_combined-miR-31;_miR-72_12_15x
AGGCAAGATGTAGGCATA
>all_combined-miR-31;_miR-72_13_10x
AGGCAAGATGTAGGAATAG
>all_combined-miR-31;_miR-72_14_9x
AGGCAAGATGTAGGCATAGATGA
>all_combined-miR-31;_miR-72_15_9x
AGGAAAGATGTAGGCATAGCTGA
>all_combined-miR-31;_miR-72_16_8x
AGGCAAGATGTAGGCATAGCTGAA
>all_combined-miR-31;_miR-72_17_8x
GTCAGGATGTTGGCTTAG
>all_combined-miR-31;_miR-72_18_7x
AGGCAAGATGTAGGGATAGCTGA
>all_combined-miR-31;_miR-72_19_7x
AAGGCAAGATGTAGGCATAGCTG
>all_combined-miR-31;_miR-72_20_7x
AAGGCAAGATGTTGGCATAGCTG
>all_combined-miR-31;_miR-72_21_6x
AGGCAAGATGTTGGCATATCTG
>all_combined-miR-31;_miR-72_22_6x
AGGCAAGATGTGGGCATAG
>all_combined-miR-31;_miR-72_23_6x
AGGCAAGATGTTGGCATA
>all_combined-miR-31;_miR-72_24_6x
AGGCAAGATGTAGGCATAGTTGA
>all_combined-miR-31;_miR-72_25_5x
AGGCAAGATGTAGGTATAGCTGA
>all_combined-miR-31;_miR-72_26_5x
AGGCAAGATGTAGGGATAG
>all_combined-miR-31;_miR-72_27_5x
AGGCAAGATGTGGGCATAGCTG
>all_combined-miR-31;_miR-72_28_5x
AGGCAAGATGTAGGAATAGATGA
>all_combined-miR-31;_miR-72_29_5x
AGGCAAGATGTGGGGATAGCTGA
>all_combined-miR-31;_miR-72_30_5x
AGGCAAGATGTAGGCATAGCTGAT
>all_combined-miR-31;_miR-72_31_4x
AGGCAAGATGTGGGGATAG
>all_combined-miR-31;_miR-72_32_4x
AGGCAGATGTCGGCATAGCTG
>all_combined-miR-31;_miR-72_33_4x
AGGCAAGATGTAGGCATAGGTGA
>all_combined-miR-31;_miR-72_34_3x
AGGCAAGATGTAGGCATAGCTAA
>all_combined-miR-31;_miR-72_35_3x
AGGCAAGATGTAGGCAGAGCTGA
>all_combined-miR-31;_miR-72_36_3x
AGGCAAGATGTAGGCATAGAA
>all_combined-miR-31;_miR-72_37_3x
AGGCAAGATGTGGGCATAGCT
>all_combined-miR-31;_miR-72_38_3x
AGGCAAGATGTAGGAATAGCTG
>all_combined-miR-31;_miR-72_39_3x
AGGAAAGATGTAGGCATAGCTG
>all_combined-miR-31;_miR-72_40_3x
AGGCAAGATGTAGACATAGCTGA
>all_combined-miR-31;_miR-72_41_3x
AGGCAAGATGTAGGAATAGC
>all_combined-miR-31;_miR-72_42_3x
AGGCAAGATGTAGGAATAGCT
>all_combined-miR-31;_miR-72_43_3x
AGGCAAGATGTAGGCATAGAT
>all_combined-miR-31;_miR-72_44_3x
AGGCAAGATGTAGGCATCGCTGA
>all_combined-miR-31;_miR-72_45_3x
AGGCAAGATGTAGGAATAGTTGA
>all_combined-miR-31;_miR-72_46_3x
AGGCAAGATGTAGGCACAGCTGA
>all_combined-miR-31;_miR-72_47_3x
AGGCAAGATGTAGGCATAGCTCA
>all_combined-miR-31;_miR-72_48_3x
AGGCAAGATGTAAGCATAGCTGA
>all_combined-miR-31;_miR-72_49_2x
AGGCAAGATGTAGGCATAGA
>all_combined-miR-31;_miR-72_50_2x
GGCAAGATGTAGGCATAGCTGA
>all_combined-miR-31;_miR-72_51_2x
AGGCAAGATGTAGGCATAGCTGATT
>all_combined-miR-31;_miR-72_52_2x
AGGCAAGATGTAGGCATAGCA
>all_combined-miR-31;_miR-72_53_2x
AGGCAAGATGTTGGGATAG
>all_combined-miR-31;_miR-72_54_2x
AGGCAAGATGTAGCCATAGCTGA
>all_combined-miR-31;_miR-72_55_2x
AGGCAAGATGTTGGCATAGATG
>all_combined-miR-31;_miR-72_56_2x
AGGCAAGATGTACGCATAG
>all_combined-miR-31;_miR-72_57_2x
AGGCAAGATGTAGGCATAGCTA
>all_combined-miR-31;_miR-72_58_2x
AGGCAAGATGGAGGCATAG
>all_combined-miR-31;_miR-72_59_2x
AGGCAAGATGTAGGCATAGCGGA
>all_combined-miR-31;_miR-72_60_2x
AGGCAAGATGTAGGAATATCTGA
>all_combined-miR-31;_miR-72_61_2x
AGGAAAGATGTAGGCATAGCT
>all_combined-miR-31;_miR-72_62_2x
AGGCAAGATGGAGGCATAGCTGA
>all_combined-miR-31;_miR-72_63_2x
AGGCAAGATGTTGGCATAGCTGC
>all_combined-miR-31;_miR-72_64_2x
AGGCAAGATGTAAGCATAG
>all_combined-miR-31;_miR-72_65_2x
AGGCAAGATGTTGGCATAGAA
>all_combined-miR-31;_miR-72_66_2x
AGGCAAGATGTAGGCATAGCTT
>all_combined-miR-31;_miR-72_67_2x
AGGCAAGATGTTGGCATAGCA
>all_combined-miR-31;_miR-72_68_1x
AAGCAAGAAGTGGGCATAG
>all_combined-miR-31;_miR-72_69_1x
AGGCAAGATGTGGGCATAGA
>all_combined-miR-31;_miR-72_70_1x
AGGCAAGATGTAGGCATGGCTGG
>all_combined-miR-31;_miR-72_71_1x
AGGAAAGATGTTGGTATATCT
>all_combined-miR-31;_miR-72_72_1x
CGGCAAGATGGAGGCATAGCTGA
>all_combined-miR-31;_miR-72_73_1x
AGGCAAAATGTTGGCATAGA
>all_combined-miR-31;_miR-72_74_1x
AGGCAAGATGTAAGAATAGCTGA
>all_combined-miR-31;_miR-72_75_1x
AGGCAAGATGTAGCAATAG
>all_combined-miR-31;_miR-72_76_1x
AGGCAAGATGTAGCCATAG
>all_combined-miR-31;_miR-72_77_1x
AGGAAAGATGTGGGGATAG
>all_combined-miR-31;_miR-72_78_1x
AGGCAAGAGGTAGGCATAGCTCA
>all_combined-miR-31;_miR-72_79_1x
AAGCAAGATGTAGGCATAGCTGA
>all_combined-miR-31;_miR-72_80_1x
AGGAAAGATGTAGGCATAGC
>all_combined-miR-31;_miR-72_81_1x
AGGCAAGATGTTGGCATACCTGC
>all_combined-miR-31;_miR-72_82_1x
AGGCAAGATGTAGTGATAGCTGA
>all_combined-miR-31;_miR-72_83_1x
AGGCAAGATGTAGGCATCGCTG
>all_combined-miR-31;_miR-72_84_1x
AGGCAAGATGTTGGCATACCTGA
>all_combined-miR-31;_miR-72_85_1x
AGGCAAGATGTAGGGATAGCTG
>all_combined-miR-31;_miR-72_86_1x
AGGAAAGAGGTAGGCATAGCTGA
>all_combined-miR-31;_miR-72_87_1x
AGGGAAGATGTAGGCATAGTTG
>all_combined-miR-31;_miR-72_88_1x
AGGCAAGATGTTGGCATGGCT
>all_combined-miR-31;_miR-72_89_1x
AGGAAAGATGTATGCATAGCTGA
>all_combined-miR-31;_miR-72_90_1x
AGGCAAGATGTAGGGAAAGCTGA
>all_combined-miR-31;_miR-72_91_1x
AAGGCAAGATGTGGGCATAGCTG
>all_combined-miR-31;_miR-72_92_1x
GGCAAGATGTGGGCATAG
>all_combined-miR-31;_miR-72_93_1x
AGGCAAGATGTAGGCATAC
>all_combined-miR-31;_miR-72_94_1x
AAGGCAAGATGTGGGAATAGCTG
>all_combined-miR-31;_miR-72_95_1x
AGGCAAGATCTAGGCATAG
>all_combined-miR-31;_miR-72_96_1x
AGGCAAGATGTGGGGATAGT
>all_combined-miR-31;_miR-72_97_1x
AGGCAAGATGTACGCATAGCTGA
>all_combined-miR-31;_miR-72_98_1x
AGGCAAGATGTTGGCATAGCTGGA
>all_combined-miR-31;_miR-72_99_1x
AGGCAAGATGTGGGCATAGGT
>all_combined-miR-31;_miR-72_100_1x
AGGCAAGATGTTGCCATAG
>all_combined-miR-31;_miR-72_101_1x
AGGCAAGATGGAGGTATAGCTGA
>all_combined-miR-31;_miR-72_102_1x
AGGCAAGATGTAGGGATAGATGA
>all_combined-miR-31;_miR-72_103_1x
AGACAAGAGGTAGGCATAGCTGA
>all_combined-miR-31;_miR-72_104_1x
AGGCAAGATGTGGGCATAGC
>all_combined-miR-31;_miR-72_105_1x
AGGCAAGATGTAAGCATTGC
>all_combined-miR-31;_miR-72_106_1x
AGGCAAGATGTAGCCATAGGTG
>all_combined-miR-31;_miR-72_107_1x
AGGCAAGATGTAGGCATAGCTC
>all_combined-miR-31;_miR-72_108_1x
AGGCAAGCTGTAGGCATAGCTGA
>all_combined-miR-31;_miR-72_109_1x
AGGCAAGATGTAGGAATACCTGA
>all_combined-miR-31;_miR-72_110_1x
AGGCAAGATGTAGGCACAGCGG
>all_combined-miR-31;_miR-72_111_1x
AGGCAAGATCTGGGCATTG
>all_combined-miR-31;_miR-72_112_1x
AGGCAAGATGTAAGCATAGCT
>all_combined-miR-31;_miR-72_113_1x
AGGAAAGATGTAGGCATAGGTGA
>all_combined-miR-31;_miR-72_114_1x
AGGAAAGATGTAGGAATAGCTGA
>all_combined-miR-31;_miR-72_115_1x
AGGCAAGATTTAGGCATAGCTGA
>all_combined-miR-31;_miR-72_116_1x
AGGCAAGATGTAGGTATAGCTG
>all_combined-miR-31;_miR-72_117_1x
AGGCAAGATGTTGGCATAC
>all_combined-miR-31;_miR-72_118_1x
AGGCAAGATGTAGGCCTAGCTGA
>all_combined-miR-31;_miR-72_119_1x
AGGCAAGATATAGGCATAG
>all_combined-miR-31;_miR-72_120_1x
AGGCAAGATGTAGACATAG
>all_combined-miR-31;_miR-72_121_1x
AGGCAAGATGTAGCCACAG
>all_combined-miR-31;_miR-72_122_1x
AGGCAAGATGTTGGCATCG
>all_combined-miR-31;_miR-72_123_1x
AGGCAAGATGGAGGAATAGCTGA
>all_combined-miR-31;_miR-72_124_1x
AGGCAAGATGAAAGCATAGCTGA
>all_combined-miR-31;_miR-72_125_1x
AAGGCAAGATGTAGGCATA
>all_combined-miR-31;_miR-72_126_1x
CGGCAGGATGTTGGCATCGCTGA
>all_combined-miR-31;_miR-72_127_1x
AGGCAAGATGTAGGCATACGT
>all_combined-miR-31;_miR-72_128_1x
AGGCAAGATGTAGGCATAGT
>all_combined-miR-31;_miR-72_129_1x
AGGCAAGATGTAGGGATAGCT
>all_combined-miR-31;_miR-72_130_1x
AAGCAAGATGTAGGCATAG
>all_combined-miR-31;_miR-72_131_1x
AGGCAAGATGTGGGAATAG
>all_combined-miR-31;_miR-72_132_1x
AGGCAAGATGAAGGCCTAGCTG
>all_combined-miR-31;_miR-72_133_1x
AGGAAAGATGTTTGAATAGC
>all_combined-miR-31;_miR-72_134_1x
AGGAAAGATGTAGGCATAGATG
>all_combined-miR-31;_miR-72_135_1x
AGGCAATATGTAGGCATAGCTG
>all_combined-miR-31;_miR-72_136_1x
AGGCAAGATGTACGCATAGCTGG
>all_combined-miR-31;_miR-72_137_1x
AGGCAAGATGTAGGCAGAG
>all_combined-miR-31;_miR-72_138_1x
CGGCAAGATGTAGGCATAG
>all_combined-miR-31;_miR-72_139_1x
AGGCAAGATGTTGGCATT
>all_combined-miR-31;_miR-72_140_1x
AGGAAAGATGTACGCATAG
>all_combined-miR-31;_miR-72_141_1x
AGGCAAGATGAAGGAATAGCT
>all_combined-miR-31;_miR-72_142_1x
AGGCAAGATGTAGGCTTAGCT
>all_combined-miR-31;_miR-72_143_1x
AGGCAAGATGTAGGAACAGCTGA
>all_combined-miR-31;_miR-72_144_1x
AGGCAAGATGTAGGCACAGCTGAT
>all_combined-miR-31;_miR-72_145_1x
AGGCAAGATGTAGGGATAGC
>all_combined-miR-31;_miR-72_146_1x
AGGCAAGATGTTGGCATAGCTA
>all_combined-miR-31;_miR-72_147_1x
AAGGCAAGATGTAGGCATAGCTA
>all_combined-miR-31;_miR-72_148_1x
AGGCAAGATGAAGGAATAGCTGA
>all_combined-miR-31;_miR-72_149_1x
AGGCAAGATGTAGGCATATCTGA
>all_combined-miR-31;_miR-72_150_1x
AGGCAAGATGGTGGGAGAGCTGA
>all_combined-miR-31;_miR-72_151_1x
AGGCAAGATGTACCCATAGC
>all_combined-miR-31;_miR-72_152_1x
AGGCAAGATGTAGGCAAAGCTG
>all_combined-miR-31;_miR-72_153_1x
AGGCAAGATGTACGCATAGCTGAT
>all_combined-miR-31;_miR-72_154_1x
AGGCAAGATGTAGTCATAGCTA
>all_combined-miR-31;_miR-72_155_1x
AGGCAAGATGTACGCATAGCTG
>all_combined-miR-31;_miR-72_156_1x
AGGCAAGATGTAGGCATAGTGGA
>all_combined-miR-31;_miR-72_157_1x
AGGCAAGATGTAGGAAGAG
>all_combined-miR-31;_miR-72_158_1x
AGGCAAGATGTTGGCATATCTT
>all_combined-miR-31;_miR-72_159_1x
AGGCAAGATGTGGGAATAGCTGA
>all_combined-miR-31;_miR-72_160_1x
AGGCAAGATGTATGCATAG
>all_combined-miR-31;_miR-72_161_1x
AGGAAAGATGTAGGAATAGCTG
>all_combined-miR-31;_miR-72_162_1x
AGGCAAGGTGTTGGCATAG
>all_combined-miR-31;_miR-72_163_1x
AGGAAAGATGTAGGGATAG
>all_combined-miR-31;_miR-72_164_1x
AGGCAAGATGTTGGGATAGTT
>all_combined-miR-31;_miR-72_165_1x
AGGCAAGACGTAGGCATAG
>all_combined-miR-31;_miR-72_166_1x
CGGCAAGATGTAGGCATAGCTGA
>all_combined-miR-31;_miR-72_167_1x
AGGCAAGATGTAGGCATATC
>all_combined-miR-31;_miR-72_168_1x
AGGAAAGATGTAAGCATAGCTGA
>all_combined-miR-31;_miR-72_169_1x
AGGCAAGATGTTGCCATAGCTG
>all_combined-miR-31;_miR-72_170_1x
AGGCAAGATGTGGGCATAGATCA
>all_combined-miR-31;_miR-72_171_1x
AGGCAAGATGTTGGCATAGTTG
>all_combined-miR-31;_miR-72_172_1x
AGGCAAGATGTGGGAATAGC
>all_combined-miR-31;_miR-72_173_1x
AGGCAAGATGTATGCATAGCTGA
>all_combined-miR-31;_miR-72_174_1x
AGGCAAGATGTACGCATAGCTGC
>all_combined-miR-31;_miR-72_175_1x
AAGGCAAGATGTTGGCATAGCT
>all_combined-miR-31;_miR-72_176_1x
AGGCAAGATGTAGGTATAG
>all_combined-miR-31;_miR-72_177_1x
AGGCAACATGTAGGCATAG
>all_combined-miR-31;_miR-72_178_1x
AGGCAAGATGTGGGCAGAG
>all_combined-miR-31;_miR-72_179_1x
AGGAAAGATGTAGGCATAGCTGAA
>all_combined-miR-31;_miR-72_180_1x
AGGCAAGATGTTTGAATT
>all_combined-miR-31;_miR-72_181_1x
AGGGAAGATGTGGGAATAG
>all_combined-miR-31;_miR-72_182_1x
AGGGAAGATGTAGGCATAG
>all_combined-miR-31;_miR-72_183_1x
AGGCAAGATGTTGGCATAGCTT
>all_combined-miR-31;_miR-72_184_1x
AGGAAAGATGTGGGCATAGCTGA
>all_combined-miR-31;_miR-72_185_1x
AGGCAAGATGTAGGGATAGGT
>all_combined-miR-31;_miR-72_186_1x
AGGCAAGATGTAGGCATCG
>all_combined-miR-31;_miR-72_187_1x
AGGAAAGATGTGGGCATAG
>all_combined-miR-31;_miR-72_188_1x
AGGCAAGATGTAGGCATTCCTG
>all_combined-miR-31;_miR-72_189_1x
AGGCAAGAGGTGGGCATAGCTGA
>all_combined-miR-31;_miR-72_190_1x
AGGCAAGATGTGGGCATAGCTGC
>all_combined-miR-31;_miR-72_191_1x
AGCCAAGATGGTGGCATAGCTGAT
>all_combined-miR-31;_miR-72_192_1x
AGGCAAGATGGAGCCATAG
>all_combined-miR-31;_miR-72_193_1x
AGGCAAGATGTGGGTATATCTGA
>all_combined-miR-31;_miR-72_194_1x
AGGCAAGATGGGGGGATAGCTGA
>all_combined-miR-31;_miR-72_195_1x
AGGCAAGCTGTTGGCATAG
>all_combined-miR-31;_miR-72_196_1x
AGGAAAGATGTAGGAATAG
>all_combined-miR-31;_miR-72_197_1x
AGGCAAGATGTAGGCTTAGTTG
>all_combined-miR-31;_miR-72_198_1x
AGGCAAGATGTAGGCTTAGCTGA
>all_combined-miR-31;_miR-72_199_1x
AGACAAGATGTTGGCATAGCTG
>all_combined-miR-31;_miR-72_200_1x
AGGCAAGATGTTGGCATAGGTG
>all_combined-miR-31;_miR-72_201_1x
AGGCAAGATGTAGGCATAGCTGC
>all_combined-miR-31;_miR-72_202_1x
AGGCAAGATGTGGACATAG
>all_combined-miR-31;_miR-72_203_1x
AGGCAAGATGTAGGCAGAGCG
>all_combined-miR-31;_miR-72_204_1x
AGGCAAGATGATGGAATAGCTGA
>all_combined-miR-31;_miR-72_205_1x
AGGCAAGATGTAGGCATAT
>all_combined-miR-31;_miR-72_206_1x
AGGCAAGATGTAGCTATAGCTGA
>all_combined-miR-31;_miR-72_207_1x
AGGCAAGATGTAGGCATAGCTGAAT
>all_combined-miR-31;_miR-72_208_1x
AAGGCAAGATGTAGGCATAGCT
>all_combined-miR-31;_miR-72_209_1x
AAGGCAAGATGTTGGCATAGCTT
>all_combined-miR-31;_miR-72_210_1x
AAGGCAAGATGTAAGCATAGCT
>all_combined-miR-31;_miR-72_211_1x
AGGCAAGATGTAGGCATAGCAGA
>all_combined-miR-31;_miR-72_212_1x
AGGCAAGATGTAGGCATAGCTGG
>all_combined-miR-31;_miR-72_213_1x
AGGCAAGATATGGGAATAGCTGA
>all_combined-miR-31;_miR-72_214_1x
AGGCAAGATGTTGGCATATCTGA
>all_combined-miR-31;_miR-72_215_1x
AGGCAAGATGTAGGCATAGCTGACT
>all_combined-miR-31;_miR-72_216_1x
AGGCAAGATGAGGGTATAGCTG
>all_combined-miR-31;_miR-72_217_1x
AGGTAAGATGTAGGCGTAGCTG
>all_combined-miR-31;_miR-72;_miR-73_1_1x
AGGCAAGATGTAGGCATCT
>all_combined-miR-31;_miR-73_1_1x
AGGCAAGATGTCGGCAGCT
>all_combined-miR-3208_1_7x
CTACGAAAGACAGAGAGA
>all_combined-miR-3262_1_5x
GGGCTCGGAATAGTCTGT
>all_combined-miR-3262_2_5x
GGCTCGGAATAGTCTGTAGA
>all_combined-miR-3262_3_2x
CTCGGAATAGTCTGTAGA
>all_combined-miR-3262_4_1x
GCTCGGAATAGTCTGTAGA
>all_combined-miR-328_1_5x
CGCCGTCTCTGCCCTCCCG
>all_combined-miR-3281_1_6x
ATCTTATGTCGATGTGGCGTGT
>all_combined-miR-3281_2_2x
TATGTCGATGTGGCGTGT
>all_combined-miR-3287_1_3x
TGTGACGGATGGCGTAAC
>all_combined-miR-3288_1_1x
TGCTTGGTGGGGCTTGCT
>all_combined-miR-33_1_4x
GTGCATTGTACTTGCATTGCA
>all_combined-miR-34_1_9x
TGGCAGTGTGGTTAGCTGGTTGT
>all_combined-miR-34_2_2x
TGGCAGTGTGGTTAGCTGGTT
>all_combined-miR-344*_1_4x
GTCAGAATCCGGGCTAGA
>all_combined-miR-3504_1_5x
GTGTGGTTAGCAGAACGG
>all_combined-miR-352_1_1x
TGAGTAGTAGGTTGTATAG
>all_combined-miR-3562_1_5x
GGGCAGCGGCTGGATGCGAA
>all_combined-miR-363_1_31x
AATTGCACGGTATCCATCTGT
>all_combined-miR-363_2_5x
AATTGCACGGTATCCATCTG
>all_combined-miR-363_3_1x
AATTGCACGGTATCCATCTGC
>all_combined-miR-363_4_1x
AATTGCACGGTATCAATCTGT
>all_combined-miR-365_1_6x
CAATGCCCTTGGAAATCCCAAA
>all_combined-miR-365_2_2x
AATGCCCTTGGAAATCCCAAA
>all_combined-miR-3652_1_1x
TGGCAGGAGGCGTGAGGA
>all_combined-miR-365;_miR-365*_1_21x
GGGACTGTCGGGGGCATC
>all_combined-miR-365;_miR-365*_2_10x
AGGGACGTTCGGGGGCATC
>all_combined-miR-365;_miR-365*_3_6x
GGGACGTTTGGGGGCATC
>all_combined-miR-365;_miR-365*_4_4x
TAGGGACTGTCGGGGGCA
>all_combined-miR-365;_miR-365*_5_4x
GGGACGTTCGGGGGCATC
>all_combined-miR-365;_miR-365*_6_4x
GGGACGGTCGGGGGCAGC
>all_combined-miR-365;_miR-365*_7_4x
AGGGACGGTCAGGGGCATC
>all_combined-miR-365;_miR-365*_8_2x
AGGGACTGTCGGGGGCAT
>all_combined-miR-365;_miR-365*_9_2x
TAGGGACGTTCGGGGGCA
>all_combined-miR-365;_miR-365*_10_2x
AGGGACGGTCGGGGGCAGC
>all_combined-miR-365;_miR-365*_11_1x
AGGGACTGTCGGGGGCACC
>all_combined-miR-365;_miR-365*_12_1x
AGGGACGTTCGGGGGCAT
>all_combined-miR-365;_miR-365*_13_1x
AGGGACTGTCGGGGGCATC
>all_combined-miR-365;_miR-365*;_miR-92*_1_1x
GGGACGGTCAGGGGCATC
>all_combined-miR-3691_1_7x
GGAGGATGGAGCGTCGGT
>all_combined-miR-375_1_2x
CTCGTTCGGCTGGCGGCA
>all_combined-miR-383_1_1x
TCAGAAGGGGATGGTAGCT
>all_combined-miR-3937_1_1x
CGGACGTAGCTATGGGGG
>all_combined-miR-4014_1_2x
ACAGAAGGCGGGTGTGTT
>all_combined-miR-4125_1_4x
AGCAGTTGGCAAAGACAA
>all_combined-miR-4128_1_3x
TTTTAGGAAGAACTGGAGGA
>all_combined-miR-4154_1_1x
ATTTTGTTGGTTTTCATA
>all_combined-miR-4154_2_1x
TTTTGTTGGTTTTCATAAC
>all_combined-miR-4175_1_1x
GCGTAGCTCAGATGGGAG
>all_combined-miR-4175_2_1x
GGCGTAGCTCCGATGGTAGA
>all_combined-miR-4184_1_2x
ATATATTTAAGATGGGATAAT
>all_combined-miR-4206_1_2x
ATTGAATGGCTTAGTGAGG
>all_combined-miR-4298_1_1x
TTGGACGGGAAGAGGAGGC
>all_combined-miR-430_1_1x
AGTGCTAGTTGTCGGCAT
[truncated: 19,283 more chars]
